# Supplementary material for: The relationship between geographic range size and rates of species diversification
Source: Nat Commun. 2023 Sep 9;14:5559. doi: 10.1038/s41467-023-41225-6 (PMC10492861; doi:10.1038/s41467-023-41225-6)
Supplement: Supplementary file 5 — Supplementary Data 1 [file 41467_2023_41225_MOESM5_ESM.xlsx]

## Sheet: Sheet 1
	all_together	Carnivora	Cetartiodactyla	Chiroptera	Eulipotyphla	Primates	Rodentia
lambdaL1	0.0506056	7.00405e-08	0.191654	0.204656	0.0162383	0.227022	0.21478
lambdaLS1	0.0382684	0.371812	0.122142	0.189158	0.136941	0.296133	0.196049
lambdaS1	0.206832	0.178307	0.305838	0.334965	0.412458	0.274519	0.269748
lambdaL2	3.08866e-09	6.85139e-15	2.52129e-10	0.0667626	1.07586e-09	3.07169e-05	0.0700284
lambdaLS2	0.407794	6.33244e-09	0.045372	0.0717975	9.79167e-07	1.02553	0.129033
lambdaS2	0.100241	0.111683	0.172651	0.0882052	0.170996	0.589128	0.0870323
muL1	0.0281285	1.48997e-09	1.08007e-10	0.147493	0.175295	0.0827242	1.77217e-09
muS1	0.177206	4.01426e-09	2.69381e-08	2.83929e-09	9.66111e-06	0.470301	2.54742e-07
muL2	2.51039e-08	0.262589	0.0682505	0.00975321	312.845	501.866	0.0100656
muS2	5.76632e-08	5.91748e-08	1.13206e-08	0.139537	0.283355	0.271513	0.207711
qLS1	0.0158169	0.101317	0.102338	3.87487e-08	5.21463e-07	4.64698e-05	3.11424e-07
qSL1	0.0187104	2.85687	0.229773	0.347813	0.367029	0.00195021	0.0474659
qLS2	1.7084	4.42251e-13	0.598801	9.96011e-09	7.89861e-09	0.751581	4.37066e-09
qSL2	2.59183	0.141985	3.03622	1.20802e-08	0.0117942	0.129376	5.64531e-09
q12	0.132952	0.0163896	0.00953398	0.0143709	9.42064e-09	0.17716	0.00969788
q21	0.00654095	0.278982	0.149166	0.162821	0.144009	0.005021	0.216695
