# Supplementary material for: The relationship between geographic range size and rates of species diversification
Source: Nat Commun. 2023 Sep 9;14:5559. doi: 10.1038/s41467-023-41225-6 (PMC10492861; doi:10.1038/s41467-023-41225-6)
Supplement: Supplementary file 6 — Supplementary Data 2 [file 41467_2023_41225_MOESM6_ESM.xlsx]

## Sheet: all_together
species	tip.net.divers	abovemedian
Gerbillus_simoni	0.402638	1
Pteropus_vampyrus	0.398418	1
Proechimys_quadruplicatus	0.398099	1
Chaerephon_russatus	0.396413	1
Dasyprocta_leporina	0.395874	1
Sapajus_libidinosus	0.394859	1
Vespadelus_baverstocki	0.394265	1
Vespadelus_caurinus	0.394265	1
Pteropus_rufus	0.393801	1
Sorex_ugyunak	0.392876	1
Rattus_sordidus	0.392405	1
Sorex_camtschatica	0.392146	1
Sapajus_apella	0.391822	1
Eumops_ferox	0.391642	1
Pygeretmus_pumilio	0.391271	1
Sapajus_cay	0.39112	1
Nyctophilus_geoffroyi	0.390431	1
Nyctophilus_arnhemensis	0.390064	1
Bdeogale_crassicauda	0.389867	1
Dicrostonyx_groenlandicus	0.388427	1
Platyrrhinus_recifinus	0.388313	1
Pithecia_pithecia	0.388214	1
Spermophilus_major	0.38733	1
Spermophilus_erythrogenys	0.38733	1
Scotophilus_dinganii	0.386979	1
Lepus_timidus	0.386947	1
Lepus_coreanus	0.386947	1
Epomophorus_angolensis	0.386853	1
Hapalomys_delacouri	0.386535	1
Chaerephon_aloysiisabaudiae	0.38607	1
Cynomys_leucurus	0.385929	1
Cynomys_gunnisoni	0.385929	1
Lepus_arcticus	0.385823	1
Crocidura_yankariensis	0.385562	1
Alouatta_macconnelli	0.385481	1
Pithecia_mittermeieri	0.385325	1
Sorex_coronatus	0.385198	1
Choeroniscus_godmani	0.385003	1
Lepus_othus	0.384859	1
Crocidura_theresae	0.38479	1
Micropteropus_pusillus	0.383697	1
Micropteropus_intermedius	0.383697	1
Pteropus_alecto	0.383399	1
Hipposideros_grandis	0.383349	1
Semnopithecus_hypoleucos	0.383219	1
Nyctophilus_bifax	0.383213	1
Genetta_pardina	0.382752	1
Lophocebus_aterrimus	0.382592	1
Sorex_araneus	0.382499	1
Crocidura_maxi	0.382471	1
Sorex_satunini	0.382446	1
Genetta_angolensis	0.382442	1
Gerbillus_gerbillus	0.382227	1
Rhipidomys_leucodactylus	0.382209	1
Mops_congicus	0.382108	1
Epomophorus_gambianus	0.381826	1
Pteropus_hypomelanus	0.381497	1
Pteropus_conspicillatus	0.381497	1
Spermophilus_fulvus	0.381378	1
Euroscaptor_klossi	0.381228	1
Calomys_callosus	0.381049	1
Macaca_arctoides	0.380784	1
Gerbillus_mesopotamiae	0.380699	1
Saguinus_labiatus	0.380664	1
Kerivoula_whiteheadi	0.380328	1
Aotus_nancymaae	0.380284	1
Funisciurus_anerythrus	0.380201	1
Proechimys_guairae	0.379953	1
Trachypithecus_phayrei	0.379436	1
Platyrrhinus_angustirostris	0.379397	1
Platyrrhinus_fusciventris	0.379397	1
Euroscaptor_longirostris	0.378704	1
Pteropus_giganteus	0.378576	1
Funisciurus_congicus	0.378528	1
Lasiurus_borealis	0.378422	1
Lepus_californicus	0.377885	1
Hipposideros_armiger	0.37786	1
Hipposideros_stenotis	0.37786	1
Chlorocebus_tantalus	0.377813	1
Pygeretmus_platyurus	0.377808	1
Sorex_monticolus	0.377794	1
Cercocebus_agilis	0.37769	1
Mops_midas	0.377459	1
Marmota_caligata	0.377008	1
Fukomys_damarensis	0.376917	1
Coendou_spinosus	0.376826	1
Hipposideros_larvatus	0.376791	1
Cynomys_ludovicianus	0.376745	1
Gazella_leptoceros	0.376673	1
Rhipidomys_emiliae	0.376488	1
Rattus_praetor	0.37647	1
Oxymycterus_hispidus	0.376032	1
Oxymycterus_rufus	0.376032	1
Tadarida_lobata	0.375795	1
Rattus_steini	0.375732	1
Aotus_griseimembra	0.375721	1
Rhipidomys_nitela	0.375595	1
Spermophilus_brevicauda	0.375188	1
Laephotis_wintoni	0.374601	1
Rhinolophus_mossambicus	0.374585	1
Rhinolophus_eloquens	0.374585	1
Platyrrhinus_helleri	0.374362	1
Oxymycterus_dasytrichus	0.374178	1
Neotoma_albigula	0.373892	1
Microtus_arvalis	0.373842	1
Phyllomys_sulinus	0.37349	1
Phyllomys_dasythrix	0.37349	1
Natalus_mexicanus	0.37336	1
Semnopithecus_entellus	0.373163	1
Ateles_marginatus	0.373072	1
Ateles_belzebuth	0.373072	1
Neotoma_leucodon	0.372645	1
Crocidura_attenuata	0.372372	1
Vulpes_bengalensis	0.372217	1
Crocidura_nigrofusca	0.372157	1
Moschus_chrysogaster	0.372017	1
Cephalophus_silvicultor	0.371967	1
Myomyscus_angolensis	0.371851	1
Pteropus_neohibernicus	0.371754	1
Gerbillus_cheesmani	0.37131	1
Sus_barbatus	0.371228	1
Sturnira_luisi	0.371074	1
Tadarida_latouchei	0.370928	1
Grammomys_dolichurus	0.370791	1
Phyllomys_blainvillii	0.37079	1
Urocyon_cinereoargenteus	0.370733	1
Sicista_caudata	0.370629	1
Sicista_severtzovi	0.370629	1
Crocidura_negligens	0.3704	1
Oxymycterus_angularis	0.370013	1
Myotis_thysanodes	0.369881	1
Gazella_arabica	0.369865	1
Epomophorus_wahlbergi	0.369765	1
Epomophorus_minimus	0.369765	1
Papio_hamadryas	0.369552	1
Peromyscus_melanotis	0.369494	1
Lepus_nigricollis	0.369488	1
Lepus_tolai	0.369488	1
Rhinolophus_acuminatus	0.369171	1
Chaerephon_pumilus	0.369156	1
Chaerephon_bemmeleni	0.369156	1
Proechimys_brevicauda	0.368962	1
Crocidura_goliath	0.368825	1
Philander_mcilhennyi	0.368729	1
Cynomops_mexicanus	0.368578	1
Cynomops_greenhalli	0.368578	1
Grammomys_macmillani	0.368471	1
Grammomys_cometes	0.368471	1
Crocidura_lasiura	0.368243	1
Crocidura_dsinezumi	0.368243	1
Oligoryzomys_longicaudatus	0.368189	1
Myodes_shanseius	0.368072	1
Gerbillus_amoenus	0.36801	1
Rhinolophus_arcuatus	0.367399	1
Rhinolophus_euryotis	0.367399	1
Myotis_moluccarum	0.367297	1
Oligoryzomys_destructor	0.367024	1
Gerbillus_nanus	0.367013	1
Oxymycterus_quaestor	0.366727	1
Oxymycterus_roberti	0.366727	1
Rhinolophus_affinis	0.366646	1
Leopardus_geoffroyi	0.366299	1
Leopardus_wiedii	0.366299	1
Poiana_richardsonii	0.366186	1
Hystrix_indica	0.366157	1
Chaerephon_jobensis	0.366072	1
Crocidura_littoralis	0.365661	1
Rhinolophus_macrotis	0.365514	1
Rhinolophus_siamensis	0.365514	1
Ateles_chamek	0.365331	1
Sciurus_aureogaster	0.364701	1
Alouatta_nigerrima	0.364617	1
Alouatta_caraya	0.364617	1
Coendou_melanurus	0.364547	1
Sciurocheirus_gabonensis	0.364305	1
Graphiurus_christyi	0.364125	1
Trachypithecus_pileatus	0.364065	1
Leopardus_tigrinus	0.363741	1
Leopardus_guigna	0.363741	1
Crocidura_poensis	0.363683	1
Cervus_elaphus	0.363653	1
Capra_nubiana	0.363444	1
Lepus_alleni	0.36301	1
Sicista_strandi	0.363	1
Mops_trevori	0.36296	1
Sorex_antinorii	0.362847	1
Rhinolophus_deckenii	0.362825	1
Rhinolophus_fumigatus	0.362825	1
Alouatta_discolor	0.362699	1
Crocidura_whitakeri	0.362615	1
Crocidura_luna	0.362615	1
Crocidura_crossei	0.362556	1
Phyllops_falcatus	0.362363	1
Sciurus_yucatanensis	0.361855	1
Cephalophus_natalensis	0.361842	1
Cephalophus_harveyi	0.361842	1
Sciurus_spadiceus	0.361825	1
Sciurus_ignitus	0.361825	1
Vulpes_macrotis	0.361673	1
Glischropus_bucephalus	0.36165	1
Sorex_haydeni	0.361465	1
Chlorocebus_cynosuros	0.36142	1
Eptesicus_furinalis	0.361085	1
Crocidura_lepidura	0.360883	1
Semnopithecus_schistaceus	0.36081	1
Semnopithecus_priam	0.36081	1
Kerivoula_phalaena	0.360571	1
Kerivoula_muscina	0.360571	1
Myotis_leibii	0.360344	1
Myotis_californicus	0.360344	1
Bdeogale_nigripes	0.360327	1
Crocidura_foxi	0.360324	1
Spermophilus_relictus	0.36017	1
Sciurus_nayaritensis	0.359817	1
Rhinolophus_subrufus	0.359791	1
Myotis_daubentonii	0.35966	1
Crocidura_jouvenetae	0.35944	1
Cynopterus_minutus	0.359259	1
Cynomops_planirostris	0.359213	1
Reithrodontomys_mexicanus	0.359178	1
Pithecia_monachus	0.358977	1
Petinomys_setosus	0.358805	1
Peromyscus_polionotus	0.358717	1
Philander_frenatus	0.358517	1
Artibeus_planirostris	0.358369	1
Artibeus_amplus	0.358369	1
Cephalophus_rufilatus	0.358127	1
Cephalophus_nigrifrons	0.358127	1
Crocidura_fulvastra	0.357811	1
Crocidura_viaria	0.357811	1
Leopardus_colocolo	0.357736	1
Rhinolophus_shameli	0.357677	1
Rhinolophus_coelophyllus	0.357677	1
Peromyscus_pectoralis	0.357402	1
Peromyscus_gratus	0.357402	1
Aethomys_ineptus	0.357145	1
Miniopterus_shortridgei	0.356876	1
Mustela_putorius	0.356834	1
Mustela_eversmanii	0.356834	1
Rhinolophus_luctus	0.356787	1
Rhinolophus_inops	0.356787	1
Akodon_mollis	0.356737	1
Myotis_evotis	0.356573	1
Pteropus_griseus	0.35653	1
Sorex_minutissimus	0.356495	1
Crossarchus_ansorgei	0.356403	1
Crossarchus_alexandri	0.356403	1
Ochotona_turuchanensis	0.356311	1
Ochotona_pusilla	0.356311	1
Molossus_coibensis	0.356134	1
Pithecia_irrorata	0.356005	1
Genetta_victoriae	0.355997	1
Genetta_abyssinica	0.355997	1
Saguinus_mystax	0.355936	1
Hipposideros_caffer	0.355803	1
Trachypithecus_obscurus	0.355802	1
Thylogale_browni	0.355655	1
Sorex_bendirii	0.355639	1
Sorex_palustris	0.355639	1
Hylopetes_phayrei	0.355424	1
Akodon_molinae	0.355341	1
Akodon_dolores	0.355341	1
Sorex_preblei	0.355017	1
Trachypithecus_germaini	0.354994	1
Melomys_lutillus	0.35489	1
Vespadelus_darlingtoni	0.354843	1
Vespadelus_regulus	0.354843	1
Coendou_pruinosus	0.354742	1
Ateles_geoffroyi	0.354259	1
Ateles_fusciceps	0.354259	1
Trachypithecus_cristatus	0.354197	1
Dicrostonyx_richardsoni	0.354097	1
Capra_aegagrus	0.354063	1
Crossarchus_platycephalus	0.353565	1
Molossus_currentium	0.353539	1
Nyctimene_certans	0.353435	1
Crocidura_olivieri	0.353207	1
Miniopterus_majori	0.353053	1
Necromys_lenguarum	0.352883	1
Necromys_lasiurus	0.352883	1
Pseudomys_hermannsburgensis	0.352752	1
Myotis_petax	0.352596	1
Epomophorus_crypturus	0.352532	1
Rhinolophus_philippinensis	0.352504	1
Rhinolophus_megaphyllus	0.352504	1
Chaerephon_nigeriae	0.352423	1
Chaerephon_major	0.352423	1
Rhinolophus_virgo	0.352394	1
Nyctimene_albiventer	0.352155	1
Paraxerus_flavovittis	0.351942	1
Funisciurus_lemniscatus	0.351942	1
Myotis_melanorhinus	0.351929	1
Crocidura_smithii	0.351658	1
Choeroniscus_minor	0.351577	1
Myotis_ciliolabrum	0.351531	1
Neoromicia_capensis	0.351486	1
Rattus_tunneyi	0.351484	1
Hipposideros_lylei	0.351429	1
Mops_condylurus	0.351298	1
Mops_leucostigma	0.351298	1
Cynomops_paranus	0.351179	1
Thallomys_nigricauda	0.351072	1
Mops_demonstrator	0.351017	1
Lepus_callotis	0.350705	1
Platyrrhinus_albericoi	0.350468	1
Platyrrhinus_vittatus	0.350468	1
Rattus_leucopus	0.350428	1
Hylobates_albibarbis	0.350411	1
Hylobates_agilis	0.350411	1
Rhipidomys_mastacalis	0.350338	1
Alouatta_juara	0.350272	1
Mormopterus_jugularis	0.350068	1
Ovis_dalli	0.350006	1
Ovis_canadensis	0.350006	1
Didelphis_imperfecta	0.349964	1
Didelphis_albiventris	0.349964	1
Oligoryzomys_eliurus	0.349677	1
Oligoryzomys_delticola	0.349677	1
Niviventer_eha	0.349636	1
Vespadelus_vulturnus	0.34942	1
Genetta_maculata	0.349208	1
Canis_aureus	0.348989	1
Canis_lupus	0.348989	1
Moschus_berezovskii	0.34877	1
Aethomys_bocagei	0.348704	1
Chlorocebus_pygerythrus	0.348227	1
Chlorocebus_aethiops	0.348227	1
Papio_ursinus	0.348074	1
Papio_cynocephalus	0.348074	1
Crocidura_mariquensis	0.347893	1
Alouatta_puruensis	0.347762	1
Alouatta_pigra	0.347762	1
Lynx_canadensis	0.347709	1
Sorex_longirostris	0.347673	1
Eumops_glaucinus	0.347669	1
Alticola_strelzowi	0.346841	1
Alticola_semicanus	0.346841	1
Histiotus_montanus	0.346786	1
Cervus_nippon	0.346776	1
Crocidura_batesi	0.346347	1
Philander_opossum	0.346241	1
Canis_latrans	0.346192	1
Saguinus_inustus	0.346036	1
Macaca_nemestrina	0.346028	1
Artibeus_obscurus	0.345769	1
Rhinolophus_beddomei	0.345697	1
Fukomys_darlingi	0.34548	1
Cervus_albirostris	0.345243	1
Rusa_unicolor	0.345243	1
Artibeus_lituratus	0.345106	1
Pseudomys_albocinereus	0.345059	1
Pseudomys_bolami	0.345059	1
Pipistrellus_imbricatus	0.34489	1
Chalinolobus_gouldii	0.34489	1
Nyctalus_leisleri	0.344881	1
Alticola_argentatus	0.344451	1
Crocidura_silacea	0.344375	1
Mustela_nudipes	0.344353	1
Ovis_nivicola	0.344333	1
Papio_anubis	0.344154	1
Alouatta_guariba	0.343617	1
Alouatta_arctoidea	0.343617	1
Urocitellus_mollis	0.343489	1
Urocitellus_canus	0.343489	1
Mus_macedonicus	0.343164	1
Mus_spicilegus	0.343164	1
Sylvilagus_nuttallii	0.342977	1
Saguinus_midas	0.34293	1
Saguinus_niger	0.34293	1
Dicrostonyx_nelsoni	0.342909	1
Eptesicus_brasiliensis	0.34281	1
Molossus_molossus	0.342715	1
Talpa_levantis	0.342538	1
Microtus_mexicanus	0.342305	1
Cephalophus_ogilbyi	0.342235	1
Cephalophus_callipygus	0.342235	1
Rhinolophus_guineensis	0.342215	1
Rhinolophus_borneensis	0.342215	1
Histiotus_macrotus	0.342002	1
Histiotus_laephotis	0.342002	1
Molossus_rufus	0.341956	1
Microtus_levis	0.341623	1
Apodemus_pallipes	0.341579	1
Macropus_agilis	0.341553	1
Madoqua_guentheri	0.341408	1
Sturnira_parvidens	0.341405	1
Chiroderma_villosum	0.341336	1
Petrogale_herberti	0.341264	1
Nyctophilus_walkeri	0.341141	1
Natalus_tumidirostris	0.341123	1
Rattus_pyctoris	0.341104	1
Miniopterus_manavi	0.340982	1
Paraxerus_poensis	0.340841	1
Grammomys_kuru	0.3406	1
Rattus_lutreolus	0.340535	1
Akodon_spegazzinii	0.340523	1
Akodon_boliviensis	0.340523	1
Colobus_polykomos	0.340407	1
Colobus_vellerosus	0.340407	1
Leopardus_pardalis	0.340406	1
Mormopterus_lumsdenae	0.339595	1
Hipposideros_ater	0.339407	1
Sapajus_nigritus	0.339167	1
Sapajus_xanthosternos	0.339167	1
Sorex_cinereus	0.339136	1
Cephalophus_weynsi	0.339129	1
Oxymycterus_inca	0.338796	1
Oxymycterus_amazonicus	0.338796	1
Crocidura_suaveolens	0.33878	1
Crocidura_sibirica	0.33878	1
Sicista_betulina	0.338675	1
Gerbillus_campestris	0.338556	1
Vulpes_vulpes	0.338551	1
Vulpes_rueppellii	0.338551	1
Proechimys_hoplomyoides	0.338333	1
Apodemus_uralensis	0.338324	1
Papio_papio	0.338272	1
Rattus_villosissimus	0.338256	1
Felis_bieti	0.338051	1
Felis_chaus	0.338051	1
Hipposideros_ruber	0.337816	1
Hipposideros_megalotis	0.337816	1
Gazella_dorcas	0.337665	1
Rhinolophus_paradoxolophus	0.337532	1
Rhinolophus_marshalli	0.337532	1
Akodon_toba	0.337262	1
Epomophorus_labiatus	0.337249	1
Didelphis_pernigra	0.337141	1
Mazama_bororo	0.337096	1
Mazama_nana	0.337096	1
Proechimys_goeldii	0.337066	1
Gerbillus_tarabuli	0.336937	1
Callosciurus_pygerythrus	0.336552	1
Martes_zibellina	0.336523	1
Martes_martes	0.336523	1
Platyrrhinus_lineatus	0.336133	1
Pardofelis_marmorata	0.336114	1
Catopuma_badia	0.336114	1
Genetta_tigrina	0.335967	1
Rousettus_madagascariensis	0.335636	1
Myotis_lucifugus	0.335453	1
Urocitellus_richardsonii	0.335353	1
Urocitellus_elegans	0.335353	1
Laephotis_botswanae	0.334894	1
Madoqua_kirkii	0.334652	1
Akodon_varius	0.334528	1
Coendou_prehensilis	0.334282	1
Coendou_bicolor	0.334282	1
Nanonycteris_veldkampii	0.334113	1
Rousettus_celebensis	0.334113	1
Cavia_aperea	0.334083	1
Martes_melampus	0.334051	1
Sorex_nanus	0.334002	1
Mops_niveiventer	0.334	1
Mops_spurrelli	0.334	1
Coendou_nycthemera	0.333794	1
Rhinolophus_rex	0.333669	1
Akodon_paranaensis	0.333655	1
Gazella_bennettii	0.333638	1
Gazella_subgutturosa	0.333638	1
Microtus_guentheri	0.333461	1
Chalinolobus_picatus	0.33343	1
Lophocebus_albigena	0.333407	1
Cercocebus_torquatus	0.333407	1
Dasyprocta_prymnolopha	0.333296	1
Trachypithecus_francoisi	0.333278	1
Microtus_hyperboreus	0.333184	1
Pseudomys_australis	0.33318	1
Microtus_clarkei	0.332642	1
Fukomys_ochraceocinereus	0.332602	1
Sturnira_ludovici	0.332533	1
Sturnira_oporaphilum	0.332533	1
Rhinolophus_ferrumequinum	0.33228	1
Dicrostonyx_hudsonius	0.332048	1
Sorex_bedfordiae	0.331784	1
Ateles_paniscus	0.331643	1
Megaloglossus_woermanni	0.331498	1
Megaloglossus_azagnyi	0.331498	1
Ochotona_collaris	0.331281	1
Hesperoptenus_tickelli	0.331275	1
Peromyscus_keeni	0.331247	1
Peromyscus_maniculatus	0.331247	1
Mops_sarasinorum	0.330824	1
Aethomys_chrysophilus	0.330753	1
Aethomys_hindei	0.330753	1
Colobus_guereza	0.330356	1
Oligoryzomys_andinus	0.329975	1
Oligoryzomys_fornesi	0.329975	1
Marmota_bobak	0.329779	1
Marmota_baibacina	0.329779	1
Bandicota_savilei	0.329634	1
Xerospermophilus_tereticaudus	0.32962	1
Rhinolophus_lepidus	0.329575	1
Rhinolophus_pusillus	0.329575	1
Peromyscus_boylii	0.32957	1
Rhinolophus_sedulus	0.329364	1
Leopardus_jacobita	0.329269	1
Crocidura_pasha	0.329064	1
Macaca_radiata	0.329051	1
Herpestes_smithii	0.328449	1
Crossarchus_obscurus	0.328392	1
Cynopterus_horsfieldii	0.328111	1
Eptesicus_diminutus	0.328101	1
Chiropotes_chiropotes	0.327721	1
Chiropotes_utahickae	0.327721	1
Urocitellus_parryii	0.327556	1
Sylvilagus_audubonii	0.327256	1
Sciurus_lis	0.327215	1
Funisciurus_isabella	0.327085	1
Mustela_sibirica	0.326926	1
Petrogale_assimilis	0.326919	1
Hylobates_lar	0.326792	1
Chaetodipus_eremicus	0.326791	1
Chaetodipus_penicillatus	0.326791	1
Genetta_thierryi	0.326714	1
Proechimys_echinothrix	0.326675	1
Proechimys_gardneri	0.326675	1
Rhinolophus_trifoliatus	0.326397	1
Glischropus_tylopus	0.326326	1
Micronycteris_megalotis	0.32628	1
Micronycteris_microtis	0.32628	1
Isothrix_negrensis	0.326159	1
Isothrix_bistriata	0.326159	1
Cynomops_abrasus	0.325964	1
Cynopterus_brachyotis	0.325897	1
Cynopterus_luzoniensis	0.325897	1
Ochotona_alpina	0.325815	1
Sturnira_lilium	0.325724	1
Coendou_rufescens	0.325569	1
Coendou_quichua	0.325569	1
Pseudomys_delicatulus	0.325433	1
Graphiurus_nagtglasii	0.325106	1
Graphiurus_murinus	0.325106	1
Mops_nanulus	0.325095	1
Spermophilus_citellus	0.324938	1
Cynictis_penicillata	0.324929	1
Paracynictis_selousi	0.324929	1
Crocidura_rapax	0.324885	1
Saimiri_ustus	0.324809	1
Miniopterus_schreibersii	0.324703	1
Crocidura_maurisca	0.324519	1
Nyctophilus_corbeni	0.324411	1
Capricornis_sumatraensis	0.324405	1
Cercopithecus_petaurista	0.324385	1
Paramelomys_mollis	0.324375	1
Myonycteris_torquata	0.324374	1
Genetta_johnstoni	0.324374	1
Berylmys_berdmorei	0.324197	1
Sciurus_aestuans	0.324005	1
Sciurus_gilvigularis	0.324005	1
Ochotona_thomasi	0.323929	1
Neotoma_mexicana	0.323664	1
Ochotona_nubrica	0.323637	1
Ochotona_curzoniae	0.323637	1
Bassaricyon_medius	0.323613	1
Microtus_socialis	0.323579	1
Miniopterus_australis	0.32352	1
Miniopterus_medius	0.32352	1
Gazella_spekei	0.323347	1
Sorex_dispar	0.323134	1
Histiotus_magellanicus	0.322874	1
Myotis_grisescens	0.322711	1
Mus_musculoides	0.322585	1
Chiroderma_trinitatum	0.322568	1
Chiroderma_doriae	0.322568	1
Bandicota_bengalensis	0.322522	1
Semnopithecus_dussumieri	0.322423	1
Lynx_lynx	0.32206	1
Presbytis_rubicunda	0.321946	1
Marmota_flaviventris	0.321809	1
Praomys_petteri	0.321534	1
Phyllomys_pattoni	0.321391	1
Apodemus_flavicollis	0.321367	1
Myotis_macropus	0.321318	1
Myotis_adversus	0.321318	1
Phalanger_carmelitae	0.32124	1
Tupaia_javanica	0.321032	1
Aotus_vociferans	0.320707	1
Hipposideros_pratti	0.320572	1
Marmota_sibirica	0.320498	1
Marmota_camtschatica	0.320498	1
Petrogale_brachyotis	0.320432	1
Marmosops_ocellatus	0.32014	1
Rousettus_leschenaultii	0.319917	1
Alouatta_sara	0.319693	1
Lepus_peguensis	0.319661	1
Galago_senegalensis	0.319629	1
Galago_gallarum	0.319629	1
Dobsonia_exoleta	0.319111	1
Phalanger_mimicus	0.318702	1
Hystrix_africaeaustralis	0.318617	1
Hystrix_sumatrae	0.318617	1
Lemniscomys_linulus	0.318566	1
Artibeus_fimbriatus	0.318536	1
Microtus_lusitanicus	0.3182	1
Microtus_duodecimcostatus	0.3182	1
Kerivoula_hardwickii	0.317934	1
Hoolock_hoolock	0.317837	1
Didelphis_marsupialis	0.317738	1
Didelphis_aurita	0.317738	1
Gerbillus_dunni	0.317627	1
Sturnira_erythromos	0.317589	1
Herpestes_edwardsii	0.317559	1
Herpestes_javanicus	0.317559	1
Thylamys_pulchellus	0.317397	1
Thylamys_pusillus	0.317397	1
Vespadelus_finlaysoni	0.317155	1
Marmota_caudata	0.317045	1
Galago_moholi	0.317035	1
Cacajao_melanocephalus	0.316944	1
Crocidura_ludia	0.31685	1
Rhinolophus_sinicus	0.316819	1
Rhinolophus_thomasi	0.316819	1
Lasiurus_egregius	0.316565	1
Melomys_burtoni	0.316334	1
Philander_mondolfii	0.316281	1
Meriones_crassus	0.31602	1
Callosciurus_inornatus	0.315994	1
Mogera_robusta	0.315886	1
Rattus_rattus	0.315767	1
Platyrrhinus_aurarius	0.315724	1
Platyrrhinus_infuscus	0.315724	1
Rhinolophus_clivosus	0.315502	1
Meriones_meridianus	0.315348	1
Sylvilagus_floridanus	0.315239	1
Crocidura_fuscomurina	0.31498	1
Crocidura_nigeriae	0.314659	1
Crocidura_maquassiensis	0.314223	1
Niviventer_fulvescens	0.314209	1
Crocidura_serezkyensis	0.314106	1
Eothenomys_miletus	0.31383	1
Eothenomys_melanogaster	0.31383	1
Eptesicus_gobiensis	0.313723	1
Eptesicus_bobrinskoi	0.313723	1
Rousettus_aegyptiacus	0.313594	1
Meriones_vinogradovi	0.313586	1
Lonchophylla_robusta	0.313422	1
Lonchophylla_orienticollina	0.313422	1
Molossus_pretiosus	0.31339	1
Isothrix_pagurus	0.31335	1
Vulpes_corsac	0.313308	1
Vulpes_ferrilata	0.313308	1
Rattus_tanezumi	0.313152	1
Rattus_andamanensis	0.313152	1
Reithrodontomys_gracilis	0.312892	1
Sciurus_granatensis	0.312891	1
Moschus_fuscus	0.312696	1
Moschus_leucogaster	0.312696	1
Natalus_espiritosantensis	0.312684	1
Procapra_gutturosa	0.312559	1
Bibimys_labiosus	0.312544	1
Rattus_exulans	0.312218	1
Ammospermophilus_interpres	0.312159	1
Ammospermophilus_leucurus	0.312159	1
Rhinolophus_hildebrandtii	0.312132	1
Rhinolophus_shortridgei	0.312032	1
Nycteris_aurita	0.311979	1
Nycteris_gambiensis	0.311979	1
Handleyomys_rostratus	0.311824	1
Callosciurus_caniceps	0.311785	1
Catopuma_temminckii	0.311758	1
Hybomys_trivirgatus	0.311617	1
Rhinolophus_landeri	0.311589	1
Alouatta_palliata	0.311582	1
Nycteris_thebaica	0.311545	1
Nycteris_hispida	0.311545	1
Mustela_itatsi	0.311428	1
Allactaga_bullata	0.311171	1
Saimiri_boliviensis	0.311153	1
Felis_silvestris	0.310681	1
Felis_margarita	0.310681	1
Xerospermophilus_spilosoma	0.310426	1
Allactodipus_bobrinskii	0.310395	1
Allactaga_severtzovi	0.310395	1
Allactaga_elater	0.310305	1
Hylopetes_platyurus	0.310123	1
Marmota_himalayana	0.31009	1
Nyctophilus_gouldi	0.309575	1
Dobsonia_crenulata	0.309402	1
Mesomys_stimulax	0.309395	1
Pelomys_minor	0.309352	1
Rattus_losea	0.309328	1
Mazama_gouazoubira	0.309022	1
Gerbillus_pusillus	0.308941	1
Stylodipus_telum	0.30875	1
Mops_thersites	0.308469	1
Allactaga_hotsoni	0.308374	1
Rhinolophus_celebensis	0.308231	1
Capra_sibirica	0.308165	1
Lionycteris_spurrelli	0.307859	1
Neoromicia_zuluensis	0.307523	1
Neoromicia_helios	0.3075	1
Neoromicia_brunnea	0.3075	1
Mormopterus_kitcheneri	0.307312	1
Dasyprocta_fuliginosa	0.307268	1
Crocidura_monticola	0.306869	1
Berylmys_manipulus	0.306697	1
Sorex_raddei	0.306589	1
Coendou_mexicanus	0.306562	1
Speothos_venaticus	0.306493	1
Cerdocyon_thous	0.306493	1
Herpestes_urva	0.306389	1
Herpestes_semitorquatus	0.306389	1
Microperoryctes_longicauda	0.306329	1
Sturnira_magna	0.306317	1
Myotis_frater	0.306092	1
Pseudomys_patrius	0.305984	1
Pseudomys_desertor	0.305984	1
Sus_scrofa	0.305966	1
Aotus_nigriceps	0.305849	1
Aotus_azarae	0.305849	1
Macaca_assamensis	0.305828	1
Macaca_thibetana	0.305828	1
Phyllomys_lamarum	0.305802	1
Mesembriomys_gouldii	0.305502	1
Crocidura_planiceps	0.305328	1
Aethomys_thomasi	0.30506	1
Molossops_temminckii	0.304832	1
Molossops_neglectus	0.304832	1
Urocitellus_columbianus	0.304762	1
Macaca_mulatta	0.304724	1
Spermophilus_pygmaeus	0.304706	1
Crocidura_indochinensis	0.304616	1
Peromyscus_attwateri	0.304358	1
Naemorhedus_goral	0.304004	1
Naemorhedus_caudatus	0.304004	1
Platyrrhinus_dorsalis	0.303851	1
Reithrodontomys_humulis	0.303732	1
Odocoileus_hemionus	0.303362	1
Odocoileus_virginianus	0.303362	1
Petaurista_xanthotis	0.303331	1
Sorex_excelsus	0.30331	1
Chiropodomys_pusillus	0.303262	1
Chaerephon_bivittatus	0.30308	1
Mazama_americana	0.302856	1
Panthera_pardus	0.302725	1
Panthera_leo	0.302725	1
Miniopterus_macrocneme	0.302646	1
Microtus_maximowiczii	0.302378	1
Chiropodomys_gliroides	0.302178	1
Genetta_servalina	0.302149	1
Sturnira_bogotensis	0.302149	1
Miniopterus_fraterculus	0.302118	1
Rhinolophus_schnitzleri	0.301734	1
Sturnira_hondurensis	0.301623	1
Cercopithecus_ascanius	0.301483	1
Callithrix_jacchus	0.301326	1
Pipistrellus_pygmaeus	0.301189	1
Eudorcas_rufifrons	0.301079	1
Cavia_tschudii	0.300884	1
Leopoldamys_sabanus	0.300752	1
Plecotus_kolombatovici	0.3005	1
Myoictis_melas	0.300445	1
Nyctalus_lasiopterus	0.300384	1
Nyctalus_aviator	0.300384	1
Cercopithecus_cephus	0.300322	1
Sorex_tundrensis	0.300274	1
Sorex_asper	0.300274	1
Chaerephon_plicatus	0.30019	1
Chiropotes_albinasus	0.299982	1
Oryx_gazella	0.299952	1
Oryx_beisa	0.299952	1
Macaca_leonina	0.29995	1
Paracrocidura_schoutedeni	0.299599	1
Cynopterus_titthaecheilus	0.29957	1
Urocitellus_beldingi	0.299503	1
Lepus_yarkandensis	0.299487	1
Lepus_sinensis	0.299487	1
Proechimys_semispinosus	0.299413	1
Ammospermophilus_harrisii	0.299399	1
Thallomys_paedulcus	0.298813	1
Rhinopithecus_roxellana	0.298617	1
Peromyscus_difficilis	0.298567	1
Peromyscus_nasutus	0.298567	1
Nanger_soemmerringii	0.298514	1
Nanger_dama	0.298514	1
Sciurus_igniventris	0.298457	1
Myotis_yumanensis	0.29843	1
Myotis_velifer	0.29843	1
Rhinolophus_stheno	0.298374	1
Nyctimene_robinsoni	0.298186	1
Nyctimene_cephalotes	0.298186	1
Akodon_dayi	0.298103	1
Tylonycteris_pachypus	0.298092	1
Dasyprocta_azarae	0.298038	1
Sciurus_carolinensis	0.297931	1
Carollia_perspicillata	0.297656	1
Carollia_brevicauda	0.297656	1
Funisciurus_pyrropus	0.297476	1
Eptesicus_chiriquinus	0.297101	1
Rattus_tiomanicus	0.296866	1
Meriones_rex	0.296773	1
Colobus_satanas	0.296672	1
Lonchophylla_thomasi	0.296607	1
Stylodipus_andrewsi	0.296554	1
Callithrix_penicillata	0.29529	1
Hylopetes_spadiceus	0.29515	1
Graphiurus_kelleni	0.295001	1
Taterillus_petteri	0.294846	1
Rhinolophus_mehelyi	0.29481	1
Platyrrhinus_brachycephalus	0.29463	1
Platyrrhinus_nigellus	0.29463	1
Eumops_dabbenei	0.294479	1
Eumops_underwoodi	0.294479	1
Alouatta_belzebul	0.294388	1
Rhipidomys_cariri	0.293973	1
Eptesicus_pachyotis	0.293586	1
Mazama_temama	0.293463	1
Gerbillus_pyramidum	0.293294	1
Crocidura_attila	0.29324	1
Vulpes_zerda	0.293014	1
Vulpes_cana	0.293014	1
Nyctalus_plancyi	0.293	1
Sus_celebensis	0.292938	1
Pelomys_campanae	0.292849	1
Talpa_occidentalis	0.292795	1
Talpa_europaea	0.292795	1
Chiroderma_salvini	0.292782	1
Sorex_roboratus	0.292297	1
Bos_mutus	0.292243	1
Akodon_azarae	0.292151	1
Canis_mesomelas	0.292147	1
Lepus_townsendii	0.292124	1
Oxymycterus_paramensis	0.291917	1
Eptesicus_andinus	0.29181	1
Pipistrellus_nanulus	0.29181	1
Macropus_robustus	0.291705	1
Dologale_dybowskii	0.291516	1
Crocidura_parvipes	0.291405	1
Scotophilus_leucogaster	0.291123	1
Scotophilus_viridis	0.291123	1
Ochotona_dauurica	0.290762	1
Ochotona_cansus	0.290762	1
Sylvilagus_cunicularius	0.289942	1
Rhipidomys_macrurus	0.289765	1
Genetta_genetta	0.289361	1
Crocidura_cinderella	0.289119	1
Carollia_subrufa	0.288778	1
Artibeus_jamaicensis	0.288345	1
Myotis_hasseltii	0.28831	1
Thylogale_stigmatica	0.288055	1
Paraxerus_alexandri	0.287974	1
Funisciurus_substriatus	0.287974	1
Paraxerus_boehmi	0.287785	1
Artibeus_hirsutus	0.287738	1
Scotophilus_nux	0.287675	1
Heteromys_australis	0.287357	1
Aotus_trivirgatus	0.287348	1
Carollia_sowelli	0.287051	1
Dicrostonyx_torquatus	0.286893	1
Acomys_cahirinus	0.286638	1
Acomys_dimidiatus	0.286638	1
Akodon_montensis	0.286632	1
Myotis_elegans	0.286496	1
Myotis_riparius	0.286496	1
Proechimys_cuvieri	0.28616	1
Procapra_picticaudata	0.286025	1
Marmosops_neblina	0.285964	1
Alticola_barakshin	0.285902	1
Sorex_daphaenodon	0.285891	1
Proechimys_roberti	0.285863	1
Sciurus_niger	0.285836	1
Arvicanthis_niloticus	0.285773	1
Oligoryzomys_rupestris	0.285595	1
Hipposideros_bicolor	0.285183	1
Lepus_granatensis	0.285165	1
Lepus_europaeus	0.285165	1
Eumops_auripendulus	0.285106	1
Eumops_maurus	0.285106	1
Centurio_senex	0.284909	1
Sphaeronycteris_toxophyllum	0.284909	1
Allactaga_major	0.284743	1
Myotis_fimbriatus	0.284424	1
Myotis_pilosus	0.284424	1
Nanger_granti	0.284306	1
Sicista_subtilis	0.284257	1
Crocidura_lamottei	0.284061	1
Taterillus_emini	0.283829	1
Oligoryzomys_nigripes	0.28376	1
Oligoryzomys_stramineus	0.28376	1
Neodon_irene	0.283702	1
Martes_foina	0.283657	1
Crocidura_fuliginosa	0.283412	1
Felis_nigripes	0.283352	1
Myotis_levis	0.283266	1
Myotis_oxyotus	0.283266	1
Lepus_oiostolus	0.283121	1
Lepus_comus	0.283121	1
Microtus_mongolicus	0.283096	1
Microtus_middendorffii	0.283096	1
Philander_andersoni	0.283051	1
Paraxerus_palliatus	0.282619	1
Myodes_rufocanus	0.282195	1
Miniopterus_gleni	0.282181	1
Sorex_arcticus	0.282064	1
Rhinolophus_euryale	0.281639	1
Chiropotes_satanas	0.281483	1
Graomys_griseoflavus	0.28133	1
Bassaricyon_alleni	0.28122	1
Myotis_laniger	0.281204	1
Lepus_mandshuricus	0.280869	1
Marmota_marmota	0.280761	1
Marmota_broweri	0.280761	1
Rhinolophus_rouxii	0.280747	1
Nyctimene_aello	0.280634	1
Otomops_martiensseni	0.280382	1
Oligoryzomys_fulvescens	0.280186	1
Lonchophylla_concava	0.280147	1
Petaurista_leucogenys	0.279915	1
Meriones_persicus	0.279697	1
Meriones_shawi	0.279697	1
Atelocynus_microtis	0.279695	1
Microryzomys_minutus	0.279694	1
Microryzomys_altissimus	0.279694	1
Myotis_badius	0.279658	1
Myotis_pequinius	0.279658	1
Hystrix_crassispinis	0.279508	1
Hystrix_cristata	0.279508	1
Mus_minutoides	0.279392	1
Mus_tenellus	0.279392	1
Sciurus_vulgaris	0.279374	1
Myotis_septentrionalis	0.279282	1
Myotis_auriculus	0.279282	1
Berylmys_bowersi	0.279208	1
Graphiurus_microtis	0.279053	1
Dermanura_rava	0.278497	1
Dermanura_anderseni	0.278497	1
Neofelis_nebulosa	0.278458	1
Neofelis_diardi	0.278458	1
Graphiurus_lorraineus	0.27844	1
Pygoderma_bilabiatum	0.278348	1
Ametrida_centurio	0.278348	1
Cercocebus_atys	0.278339	1
Meriones_arimalius	0.278276	1
Meriones_unguiculatus	0.278276	1
Phalanger_orientalis	0.277954	1
Megaerops_ecaudatus	0.277772	1
Hipposideros_dyacorum	0.277575	1
Muntiacus_atherodes	0.277497	1
Muntiacus_muntjak	0.277497	1
Taphozous_hilli	0.277455	1
Sylvilagus_aquaticus	0.277439	1
Sylvilagus_bachmani	0.277439	1
Neacomys_minutus	0.277384	1
Neacomys_tenuipes	0.277384	1
Apodemus_ponticus	0.276828	1
Acomys_louisae	0.276678	1
Akodon_albiventer	0.276569	1
Panthera_uncia	0.276519	1
Mesomys_hispidus	0.276495	1
Myotis_siligorensis	0.276397	1
Myotis_davidii	0.276397	1
Rhinolophus_swinnyi	0.276349	1
Rhinolophus_capensis	0.276349	1
Taterillus_gracilis	0.276308	1
Epomops_dobsonii	0.276187	1
Epomops_franqueti	0.276187	1
Martes_americana	0.276074	1
Petinomys_genibarbis	0.27605	1
Marmosops_bishopi	0.275829	1
Oligoryzomys_moojeni	0.275403	1
Allactaga_williamsi	0.275329	1
Sciurus_aberti	0.27512	1
Sciurus_pucheranii	0.27512	1
Cebus_albifrons	0.274895	1
Cebus_kaapori	0.274895	1
Oecomys_speciosus	0.274754	1
Oecomys_concolor	0.274754	1
Cephalophus_dorsalis	0.274699	1
Hippocamelus_antisensis	0.274621	1
Lemniscomys_zebra	0.274577	1
Chaerephon_chapini	0.274341	1
Rupicapra_rupicapra	0.273543	1
Herpestes_naso	0.273514	1
Herpestes_ochraceus	0.273514	1
Gerbillus_gleadowi	0.273445	1
Mustela_africana	0.272459	1
Herpestes_flavescens	0.272405	1
Herpestes_sanguineus	0.272405	1
Brucepattersonius_iheringi	0.272121	1
Crocidura_dolichura	0.271762	1
Graphiurus_ocularis	0.271736	1
Sorex_vagrans	0.271323	1
Sorex_ornatus	0.271323	1
Tupaia_splendidula	0.270911	1
Tupaia_tana	0.270911	1
Leontocebus_fuscicollis	0.270806	1
Macaca_fascicularis	0.270704	1
Leontocebus_nigricollis	0.270696	1
Tupaia_minor	0.270647	1
Tupaia_montana	0.270647	1
Paramelomys_rubex	0.270472	1
Spermophilus_dauricus	0.270336	1
Colobus_angolensis	0.270232	1
Parotomys_littledalei	0.270204	1
Eptesicus_serotinus	0.269986	1
Eptesicus_nilssonii	0.269986	1
Graphiurus_angolensis	0.269971	1
Macropus_antilopinus	0.269881	1
Lasiurus_varius	0.2697	1
Artibeus_fraterculus	0.269635	1
Crocidura_denti	0.269437	1
Diplomesodon_pulchellum	0.269437	1
Oxymycterus_nasutus	0.269238	1
Histiotus_alienus	0.269121	1
Histiotus_velatus	0.269121	1
Melogale_personata	0.269047	1
Melogale_moschata	0.269047	1
Leopoldamys_edwardsi	0.268998	1
Leopoldamys_ciliatus	0.268998	1
Allactaga_sibirica	0.268939	1
Myotis_chinensis	0.268862	1
Sorex_cylindricauda	0.268431	1
Sylvilagus_palustris	0.26808	1
Antrozous_pallidus	0.267772	1
Pipistrellus_angulatus	0.267772	1
Mormopterus_planiceps	0.267378	1
Dremomys_pernyi	0.267308	1
Perognathus_longimembris	0.267103	1
Peromyscus_aztecus	0.266965	1
Myotis_nigricans	0.266828	1
Ovis_ammon	0.266816	1
Alticola_lemminus	0.266808	1
Alticola_macrotis	0.266808	1
Crocidura_hirta	0.266619	1
Oecomys_catherinae	0.266331	1
Peromyscus_truei	0.26631	1
Myotis_goudoti	0.266279	1
Petaurista_alborufus	0.266095	1
Petaurista_philippensis	0.266095	1
Dasyurus_geoffroii	0.265945	1
Panthera_onca	0.265527	1
Nasalis_larvatus	0.265443	1
Chaetodipus_intermedius	0.265351	1
Lemniscomys_barbarus	0.265202	1
Callosciurus_prevostii	0.264991	1
Callosciurus_nigrovittatus	0.264991	1
Mazama_nemorivaga	0.264969	1
Niviventer_tenaster	0.264729	1
Sciurus_variegatoides	0.26465	1
Microtus_xanthognathus	0.264519	1
Dermanura_bogotensis	0.264334	1
Lynx_rufus	0.264309	1
Mandrillus_sphinx	0.264193	1
Crocidura_muricauda	0.264067	1
Calomys_musculinus	0.263945	1
Eptesicus_hottentotus	0.263721	1
Vulpes_chama	0.263694	1
Herpestes_brachyurus	0.263607	1
Mustela_frenata	0.263171	1
Nyctalus_noctula	0.262752	1
Miniopterus_maghrebensis	0.262682	1
Pipistrellus_coromandra	0.262513	1
Proechimys_guyannensis	0.262334	1
Miniopterus_pusillus	0.262243	1
Trogopterus_xanthipes	0.262029	1
Gerbillus_dasyurus	0.261916	1
Gerbillus_aquilus	0.261916	1
Myotis_bombinus	0.261911	1
Myotis_austroriparius	0.261649	1
Chlorocebus_sabaeus	0.261185	1
Moschus_moschiferus	0.260872	1
Rattus_fuscipes	0.260842	1
Sicista_concolor	0.26054	1
Rhynchogale_melleri	0.260506	1
Rattus_argentiventer	0.260494	1
Myodes_californicus	0.260389	1
Myodes_rutilus	0.260389	1
Heimyscus_fumosus	0.260299	1
Microtus_townsendii	0.260282	1
Myotis_macrodactylus	0.260254	1
Acomys_johannis	0.260077	1
Acomys_cineraceus	0.260077	1
Rhinolophus_bocharicus	0.259949	1
Rhinolophus_blasii	0.259949	1
Neotoma_lepida	0.259773	1
Pipistrellus_pipistrellus	0.259587	1
Neotoma_micropus	0.258941	1
Myotis_simus	0.258496	1
Mallomys_rothschildi	0.258318	1
Sorex_caecutiens	0.258258	1
Rhogeessa_io	0.257565	1
Cephalophus_leucogaster	0.257508	1
Phalanger_gymnotis	0.257444	1
Chaerephon_ansorgei	0.257358	1
Cricetulus_barabensis	0.257061	1
Megaerops_niphanae	0.256636	1
Cacajao_calvus	0.256382	1
Sturnira_tildae	0.255612	1
Scotophilus_nigrita	0.255331	1
Scotophilus_robustus	0.255331	1
Sciurus_griseus	0.255258	1
Cuon_alpinus	0.255083	1
Canis_adustus	0.255083	1
Lepus_capensis	0.254851	1
Equus_kiang	0.254824	1
Equus_hemionus	0.254824	1
Ochotona_roylei	0.254222	1
Ochotona_macrotis	0.254222	1
Allactaga_euphratica	0.254177	1
Ochotona_mantchurica	0.253557	1
Ochotona_hyperborea	0.253557	1
Heliosciurus_mutabilis	0.253351	1
Mustela_altaica	0.253059	1
Mustela_nivalis	0.253059	1
Akodon_cursor	0.252892	1
Notomys_alexis	0.252861	1
Damaliscus_pygargus	0.252848	1
Damaliscus_lunatus	0.252848	1
Spermophilus_xanthoprymnus	0.252714	1
Rhinolophus_darlingi	0.252712	1
Melomys_rufescens	0.252606	1
Melomys_leucogaster	0.252606	1
Crocidura_lusitania	0.252307	1
Macropus_parryi	0.252184	1
Cynopterus_sphinx	0.251959	1
Nyctinomops_laticaudatus	0.251872	1
Nyctinomops_femorosaccus	0.251872	1
Lemmus_trimucronatus	0.25186	1
Murina_leucogaster	0.25182	1
Nasuella_olivacea	0.251807	1
Rattus_norvegicus	0.251782	1
Rhinolophus_simulator	0.251579	1
Rhinolophus_denti	0.251579	1
Saguinus_imperator	0.25156	1
Dasyprocta_punctata	0.251509	1
Zyzomys_argurus	0.251491	1
Macropus_dorsalis	0.251462	1
Tragelaphus_derbianus	0.251444	1
Tragelaphus_oryx	0.251444	1
Pipistrellus_papuanus	0.251384	1
Pipistrellus_ceylonicus	0.251384	1
Chalinolobus_nigrogriseus	0.251341	1
Oecomys_paricola	0.251333	1
Tamiasciurus_hudsonicus	0.251289	1
Myotis_atacamensis	0.250598	1
Eptesicus_pachyomus	0.249358	1
Eptesicus_bottae	0.249358	1
Gorilla_gorilla	0.249262	1
Lonchophylla_hesperia	0.249111	1
Tamiasciurus_douglasii	0.248996	1
Sundamys_muelleri	0.248716	1
Heteromys_desmarestianus	0.248688	1
Petaurus_norfolcensis	0.248644	1
Funisciurus_leucogenys	0.247966	1
Cephalophus_niger	0.247865	1
Myodes_gapperi	0.247776	1
Myodes_centralis	0.247776	1
Hipposideros_speoris	0.247362	1
Allactaga_balikunica	0.246806	1
Ochotona_thibetana	0.246458	1
Fukomys_bocagei	0.24641	1
Lasiurus_atratus	0.246296	1
Lophuromys_flavopunctatus	0.245862	1
Myotis_ridleyi	0.24574	1
Prionailurus_rubiginosus	0.245559	1
Prionailurus_bengalensis	0.245559	1
Presbytis_frontata	0.245454	1
Equus_quagga	0.245401	1
Thrichomys_laurentius	0.244813	1
Oligoryzomys_chacoensis	0.244688	1
Pteropus_poliocephalus	0.244483	1
Gerbillus_nancillus	0.244258	1
Gerbillus_harwoodi	0.244258	1
Miniopterus_magnater	0.244131	1
Pipistrellus_adamsi	0.244066	1
Reithrodontomys_sumichrasti	0.244057	1
Reithrodontomys_zacatecae	0.244057	1
Pipistrellus_collinus	0.243908	1
Pipistrellus_inexspectatus	0.243908	1
Acomys_seurati	0.243857	1
Hylonycteris_underwoodi	0.243842	1
Aegialomys_xanthaeolus	0.243653	1
Hylomyscus_walterverheyeni	0.243231	1
Myotis_alcathoe	0.242954	1
Peromyscus_crinitus	0.242798	1
Crocidura_macarthuri	0.242606	1
Crocidura_shantungensis	0.24231	1
Sorex_minutus	0.241987	1
Sorex_volnuchini	0.241987	1
Microsciurus_flaviventer	0.24175	1
Heteromys_anomalus	0.241731	1
Crocidura_hildegardeae	0.241357	1
Melomys_cervinipes	0.240975	1
Graphiurus_crassicaudatus	0.240909	1
Nycteris_woodi	0.240855	1
Muntiacus_reevesi	0.24082	1
Bos_javanicus	0.240676	1
Epomops_buettikoferi	0.240554	1
Cavia_fulgida	0.240459	1
Herpailurus_yagouaroundi	0.240028	1
Puma_concolor	0.240028	1
Crocidura_voi	0.239959	1
Herpestes_pulverulentus	0.239768	1
Geomys_bursarius	0.239661	1
Ozotoceros_bezoarticus	0.2396	1
Mungos_mungo	0.239523	1
Mungos_gambianus	0.239523	1
Dactylomys_dactylinus	0.239215	1
Dactylomys_boliviensis	0.239215	1
Notomys_mitchellii	0.239094	1
Ammotragus_lervia	0.238938	1
Graphiurus_platyops	0.238816	1
Mico_melanurus	0.238633	1
Phyllomys_medius	0.238409	1
Gerbillus_henleyi	0.238341	1
Euryoryzomys_nitidus	0.238336	1
Microtus_pinetorum	0.238129	1
Hylaeamys_laticeps	0.237932	1
Praomys_tullbergi	0.237857	1
Eumops_perotis	0.237771	1
Talpa_caeca	0.237716	1
Mus_mahomet	0.237355	1
Mus_setulosus	0.237355	1
Reithrodontomys_megalotis	0.237043	1
Jaculus_orientalis	0.236758	1
Jaculus_jaculus	0.236758	1
Cercopithecus_mitis	0.236704	1
Cercopithecus_nictitans	0.236704	1
Crocidura_flavescens	0.236638	1
Mastomys_erythroleucus	0.236309	1
Mastomys_natalensis	0.236309	1
Myotis_mystacinus	0.236117	1
Lasiurus_cinereus	0.236039	1
Crocidura_foetida	0.235875	1
Hipposideros_maggietaylorae	0.235757	1
Lepus_habessinicus	0.235282	1
Pipistrellus_tenuis	0.235143	1
Hylaeamys_yunganus	0.234857	1
Spermophilus_suslicus	0.2347	1
Oecomys_auyantepui	0.234642	1
Bandicota_indica	0.234574	1
Eligmodontia_puerulus	0.234463	1
Nasua_narica	0.234316	1
Mus_phillipsi	0.234217	1
Ichneumia_albicauda	0.234088	1
Bos_gaurus	0.234086	1
Ictidomys_tridecemlineatus	0.234009	1
Ictidomys_mexicanus	0.234009	1
Taphozous_melanopogon	0.233884	1
Panthera_tigris	0.233749	1
Antilope_cervicapra	0.233525	1
Mustela_erminea	0.233327	1
Peromyscus_eremicus	0.232891	1
Otolemur_garnettii	0.232731	1
Otolemur_crassicaudatus	0.232731	1
Proechimys_longicaudatus	0.23258	1
Rhinolophus_alcyone	0.231528	1
Lemniscomys_macculus	0.230499	1
Lemniscomys_bellieri	0.230499	1
Hylaeamys_perenensis	0.23049	1
Onychogalea_unguifera	0.2303	1
Nasua_nasua	0.230181	1
Arvicanthis_rufinus	0.229756	1
Arvicanthis_neumanni	0.229756	1
Crocidura_vorax	0.229626	1
Akodon_iniscatus	0.229489	1
Helogale_parvula	0.229299	1
Helogale_hirtula	0.229299	1
Herpestes_ichneumon	0.229195	1
Neotoma_floridana	0.229176	1
Neotoma_magister	0.229176	1
Sylvicapra_grimmia	0.229095	1
Microtus_limnophilus	0.228783	1
Microtus_fortis	0.228783	1
Choeronycteris_mexicana	0.228512	1
Kobus_leche	0.228357	1
Connochaetes_taurinus	0.228268	1
Connochaetes_gnou	0.228268	1
Hylomyscus_aeta	0.228246	1
Crocidura_jacksoni	0.228066	1
Spilogale_putorius	0.227859	1
Praomys_jacksoni	0.227845	1
Cercopithecus_diana	0.227717	1
Cercopithecus_neglectus	0.227717	1
Kerivoula_argentata	0.227708	1
Myotis_blythii	0.227482	1
Myotis_myotis	0.227482	1
Myotis_nipalensis	0.227208	1
Myotis_aurascens	0.227208	1
Tragelaphus_eurycerus	0.226576	1
Tragelaphus_scriptus	0.226576	1
Pipistrellus_javanicus	0.226543	1
Pipistrellus_paterculus	0.226543	1
Lemniscomys_rosalia	0.226474	1
Myotis_macrotarsus	0.226362	1
Artibeus_concolor	0.226271	1
Nycticebus_coucang	0.225953	1
Nycticebus_bengalensis	0.225953	1
Alcelaphus_buselaphus	0.225836	1
Plecotus_sacrimontis	0.225827	1
Plecotus_austriacus	0.225827	1
Euryoryzomys_russatus	0.225619	1
Nesokia_indica	0.225546	1
Microtus_miurus	0.225456	1
Dama_dama	0.225208	1
Glossophaga_longirostris	0.225189	1
Glossophaga_leachii	0.225189	1
Rheithrosciurus_macrotis	0.22503	1
Rattus_nitidus	0.224948	1
Caryomys_inez	0.224887	1
Caryomys_eva	0.224887	1
Thylamys_pallidior	0.224809	1
Maxomys_tajuddinii	0.224669	1
Pan_troglodytes	0.224539	1
Pan_paniscus	0.224539	1
Sorex_unguiculatus	0.224167	1
Sorex_isodon	0.224167	1
Crocidura_tarfayensis	0.224135	1
Mastomys_coucha	0.224124	1
Sorex_merriami	0.223992	1
Sorex_fumeus	0.223992	1
Niviventer_cremoriventer	0.223984	1
Chaetodipus_nelsoni	0.223399	1
Mustela_strigidorsa	0.22333	1
Mus_terricolor	0.223254	1
Abrothrix_jelskii	0.222931	1
Symphalangus_syndactylus	0.222318	1
Microtus_ilaeus	0.222177	1
Mus_spretus	0.222157	1
Myotis_bechsteinii	0.222014	1
Oligoryzomys_flavescens	0.221998	1
Myotis_escalerai	0.221744	1
Callospermophilus_lateralis	0.221666	1
Necromys_urichi	0.221493	1
Necromys_benefactus	0.221493	1
Acinonyx_jubatus	0.221405	1
Paraechinus_micropus	0.221079	1
Pipistrellus_kuhlii	0.220767	1
Petaurista_elegans	0.220607	1
Sigmodon_hirsutus	0.220474	1
Dermanura_phaeotis	0.220404	1
Dermanura_watsoni	0.220404	1
Taphozous_theobaldi	0.220401	1
Myodes_glareolus	0.220211	1
Taphozous_nudiventris	0.220118	1
Thomomys_umbrinus	0.220054	1
Thomomys_bottae	0.220054	1
Nyctinomops_aurispinosus	0.220034	1
Spilocuscus_rufoniger	0.21988	1
Axis_axis	0.219775	1
Hipposideros_pomona	0.219436	1
Peromyscus_leucopus	0.219391	1
Peromyscus_gossypinus	0.219391	1
Jaculus_blanfordi	0.219131	1
Hypsugo_dolichodon	0.218838	1
Taterillus_pygargus	0.21863	1
Taterillus_arenarius	0.21863	1
Urocitellus_undulatus	0.218193	1
Paraechinus_aethiopicus	0.218186	1
Ochotona_princeps	0.218142	1
Dremomys_pyrrhomerus	0.217382	1
Dremomys_rufigenis	0.217382	1
Spermophilus_alashanicus	0.217228	1
Spermophilus_pallidicauda	0.217228	1
Rhinolophus_malayanus	0.217172	1
Arvicanthis_abyssinicus	0.217122	1
Equus_zebra	0.217002	1
Echymipera_rufescens	0.216956	1
Sciurus_deppei	0.216386	1
Macropus_fuliginosus	0.216006	1
Macropus_giganteus	0.216006	1
Tylonycteris_robustula	0.215886	1
Abrothrix_olivaceus	0.215868	1
Abrothrix_andinus	0.215868	1
Geomys_breviceps	0.215665	1
Scotophilus_heathii	0.215622	1
Microtus_subterraneus	0.21522	1
Microtus_daghestanicus	0.21522	1
Macropus_rufogriseus	0.215155	1
Chrysocyon_brachyurus	0.215124	1
Potamochoerus_porcus	0.215037	1
Potamochoerus_larvatus	0.215037	1
Eolagurus_przewalskii	0.21465	1
Eolagurus_luteus	0.21465	1
Hylomyscus_alleni	0.214444	1
Tragelaphus_imberbis	0.214334	1
Ellobius_lutescens	0.214243	1
Ellobius_tancrei	0.214243	1
Phalanger_sericeus	0.214147	1
Lemniscomys_griselda	0.214072	1
Dasyurus_albopunctatus	0.213634	1
Belomys_pearsonii	0.213515	1
Crocidura_russula	0.2135	1
Mops_brachypterus	0.213207	1
Chiropodomys_muroides	0.213073	1
Sigmodon_mascotensis	0.212881	1
Sigmodon_arizonae	0.212881	1
Myotis_fortidens	0.212836	1
Myotis_chiloensis	0.212727	1
Myotis_albescens	0.212727	1
Proechimys_simonsi	0.212612	1
Proechimys_steerei	0.212612	1
Crocidura_crenata	0.212606	1
Crocidura_grassei	0.212606	1
Ochotona_rutila	0.212572	1
Microtus_pennsylvanicus	0.212571	1
Microtus_montanus	0.212571	1
Niviventer_andersoni	0.212556	1
Apodemus_sylvaticus	0.212245	1
Hipposideros_cineraceus	0.211564	1
Eumops_patagonicus	0.21116	1
Eumops_bonariensis	0.21116	1
Miniopterus_natalensis	0.211089	1
Murina_ussuriensis	0.210942	1
Echimys_chrysurus	0.210816	1
Otocolobus_manul	0.210452	1
Melanomys_caliginosus	0.210066	1
Microtus_gerbei	0.209998	1
Glauconycteris_argentata	0.209687	1
Glauconycteris_egeria	0.209687	1
Praomys_rostratus	0.209659	1
Dasycercus_blythi	0.209437	1
Myotis_horsfieldii	0.20859	1
Carollia_castanea	0.208428	1
Carollia_benkeithi	0.208428	1
Microtus_oeconomus	0.208296	1
Myotis_sodalis	0.208178	1
Myotis_volans	0.208178	1
Vampyressa_thyone	0.208104	1
Vampyressa_pusilla	0.208104	1
Miniopterus_tristis	0.208076	1
Pongo_pygmaeus	0.207705	1
Otomys_unisulcatus	0.207632	1
Calomyscus_mystax	0.207563	1
Abrocoma_cinerea	0.207547	1
Dorcopsulus_vanheurni	0.207508	1
Grammomys_ibeanus	0.207298	1
Funisciurus_bayonii	0.207207	1
Mylomys_dybowskii	0.207193	1
Cerradomys_maracajuensis	0.206469	1
Hylomyscus_parvus	0.205779	1
Hylomyscus_carillus	0.205779	1
Lophostoma_silvicolum	0.205694	1
Lophuromys_nudicaudus	0.205421	1
Pseudomys_johnsoni	0.205386	1
Pseudomys_chapmani	0.205386	1
Murina_suilla	0.205131	1
Oecomys_mamorae	0.205121	1
Oecomys_trinitatis	0.205121	1
Lemmus_sibiricus	0.20494	1
Lemmus_amurensis	0.20494	1
Kobus_kob	0.20483	1
Myotis_muricola	0.204819	1
Meles_leucurus	0.204658	1
Meles_anakuma	0.204658	1
Lycaon_pictus	0.204492	1
Lepus_tibetanus	0.204458	1
Echymipera_kalubu	0.204384	1
Microtus_savii	0.204114	1
Glauconycteris_humeralis	0.204094	1
Otomys_irroratus	0.203952	1
Otomys_karoensis	0.203952	1
Promops_nasutus	0.203858	1
Promops_centralis	0.203858	1
Spilocuscus_maculatus	0.203365	1
Scotozous_dormeri	0.20321	1
Scoteanax_rueppellii	0.20321	1
Niviventer_niviventer	0.203192	1
Ursus_thibetanus	0.203187	1
Ursus_americanus	0.203187	1
Microtus_chrotorrhinus	0.203171	1
Hipposideros_diadema	0.202883	1
Myotis_scotti	0.202669	1
Nycticeius_humeralis	0.202459	1
Sorex_alpinus	0.202332	1
Rhinolophus_huananus	0.202307	1
Micronycteris_schmidtorum	0.201819	1
Micronycteris_minuta	0.201819	1
Paraxerus_cepapi	0.201368	1
Paraxerus_ochraceus	0.201368	1
Sigmodontomys_alfari	0.201303	1
Tetracerus_quadricornis	0.201201	1
Niviventer_confucianus	0.201105	1
Macropus_rufus	0.201043	1
Raphicerus_sharpei	0.200401	1
Raphicerus_campestris	0.200401	1
Vulpes_velox	0.200251	1
Pseudois_nayaur	0.200068	1
Budorcas_taxicolor	0.200068	1
Falsistrellus_tasmaniensis	0.200041	1
Sigmodon_hispidus	0.199902	1
Sigmodon_toltecus	0.199902	1
Microtus_montebelli	0.199893	1
Glossophaga_morenoi	0.199637	1
Neoromicia_guineensis	0.199532	1
Neoromicia_somalica	0.199532	1
Perognathus_merriami	0.19938	1
Perognathus_flavescens	0.19938	1
Lichonycteris_obscura	0.199274	1
Oecomys_roberti	0.199254	1
Oecomys_bicolor	0.199254	1
Cercopithecus_campbelli	0.199131	1
Cercopithecus_mona	0.199131	1
Viverra_megaspila	0.199108	1
Viverra_zibetha	0.199108	1
Hipposideros_beatus	0.198991	1
Gracilinanus_agilis	0.198812	1
Vampyressa_melissa	0.198713	1
Thomasomys_notatus	0.198544	1
Callosciurus_erythraeus	0.198433	1
Callosciurus_finlaysonii	0.198433	1
Oecomys_rex	0.198354	1
Oecomys_rutilus	0.197827	1
Sorex_veraecrucis	0.197821	1
Tragelaphus_strepsiceros	0.197717	1
Crocidura_gmelini	0.197562	1
Micronycteris_hirsuta	0.197335	1
Lepus_brachyurus	0.197215	1
Lepus_americanus	0.197215	1
Cricetulus_longicaudatus	0.196767	1
Sorex_gracillimus	0.196521	1
Myotis_welwitschii	0.196369	1
Myotis_formosus	0.196369	1
Cratogeomys_castanops	0.196355	1
Crocidura_turba	0.196262	1
Hypsignathus_monstrosus	0.196131	1
Tamiops_swinhoei	0.196058	1
Tamiops_maritimus	0.196058	1
Chaetodipus_baileyi	0.195944	1
Neacomys_spinosus	0.19573	1
Eumops_trumbulli	0.195714	1
Eumops_hansae	0.195714	1
Lophostoma_carrikeri	0.195619	1
Lasiurus_blossevillii	0.19561	1
Lasiurus_seminolus	0.19561	1
Hybomys_univittatus	0.195348	1
Hybomys_planifrons	0.195348	1
Crocidura_cyanea	0.194851	1
Euneomys_petersoni	0.194825	1
Leptonycteris_yerbabuenae	0.194782	1
Leptonycteris_curasoae	0.194782	1
Caracal_caracal	0.194724	1
Caracal_aurata	0.194724	1
Helarctos_malayanus	0.194605	1
Sorex_mirabilis	0.194443	1
Erythrocebus_patas	0.194401	1
Eremodipus_lichtensteini	0.194174	1
Hipposideros_ridleyi	0.194131	1
Scotophilus_collinus	0.193751	1
Lepus_saxatilis	0.193423	1
Marmota_monax	0.193402	1
Rattus_everetti	0.193063	1
Monodelphis_adusta	0.192748	1
Monodelphis_peruviana	0.192748	1
Otospermophilus_variegatus	0.192453	1
Otospermophilus_beecheyi	0.192453	1
Eligmodontia_morgani	0.192415	1
Dipodomys_merriami	0.192279	1
Neoromicia_tenuipinnis	0.191748	1
Neoromicia_rendalli	0.191748	1
Micronycteris_brosseti	0.191655	1
Steatomys_krebsii	0.191573	1
Neacomys_guianae	0.191244	1
Wallabia_bicolor	0.191141	1
Calomys_sorellus	0.191062	1
Kerivoula_cuprosa	0.19104	1
Kerivoula_papillosa	0.19104	1
Calomys_expulsus	0.190988	1
Gerbilliscus_validus	0.190948	1
Gerbilliscus_leucogaster	0.190948	1
Nycticebus_menagensis	0.190778	1
Pteromyscus_pulverulentus	0.190487	1
Philantomba_monticola	0.19043	1
Philantomba_maxwellii	0.19043	1
Miopithecus_talapoin	0.190373	1
Miopithecus_ogouensis	0.190373	1
Ochotona_ladacensis	0.189888	1
Delomys_dorsalis	0.189668	1
Lagidium_viscacia	0.189602	1
Praomys_derooi	0.189449	1
Praomys_daltoni	0.189449	1
Taterillus_congicus	0.189213	1
Kobus_ellipsiprymnus	0.188702	1
Myotis_emarginatus	0.18869	1
Myotis_tricolor	0.18869	1
Ovibos_moschatus	0.188507	1
Pseudantechinus_macdonnellensis	0.188411	1
Scaptochirus_moschatus	0.188369	1
Otomys_typus	0.188355	1
Meriones_libycus	0.18801	1
Cerradomys_subflavus	0.18788	1
Cerradomys_scotti	0.18788	1
Poliocitellus_franklinii	0.187761	1
Phyllotis_xanthopygus	0.187343	1
Blanfordimys_afghanus	0.187306	1
Aeromys_thomasi	0.187289	1
Aeromys_tephromelas	0.187289	1
Auliscomys_pictus	0.186877	1
Auliscomys_boliviensis	0.186877	1
Sminthopsis_murina	0.186685	1
Mogera_insularis	0.186601	1
Lagorchestes_conspicillatus	0.186571	1
Stenocephalemys_albipes	0.186549	1
Orthogeomys_hispidus	0.185999	1
Sigmodon_ochrognathus	0.185686	1
Lutreolina_crassicaudata	0.185548	1
Didelphis_virginiana	0.18532	1
Oecomys_superans	0.185292	1
Maxomys_rajah	0.185206	1
Gerbilliscus_brantsii	0.184978	1
Hylaeamys_megacephalus	0.184929	1
Lophuromys_machangui	0.184712	1
Glauconycteris_variegata	0.184676	1
Callosciurus_notatus	0.184494	1
Sorex_thibetanus	0.18442	1
Maxomys_whiteheadi	0.183948	1
Redunca_redunca	0.183399	1
Redunca_arundinum	0.183399	1
Uromys_caudimaculatus	0.183316	1
Dasymys_incomtus	0.183118	1
Otomys_angoniensis	0.183117	1
Meles_meles	0.182719	1
Pipistrellus_abramus	0.182669	1
Heliosciurus_gambianus	0.182492	1
Trinomys_setosus	0.181965	1
Ailurops_ursinus	0.181953	1
Thomomys_talpoides	0.181283	1
Pseudomys_gracilicaudatus	0.181143	1
Phacochoerus_aethiopicus	0.181121	1
Hylochoerus_meinertzhageni	0.181121	1
Lemniscomys_striatus	0.181047	1
Crocidura_zarudnyi	0.180856	1
Parascaptor_leucura	0.180745	1
Dasymys_rufulus	0.180651	1
Glossophaga_commissarisi	0.180645	1
Idionycteris_phyllotis	0.180077	1
Madoqua_saltiana	0.179943	1
Hipposideros_abae	0.179227	1
Oecomys_cleberi	0.179218	1
Tragelaphus_angasii	0.179174	1
Dendromus_mesomelas	0.17912	1
Petaurus_australis	0.179029	1
Lophostoma_brasiliense	0.178886	1
Microtus_californicus	0.178401	1
Microtus_ochrogaster	0.178401	1
Mustela_kathiah	0.177698	1
Melursus_ursinus	0.177474	1
Miniopterus_inflatus	0.177087	1
Heliosciurus_punctatus	0.176698	1
Mastomys_huberti	0.176696	1
Pseudantechinus_roryi	0.176599	1
Perognathus_flavus	0.176474	1
Myotis_bocagii	0.176134	1
Lariscus_insignis	0.175974	1
Phyllonycteris_poeyi	0.175365	1
Trinomys_iheringi	0.175189	1
Chalinolobus_dwyeri	0.175056	1
Eptesicus_isabellinus	0.175056	1
Rhogeessa_tumida	0.174855	1
Lemmiscus_curtatus	0.174393	1
Marmosops_noctivagus	0.174173	1
Harpiocephalus_harpia	0.173079	1
Rhinolophus_hipposideros	0.172508	1
Tamiops_macclellandii	0.172406	1
Steatomys_pratensis	0.172333	1
Steatomys_parvus	0.172333	1
Leggadina_lakedownensis	0.172201	1
Leggadina_forresti	0.172201	1
Plecotus_auritus	0.172152	1
Plecotus_ognevi	0.172152	1
Sminthopsis_dolichura	0.172075	1
Rhogeessa_parvula	0.171958	1
Rhogeessa_hussoni	0.171958	1
Abrothrix_longipilis	0.171757	1
Ellobius_talpinus	0.17133	1
Neotoma_bryanti	0.17131	1
Murina_aurata	0.171206	1
Paradoxurus_hermaphroditus	0.170904	1
Microtus_oregoni	0.170734	1
Microtus_longicaudus	0.170734	1
Platymops_setiger	0.170615	1
Lophuromys_sikapusi	0.170246	1
Arvicanthis_ansorgei	0.170203	1
Apodemus_chevrieri	0.170048	1
Uromys_anak	0.169977	1
Nyctinomops_macrotis	0.169492	1
Capreolus_pygargus	0.16931	1
Capreolus_capreolus	0.16931	1
Thylamys_cinderella	0.169308	1
Thylamys_venustus	0.169308	1
Syconycteris_australis	0.16901	1
Kerivoula_smithii	0.168336	1
Viverra_tangalunga	0.168282	1
Hipposideros_fuliginosus	0.168156	1
Myotis_nattereri	0.167325	1
Kerivoula_titania	0.167217	1
Kerivoula_kachinensis	0.167217	1
Hemiechinus_collaris	0.166591	1
Hemiechinus_auritus	0.166591	1
Eligmodontia_typus	0.165655	1
Dyacopterus_spadiceus	0.165494	1
Reithrodontomys_montanus	0.165439	1
Emballonura_monticola	0.164919	1
Lepus_fagani	0.164759	1
Neacomys_dubosti	0.164252	1
Mus_indutus	0.164148	1
Arctonyx_collaris	0.16332	1
Neotoma_stephensi	0.163058	1
Calomys_lepidus	0.162964	1
Martes_flavigula	0.16265	1
Tamiops_rodolphii	0.162532	1
Mesophylla_macconnelli	0.162169	1
Apodemus_agrarius	0.162001	1
Galictis_vittata	0.161956	1
Myotis_ruber	0.161527	1
Lyncodon_patagonicus	0.161476	1
Galictis_cuja	0.161476	1
Hipposideros_lankadiva	0.16111	1
Aethomys_nyikae	0.160799	1
Mus_haussa	0.160791	1
Mus_mattheyi	0.160791	1
Tympanoctomys_barrerae	0.160658	1
Hippotragus_niger	0.160493	1
Hippotragus_equinus	0.160493	1
Geomys_pinetis	0.160393	1
Hipposideros_fulvus	0.160343	1
Myotis_punicus	0.160309	1
Calomys_tener	0.159891	1
Peropteryx_kappleri	0.15987	1
Cormura_brevirostris	0.15987	1
Cheiromeles_torquatus	0.159827	1
Cheiromeles_parvidens	0.159827	1
Phacochoerus_africanus	0.159102	1
Marmosops_parvidens	0.159033	1
Paramelomys_platyops	0.159014	1
Hylopetes_alboniger	0.158777	1
Psammomys_obesus	0.158752	1
Chinchilla_chinchilla	0.158701	1
Handleyomys_alfaroi	0.158421	1
Sundasciurus_tenuis	0.158269	1
Mesechinus_hughi	0.158024	1
Mesechinus_dauuricus	0.158024	1
Vernaya_fulva	0.157954	1
Vespadelus_troughtoni	0.157703	1
Loxodontomys_micropus	0.157683	1
Ochotona_rufescens	0.157674	1
Glossophaga_soricina	0.157664	1
Iomys_horsfieldii	0.157302	1
Mus_cookii	0.15673	1
Isoodon_obesulus	0.156693	1
Myotis_keaysi	0.156112	1
Redunca_fulvorufula	0.155906	1
Spilogale_angustifrons	0.155797	1
Spilogale_gracilis	0.155797	1
Ursus_arctos	0.15565	1
Rhinolophus_pearsonii	0.155526	1
Rhinolophus_yunanensis	0.155526	1
Peropteryx_macrotis	0.15503	1
Lasiopodomys_mandarinus	0.154957	1
Lasiopodomys_brandtii	0.154957	1
Brachyphylla_nana	0.154829	1
Thomasomys_aureus	0.154697	1
Meriones_tristrami	0.154201	1
Emballonura_alecto	0.154016	1
Dipus_sagitta	0.153901	1
Conepatus_semistriatus	0.15371	1
Conepatus_chinga	0.15371	1
Crocidura_roosevelti	0.153613	1
Neoromicia_melckorum	0.153546	1
Neoromicia_nana	0.153546	1
Monophyllus_redmani	0.153509	1
Dremomys_lokriah	0.153431	1
Petaurus_breviceps	0.15342	1
Procolobus_verus	0.153154	1
Conepatus_humboldtii	0.153119	1
Conepatus_leuconotus	0.153119	1
Auliscomys_sublimis	0.152489	1
Talpa_altaica	0.152217	1
Transandinomys_talamancae	0.152201	1
Transandinomys_bolivaris	0.152201	1
Calomys_laucha	0.151831	1
Myotis_ikonnikovi	0.15177	1
Myotis_altarium	0.15177	1
Macrophyllum_macrophyllum	0.151561	1
Oenomys_hypoxanthus	0.151482	1
Tadarida_fulminans	0.151037	1
Notiomys_edwardsii	0.15081	1
Suricata_suricatta	0.150706	1
Lagurus_lagurus	0.150114	1
Pseudochirops_cupreus	0.150058	1
Dyacopterus_brooksi	0.149909	1
Oreamnos_americanus	0.149697	1
Lasiurus_ega	0.149482	1
Lasiurus_xanthinus	0.149482	1
Myopterus_whitleyi	0.149179	1
Myopterus_daubentonii	0.149179	1
Mormopterus_eleryi	0.148988	1
Eliurus_myoxinus	0.14878	1
Zelotomys_woosnami	0.148445	1
Zelotomys_hildegardeae	0.148445	1
Leptonycteris_nivalis	0.147924	1
Hemigalus_derbyanus	0.147701	1
Myotis_rosseti	0.147564	1
Suncus_murinus	0.147488	1
Meriones_hurrianae	0.14744	1
Ctenomys_magellanicus	0.147347	1
Monodelphis_brevicaudata	0.147297	1
Vulpes_pallida	0.14715	1
Eonycteris_major	0.147063	1
Apodemus_witherbyi	0.146796	1
Hipposideros_cervinus	0.146449	1
Geoxus_valdivianus	0.146355	1
Mephitis_mephitis	0.146323	1
Mephitis_macroura	0.146323	1
Phyllotis_osilae	0.146311	1
Scutisorex_somereni	0.145924	1
Vampyrodes_caraccioli	0.145629	1
Notiosorex_crawfordi	0.145486	1
Murina_rozendaali	0.145262	1
Microtus_agrestis	0.145232	1
Taphozous_troughtoni	0.144892	1
Poecilogale_albinucha	0.144692	1
Ictonyx_striatus	0.144692	1
Dipodomys_ordii	0.144201	1
Paguma_larvata	0.144199	1
Pseudantechinus_woolleyae	0.14356	1
Rhipidomys_macconnelli	0.143491	1
Pteropus_scapulatus	0.14332	1
Callicebus_nigrifrons	0.142405	1
Anourosorex_squamipes	0.141799	1
Boselaphus_tragocamelus	0.141798	1
Allenopithecus_nigroviridis	0.141649	1
Otocyon_megalotis	0.141569	1
Nyctereutes_procyonoides	0.141569	1
Pogonomys_macrourus	0.141553	1
Acomys_wilsoni	0.141296	1
Kerivoula_intermedia	0.141146	1
Kerivoula_minuta	0.141146	1
Pipistrellus_stenopterus	0.140926	1
Cercopithecus_hamlyni	0.140872	1
Dipodomys_microps	0.140865	1
Chalinolobus_morio	0.140641	1
Alticola_stoliczkanus	0.140499	1
Marmosops_impavidus	0.140454	1
Tadarida_ventralis	0.140279	1
Tadarida_aegyptiaca	0.139977	1
Uroderma_magnirostrum	0.139893	1
Uroderma_bilobatum	0.139893	1
Chrotogale_owstoni	0.13972	1
Isoodon_macrourus	0.139664	1
Apodemus_draco	0.13957	1
Eliomys_quercinus	0.139503	1
Hystrix_brachyura	0.13937	1
Chodsigoa_hypsibia	0.139134	1
Lophostoma_schulzi	0.139075	1
Praomys_lukolelae	0.139028	1
Maxomys_surifer	0.138942	1
Pteropus_macrotis	0.138862	1
Nephelomys_albigularis	0.138808	1
Synaptomys_borealis	0.138636	1
Mimon_cozumelae	0.138177	1
Lonchorhina_inusitata	0.138177	1
Hipposideros_obscurus	0.137927	1
Thalpomys_lasiotis	0.137528	1
Thalpomys_cerradensis	0.137528	1
Blarinomys_breviceps	0.1372	1
Pipistrellus_crassulus	0.137066	1
Rangifer_tarandus	0.136719	1
Phenacomys_ungava	0.13658	1
Phenacomys_intermedius	0.13658	1
Hipposideros_doriae	0.136571	1
Pipistrellus_hesperidus	0.136508	1
Myopus_schisticolor	0.136313	1
Mimetillus_moloneyi	0.136241	1
Chodsigoa_parca	0.136232	1
Lenothrix_canus	0.135714	1
Anoura_latidens	0.13565	1
Anoura_geoffroyi	0.13565	1
Pipistrellus_westralis	0.135586	1
Philetor_brachypterus	0.135586	1
Acomys_percivali	0.135291	1
Taphozous_perforatus	0.134985	1
Gulo_gulo	0.134835	1
Rhynchocyon_cirnei	0.134573	1
Niviventer_rapit	0.134467	1
Molossops_mattogrossensis	0.134083	1
Petaurista_petaurista	0.133943	1
Marmosops_pinheiroi	0.133643	1
Zapus_princeps	0.133191	1
Kannabateomys_amblyonyx	0.133181	1
Erinaceus_roumanicus	0.133088	1
Erinaceus_concolor	0.133088	1
Mus_triton	0.132607	1
Pipistrellus_rusticus	0.132236	1
Cryptonanus_chacoensis	0.132129	1
Cryptonanus_agricolai	0.132129	1
Microcavia_australis	0.131547	1
Sciurus_anomalus	0.131485	1
Suncus_lixus	0.13137	1
Litocranius_walleri	0.131262	1
Antidorcas_marsupialis	0.131262	1
Syncerus_caffer	0.131125	1
Myotis_annectans	0.130898	1
Myotis_gomantongensis	0.130898	1
Euoticus_elegantulus	0.130867	1
Calomyscus_elburzensis	0.130703	1
Calomyscus_baluchi	0.130703	1
Ourebia_ourebi	0.130288	1
Mus_caroli	0.130116	1
Hipposideros_jonesi	0.129638	1
Hydromys_chrysogaster	0.129547	1
Pseudomys_nanus	0.129535	1
Protoxerus_stangeri	0.128963	1
Microtus_gregalis	0.128913	1
Neotoma_cinerea	0.128721	1
Civettictis_civetta	0.128384	1
Dasyurus_maculatus	0.128378	1
Bauerus_dubiaquercus	0.128173	1
Atelerix_albiventris	0.128154	1
Atelerix_frontalis	0.128154	1
Oligoryzomys_microtis	0.127936	1
Myotis_occultus	0.127561	1
Crocidura_nanilla	0.127346	1
Euryoryzomys_emmonsae	0.126994	1
Euryoryzomys_macconnelli	0.126994	1
Xenuromys_barbatus	0.12695	1
Madromys_blanfordi	0.12695	1
Chelemys_macronyx	0.126615	1
Glaucomys_volans	0.12641	1
Glaucomys_sabrinus	0.12641	1
Pseudantechinus_ningbing	0.126284	1
Osgoodomys_banderanus	0.125919	1
Plecotus_macrobullaris	0.125837	1
Neacomys_paracou	0.125783	1
Atelerix_algirus	0.125761	1
Atelerix_sclateri	0.125761	1
Peromyscus_melanophrys	0.125432	1
Sorex_hoyi	0.125338	1
Akodon_serrensis	0.125219	1
Ochotona_gloveri	0.125064	1
Ochotona_erythrotis	0.125064	1
Myosorex_varius	0.125061	1
Mus_saxicola	0.124816	1
Mus_platythrix	0.124816	1
Myoprocta_pratti	0.124777	1
Myoprocta_acouchy	0.124777	1
Myotis_brandtii	0.124758	1
Tylomys_nudicaudus	0.124677	1
Eptesicus_fuscus	0.124674	1
Murina_aenea	0.124593	1
Murina_annamitica	0.124593	1
Nycticebus_pygmaeus	0.124591	1
Nycticebus_kayan	0.124591	1
Pteromys_volans	0.124427	1
Eliomys_munbyanus	0.12431	1
Sundasciurus_brookei	0.124292	1
Chionomys_nivalis	0.12392	1
Kerivoula_lanosa	0.123552	1
Kerivoula_pellucida	0.123552	1
Myotis_capaccinii	0.123472	1
Blarinella_griselda	0.123394	1
Sigmodon_leucotis	0.123069	1
Sigmodon_fulviventer	0.123069	1
Erinaceus_europaeus	0.122928	1
Erinaceus_amurensis	0.122928	1
Sundasciurus_lowii	0.122877	1
Saiga_tatarica	0.122872	1
Hipposideros_galeritus	0.122756	1
Lonchothrix_emiliae	0.122751	1
Vormela_peregusna	0.122543	1
Oryctolagus_cuniculus	0.122393	1
Marmosops_incanus	0.122392	1
Ctenomys_opimus	0.122223	1
Arctictis_binturong	0.121781	1
Rousettus_lanosus	0.121391	1
Murina_huttoni	0.121369	1
Gerbillurus_paeba	0.121198	1
Sturnira_bidens	0.121141	1
Martes_pennanti	0.120664	1
Calomys_hummelincki	0.120647	1
Makalata_macrura	0.1204	1
Makalata_didelphoides	0.1204	1
Tadarida_teniotis	0.119963	1
Murina_hilgendorfi	0.119669	1
Nycteris_grandis	0.119276	1
Murina_cyclotis	0.119156	1
Perameles_nasuta	0.119138	1
Pantholops_hodgsonii	0.118805	1
Rousettus_amplexicaudatus	0.118679	1
Dipodomys_spectabilis	0.118472	1
Dipodomys_nelsoni	0.118472	1
Hoplomys_gymnurus	0.117708	1
Zygodontomys_brevicauda	0.11767	1
Viverricula_indica	0.117264	1
Pattonomys_occasius	0.117033	1
Monodelphis_glirina	0.117031	1
Monodelphis_domestica	0.117031	1
Eira_barbara	0.116751	1
Paradipus_ctenodactylus	0.116565	1
Procyon_lotor	0.116553	1
Sorex_trowbridgii	0.116498	1
Cynogale_bennettii	0.116292	1
Pipistrellus_nathusii	0.115959	1
Anisomys_imitator	0.115725	1
Gerbilliscus_guineae	0.115686	1
Gerbilliscus_boehmi	0.115686	1
Caenolestes_fuliginosus	0.11562	1
Suncus_stoliczkanus	0.115493	1
[truncated: 3,130 more rows]

## Sheet: Carnivora
species	tip.net.divers	abovemedian
Leopardus_geoffroyi	0.348	1
Leopardus_wiedii	0.348	1
Mustela_nudipes	0.33916	1
Bdeogale_crassicauda	0.329339	1
Mustela_putorius	0.318768	1
Mustela_eversmanii	0.318768	1
Pardofelis_marmorata	0.315305	1
Catopuma_badia	0.315305	1
Urocyon_cinereoargenteus	0.30712	1
Vulpes_bengalensis	0.305783	1
Genetta_pardina	0.303878	1
Felis_bieti	0.302251	1
Felis_chaus	0.302251	1
Genetta_angolensis	0.29855	1
Vulpes_vulpes	0.281575	1
Vulpes_rueppellii	0.281575	1
Genetta_victoriae	0.28018	1
Genetta_abyssinica	0.28018	1
Crossarchus_ansorgei	0.275196	1
Crossarchus_alexandri	0.275196	1
Leopardus_tigrinus	0.274841	1
Leopardus_guigna	0.274841	1
Vulpes_macrotis	0.272138	1
Conepatus_semistriatus	0.269259	1
Conepatus_chinga	0.269259	1
Meles_leucurus	0.267584	1
Meles_anakuma	0.267584	1
Conepatus_humboldtii	0.25951	1
Conepatus_leuconotus	0.25951	1
Crossarchus_platycephalus	0.255289	1
Neofelis_diardi	0.246577	1
Neofelis_nebulosa	0.246577	1
Poiana_richardsonii	0.242882	1
Leopardus_colocolo	0.242003	1
Martes_zibellina	0.2331	1
Martes_martes	0.2331	1
Ursus_thibetanus	0.227984	1
Ursus_americanus	0.227984	1
Bdeogale_nigripes	0.221091	1
Herpestes_urva	0.220951	1
Herpestes_semitorquatus	0.220951	1
Speothos_venaticus	0.217628	1
Cerdocyon_thous	0.217628	1
Herpestes_edwardsii	0.214349	1
Herpestes_javanicus	0.214349	1
Martes_melampus	0.214186	1
Spilogale_putorius	0.209911	1
Lynx_canadensis	0.207868	1
Canis_aureus	0.207467	1
Canis_lupus	0.207467	1
Herpestes_naso	0.20046	1
Herpestes_ochraceus	0.20046	1
Bassaricyon_medius	0.19435	1
Genetta_maculata	0.190587	1
Canis_latrans	0.188426	1
Cynictis_penicillata	0.187472	1
Paracynictis_selousi	0.187472	1
Catopuma_temminckii	0.178448	1
Leopardus_pardalis	0.178369	1
Mustela_lutreolina	0.174282	0
Bdeogale_jacksoni	0.172293	0
Crossarchus_obscurus	0.166605	1
Urocyon_littoralis	0.1643	0
Genetta_poensis	0.163417	0
Genetta_bourloni	0.163417	0
Mustela_sibirica	0.16176	1
Helarctos_malayanus	0.15382	1
Poiana_leightoni	0.152532	0
Viverra_megaspila	0.151732	1
Viverra_zibetha	0.151732	1
Bassaricyon_gabbii	0.149798	0
Genetta_tigrina	0.149508	1
Spilogale_pygmaea	0.149196	0
Herpestes_smithii	0.148046	1
Felis_silvestris	0.147688	1
Felis_margarita	0.147688	1
Vulpes_corsac	0.146662	1
Vulpes_ferrilata	0.146662	1
Panthera_pardus	0.145036	1
Panthera_leo	0.145036	1
Lynx_pardinus	0.143785	0
Bdeogale_omnivora	0.138934	0
Leopardus_jacobita	0.13802	1
Lynx_lynx	0.136597	1
Herpestes_vitticollis	0.136025	0
Liberiictis_kuhni	0.130867	0
Canis_simensis	0.130278	0
Genetta_thierryi	0.126682	1
Genetta_cristata	0.125755	0
Mustela_felipei	0.124923	0
Martes_gwatkinsii	0.124847	0
Melogale_orientalis	0.124321	0
Melogale_cucphuongensis	0.124321	0
Nasuella_meridensis	0.124314	0
Herpestes_fuscus	0.122603	0
Bassaricyon_neblina	0.119599	0
Mustela_subpalmata	0.116761	0
Genetta_johnstoni	0.116089	1
Mungos_mungo	0.115686	1
Mungos_gambianus	0.115686	1
Melogale_everetti	0.115647	0
Procyon_pygmaeus	0.115143	0
Diplogale_hosei	0.114813	0
Macrogalidia_musschenbroekii	0.113993	0
Paradoxurus_zeylonensis	0.113937	0
Paradoxurus_jerdoni	0.113937	0
Ailuropoda_melanoleuca	0.113502	0
Fossa_fossana	0.112383	0
Eupleres_goudotii	0.112383	0
Mydaus_marchei	0.11237	0
Mydaus_javanensis	0.11237	0
Galidia_elegans	0.112282	0
Galidictis_grandidieri	0.112104	0
Galidictis_fasciata	0.112104	0
Salanoia_concolor	0.112075	0
Mungotictis_decemlineata	0.112075	0
Mustela_itatsi	0.109899	1
Vulpes_zerda	0.100215	1
Vulpes_cana	0.100215	1
Dologale_dybowskii	0.0899049	1
Melogale_moschata	0.0891299	1
Melogale_personata	0.0891299	1
Herpestes_flavescens	0.0867073	1
Herpestes_sanguineus	0.0867073	1
Atelocynus_microtis	0.083288	1
Meles_meles	0.0762768	1
Melursus_ursinus	0.0626279	1
Bassaricyon_alleni	0.0607924	1
Genetta_servalina	0.0466972	1
Mustela_africana	0.043993	1
Canis_mesomelas	0.0425272	1
Felis_nigripes	0.0344374	1
Genetta_genetta	0.0336596	1
Panthera_uncia	0.0333505	1
Mustela_frenata	0.0325548	1
Martes_americana	0.0285202	1
Martes_foina	0.0267155	1
Nasuella_olivacea	0.0241163	1
Herpestes_brachyurus	0.01772	1
Panthera_onca	0.00402802	1
Nasua_narica	0.000384363	1
Mustela_altaica	-0.0054723	1
Mustela_nivalis	-0.0054723	1
Prionailurus_rubiginosus	-0.00622114	1
Prionailurus_bengalensis	-0.00622114	1
Lynx_rufus	-0.00741519	1
Nasua_nasua	-0.00998265	1
Vulpes_chama	-0.0116755	1
Arctonyx_collaris	-0.013945	1
Ursus_arctos	-0.0179324	1
Herpailurus_yagouaroundi	-0.0194921	1
Puma_concolor	-0.0194921	1
Rhynchogale_melleri	-0.0215355	1
Cuon_alpinus	-0.0239429	1
Canis_adustus	-0.0239429	1
Lyncodon_patagonicus	-0.0294174	1
Galictis_cuja	-0.0294174	1
Galictis_vittata	-0.0320326	1
Herpestes_pulverulentus	-0.0411956	1
Mephitis_mephitis	-0.0449326	1
Mephitis_macroura	-0.0449326	1
Viverra_tangalunga	-0.0539605	1
Panthera_tigris	-0.0583142	1
Helogale_hirtula	-0.0594943	1
Helogale_parvula	-0.0594943	1
Herpestes_ichneumon	-0.06389	1
Ichneumia_albicauda	-0.0650337	1
Mustela_erminea	-0.0656637	1
Poecilogale_albinucha	-0.0666059	1
Ictonyx_striatus	-0.0666059	1
Mustela_strigidorsa	-0.0672542	1
Acinonyx_jubatus	-0.0770253	1
Caracal_caracal	-0.0819672	1
Caracal_aurata	-0.0819672	1
Spilogale_angustifrons	-0.0847125	1
Spilogale_gracilis	-0.0847125	1
Chrysocyon_brachyurus	-0.0916491	1
Otocolobus_manul	-0.0975836	1
Proteles_cristata	-0.0983845	1
Crocuta_crocuta	-0.0983845	1
Lycaon_pictus	-0.105798	1
Vulpes_velox	-0.110048	1
Paradoxurus_hermaphroditus	-0.117508	1
Hyaena_hyaena	-0.132333	1
Mustela_kathiah	-0.135554	1
Bassariscus_sumichrasti	-0.141307	1
Bassariscus_astutus	-0.141307	1
Paguma_larvata	-0.147897	1
Martes_flavigula	-0.149233	1
Prionodon_linsang	-0.153534	1
Prionodon_pardicolor	-0.153534	1
Otocyon_megalotis	-0.156106	1
Nyctereutes_procyonoides	-0.156106	1
Civettictis_civetta	-0.15859	1
Suricata_suricatta	-0.161556	1
Vulpes_pallida	-0.164545	1
Vormela_peregusna	-0.165437	1
Procyon_lotor	-0.169076	1
Hemigalus_derbyanus	-0.173913	1
Gulo_gulo	-0.173923	1
Arctictis_binturong	-0.174564	1
Viverricula_indica	-0.174675	1
Chrotogale_owstoni	-0.175601	1
Martes_pennanti	-0.184899	1
Eira_barbara	-0.187843	1
Tremarctos_ornatus	-0.191328	1
Cynogale_bennettii	-0.193035	1
Arctogalidia_trivirgata	-0.199995	1
Mellivora_capensis	-0.208516	1
Taxidea_taxus	-0.214525	1
Cryptoprocta_ferox	-0.214608	1
Potos_flavus	-0.216523	1
Ailurus_fulgens	-0.220173	1
Nandinia_binotata	-0.221017	1

## Sheet: Cetartiodactyla
species	tip.net.divers	abovemedian
Muntiacus_puhoatensis	0.30005	0
Muntiacus_rooseveltorum	0.30005	0
Sus_oliveri	0.299278	0
Sus_cebifrons	0.299278	0
Muntiacus_feae	0.299087	0
Muntiacus_montanus	0.299087	0
Muntiacus_crinifrons	0.298108	0
Sus_philippensis	0.298039	0
Sus_bucculentus	0.298039	0
Capra_cylindricornis	0.296035	0
Capra_caucasica	0.296035	0
Muntiacus_putaoensis	0.295824	0
Muntiacus_truongsonensis	0.295824	0
Sus_ahoenobarbus	0.294926	0
Eudorcas_albonotata	0.294228	0
Eudorcas_thomsonii	0.294228	0
Mazama_chunyi	0.29366	0
Mazama_pandora	0.29366	0
Capra_pyrenaica	0.293538	0
Capra_ibex	0.293538	0
Sus_verrucosus	0.293506	0
Bubalus_depressicornis	0.292904	0
Bubalus_quarlesi	0.292904	0
Capra_falconeri	0.290166	0
Rusa_marianna	0.289675	0
Capra_walie	0.289092	0
Gazella_gazella	0.288509	0
Capricornis_swinhoei	0.287027	0
Rusa_timorensis	0.286043	0
Capricornis_rubidus	0.285592	0
Axis_calamianensis	0.283557	0
Axis_kuhlii	0.283557	0
Gazella_cuvieri	0.283119	0
Pudu_mephistophiles	0.282586	0
Mazama_rufina	0.282586	0
Cephalophus_spadix	0.281026	0
Cephalophus_jentinki	0.280789	0
Hemitragus_jemlahicus	0.277948	0
Moschus_cupreus	0.277881	0
Cephalophus_natalensis	0.277638	1
Cephalophus_harveyi	0.277638	1
Bubalus_mindorensis	0.277031	0
Capricornis_crispus	0.276905	0
Moschus_anhuiensis	0.276892	0
Hippocamelus_bisulcus	0.275356	0
Rusa_alfredi	0.273416	0
Muntiacus_vuquangensis	0.271425	0
Muntiacus_gongshanensis	0.271425	0
Mazama_bricenii	0.265111	0
Bison_bison	0.261774	0
Naemorhedus_baileyi	0.261413	0
Cephalophus_rufilatus	0.255624	1
Cephalophus_nigrifrons	0.255624	1
Addax_nasomaculatus	0.253463	0
Beatragus_hunteri	0.250933	0
Nilgiritragus_hylocrius	0.250073	0
Rupicapra_pyrenaica	0.24903	0
Madoqua_piacentinii	0.248753	0
Kobus_megaceros	0.248694	0
Cephalophus_adersi	0.247359	0
Gazella_leptoceros	0.245392	1
Dama_mesopotamica	0.245388	0
Arabitragus_jayakari	0.24455	0
Sus_barbatus	0.24263	1
Cephalophus_zebra	0.241473	0
Tragelaphus_buxtoni	0.240813	0
Gazella_arabica	0.239816	1
Pudu_puda	0.23831	0
Moschus_chrysogaster	0.23152	1
Procapra_przewalskii	0.230862	0
Cephalophus_silvicultor	0.230034	1
Ovis_dalli	0.226393	1
Ovis_canadensis	0.226393	1
Cervus_elaphus	0.225538	1
Raphicerus_melanotis	0.219763	0
Ovis_nivicola	0.219537	1
Ammodorcas_clarkei	0.218696	0
Cervus_nippon	0.213497	1
Capra_nubiana	0.212348	1
Eudorcas_rufifrons	0.212151	1
Moschus_fuscus	0.21134	1
Moschus_leucogaster	0.21134	1
Gazella_dorcas	0.209662	1
Cephalophus_ogilbyi	0.207454	1
Cephalophus_callipygus	0.207454	1
Gazella_bennettii	0.205161	1
Gazella_subgutturosa	0.205161	1
Mazama_bororo	0.204959	1
Mazama_nana	0.204959	1
Cephalophus_weynsi	0.204239	1
Dorcatragus_megalotis	0.203575	0
Cervus_albirostris	0.203368	1
Rusa_unicolor	0.203368	1
Tragulus_williamsoni	0.200038	0
Moschus_berezovskii	0.199988	1
Gazella_spekei	0.197451	1
Tragulus_versicolor	0.196904	0
Tragulus_nigricans	0.196904	0
Pseudoryx_nghetinhensis	0.195928	0
Capra_aegagrus	0.194592	1
Porcula_salvania	0.178053	0
Sus_scrofa	0.174585	1
Capricornis_sumatraensis	0.173697	1
Oryx_gazella	0.171063	1
Oryx_beisa	0.171063	1
Sus_celebensis	0.170521	1
Odocoileus_virginianus	0.168457	1
Odocoileus_hemionus	0.168457	1
Muntiacus_atherodes	0.168088	1
Muntiacus_muntjak	0.168088	1
Naemorhedus_goral	0.167385	1
Naemorhedus_caudatus	0.167385	1
Mazama_americana	0.166917	1
Nanger_soemmerringii	0.165506	1
Nanger_dama	0.165506	1
Mazama_gouazoubira	0.164944	1
Madoqua_guentheri	0.162932	1
Capra_sibirica	0.1608	1
Axis_axis	0.160038	1
Madoqua_kirkii	0.159776	1
Mazama_temama	0.158726	1
Nanger_granti	0.153181	1
Bos_mutus	0.152463	1
Hippocamelus_antisensis	0.137373	1
Cephalophus_dorsalis	0.135841	1
Rupicapra_rupicapra	0.132554	1
Muntiacus_reevesi	0.132179	1
Ovis_ammon	0.131625	1
Moschus_moschiferus	0.127703	1
Cephalophus_leucogaster	0.125675	1
Procapra_gutturosa	0.121597	1
Mazama_nemorivaga	0.121567	1
Tragelaphus_derbianus	0.115192	1
Tragelaphus_oryx	0.115192	1
Cephalophus_niger	0.112397	1
Damaliscus_pygargus	0.10751	1
Damaliscus_lunatus	0.10751	1
Bos_javanicus	0.107457	1
Procapra_picticaudata	0.105631	1
Bos_gaurus	0.104328	1
Antilope_cervicapra	0.104095	1
Ozotoceros_bezoarticus	0.103243	1
Connochaetes_taurinus	0.102267	1
Connochaetes_gnou	0.102267	1
Ammotragus_lervia	0.0995209	1
Sylvicapra_grimmia	0.0965565	1
Potamochoerus_porcus	0.0960228	1
Potamochoerus_larvatus	0.0960228	1
Kobus_leche	0.0942744	1
Alcelaphus_buselaphus	0.0914489	1
Tragelaphus_eurycerus	0.0908966	1
Tragelaphus_scriptus	0.0908966	1
Dama_dama	0.0903612	1
Tragelaphus_imberbis	0.0816246	1
Kobus_kob	0.0780779	1
Tetracerus_quadricornis	0.07361	1
Tragelaphus_strepsiceros	0.0702903	1
Pseudois_nayaur	0.0691002	1
Budorcas_taxicolor	0.0691002	1
Philantomba_monticola	0.0673227	1
Philantomba_maxwellii	0.0673227	1
Kobus_ellipsiprymnus	0.0665175	1
Phacochoerus_aethiopicus	0.0654204	1
Hylochoerus_meinertzhageni	0.0654204	1
Ovibos_moschatus	0.0642978	1
Raphicerus_sharpei	0.0642813	1
Raphicerus_campestris	0.0642813	1
Redunca_redunca	0.0635107	1
Redunca_arundinum	0.0635107	1
Tragelaphus_angasii	0.0563022	1
Capreolus_pygargus	0.0547574	1
Capreolus_capreolus	0.0547574	1
Phacochoerus_africanus	0.0468298	1
Madoqua_saltiana	0.0462853	1
Hippotragus_niger	0.0426937	1
Hippotragus_equinus	0.0426937	1
Redunca_fulvorufula	0.0410206	1
Oreamnos_americanus	0.0332292	1
Syncerus_caffer	0.030509	1
Tragulus_kanchil	0.0272197	1
Boselaphus_tragocamelus	0.0266478	1
Rangifer_tarandus	0.0253349	1
Litocranius_walleri	0.0206409	1
Antidorcas_marsupialis	0.0206409	1
Saiga_tatarica	0.0156384	1
Ourebia_ourebi	0.0147658	1
Pantholops_hodgsonii	0.0130286	1
Muntiacus_vaginalis	0.0111831	1
Pelea_capreolus	0.0108708	1
Elaphodus_cephalophus	0.00999128	1
Alces_alces	0.00809029	1
Oreotragus_oreotragus	0.00395411	1
Tragulus_napu	0.000122656	1
Neotragus_pygmaeus	-0.00200342	1
Nesotragus_moschatus	-0.00269049	1
Neotragus_batesi	-0.00269049	1
Vicugna_vicugna	-0.0045345	1
Lama_guanicoe	-0.0045345	1
Aepyceros_melampus	-0.00693181	1
Tayassu_pecari	-0.00862366	1
Pecari_tajacu	-0.00862366	1
Catagonus_wagneri	-0.0109113	1
Okapia_johnstoni	-0.0125264	1
Giraffa_camelopardalis	-0.0125264	1
Antilocapra_americana	-0.0136344	1
Camelus_ferus	-0.0137971	1
Hyemoschus_aquaticus	-0.0143386	1

## Sheet: Chiroptera
species	tip.net.divers	abovemedian
Pteropus_seychellensis	0.315181	0
Pteropus_aldabrensis	0.314105	0
Pteropus_cognatus	0.314015	0
Pteropus_mariannus	0.313735	0
Pteropus_pelewensis	0.313735	0
Miniopterus_robustior	0.311046	0
Miniopterus_sororculus	0.311046	0
Miniopterus_ambohitrensis	0.308092	0
Pteropus_howensis	0.306932	0
Pteropus_personatus	0.306932	0
Pteropus_dasymallus	0.306695	0
Pteropus_ualanus	0.306695	0
Pteropus_tonganus	0.306111	0
Pteropus_admiralitatum	0.306111	0
Pteropus_niger	0.299012	0
Rhinolophus_cohenae	0.298076	0
Rhinolophus_smithersi	0.298076	0
Scotophilus_ejetai	0.297697	0
Pteropus_caniceps	0.296897	0
Vespadelus_pumilus	0.295802	0
Pteropus_melanotus	0.293689	0
Pteropus_fundatus	0.293675	0
Epomophorus_anselli	0.293038	0
Chaerephon_atsinanana	0.291334	0
Platyrrhinus_nitelinea	0.291055	0
Scotophilus_trujilloi	0.290973	0
Scotophilus_andrewreborii	0.290973	0
Rhinolophus_mabuensis	0.290638	0
Pteropus_lylei	0.29032	0
Nyctophilus_heran	0.288489	0
Pteropus_intermedius	0.286858	0
Pteropus_samoensis	0.286858	0
Pteropus_ocularis	0.285284	0
Pteropus_gilliardorum	0.285284	0
Pteropus_chrysoproctus	0.285123	0
Pteropus_keyensis	0.280654	0
Platyrrhinus_umbratus	0.273918	0
Chaerephon_johorensis	0.273836	0
Sturnira_angeli	0.270144	0
Pteropus_pohlei	0.267868	0
Hipposideros_papua	0.26773	0
Hipposideros_rotalis	0.26773	0
Dobsonia_chapmani	0.266939	0
Pteropus_aruensis	0.266151	0
Hipposideros_corynophyllus	0.264881	0
Pteropus_rayneri	0.26384	0
Rhinolophus_keyensis	0.262225	0
Eumops_floridanus	0.261549	0
Platyrrhinus_ismaeli	0.260353	0
Platyrrhinus_masu	0.260353	0
Pteropus_speciosus	0.260075	0
Nyctophilus_sherrini	0.259792	0
Dobsonia_peronii	0.258589	0
Laephotis_angolensis	0.258376	0
Pteropus_rodricensis	0.257948	0
Chaerephon_solomonis	0.256149	0
Epomophorus_grandis	0.253317	0
Pteropus_ornatus	0.251904	0
Rhinolophus_creaghi	0.251368	0
Dobsonia_anderseni	0.251107	0
Pteropus_mahaganus	0.248619	0
Pteropus_woodfordi	0.248619	0
Hipposideros_wollastoni	0.24825	0
Dobsonia_moluccensis	0.247383	0
Dobsonia_pannietensis	0.247383	0
Sturnira_paulsoni	0.243467	0
Natalus_primus	0.243419	0
Pteropus_rufus	0.24267	1
Miniopterus_mahafaliensis	0.242463	0
Miniopterus_newtoni	0.242463	0
Rhinolophus_robinsoni	0.240315	0
Rhinolophus_willardi	0.240315	0
Pteropus_vampyrus	0.240063	1
Rhinolophus_osgoodi	0.237567	0
Hipposideros_khaokhouayensis	0.237458	0
Miniopterus_schreibersii	0.237206	1
Pteropus_giganteus	0.237073	1
Micropteropus_pusillus	0.2363	1
Micropteropus_intermedius	0.2363	1
Pteropus_griseus	0.236105	1
Vespadelus_baverstocki	0.235825	1
Vespadelus_caurinus	0.235825	1
Neoromicia_matroka	0.235685	0
Scotophilus_dinganii	0.235477	1
Pteropus_alecto	0.235234	1
Epomophorus_gambianus	0.234991	1
Pteropus_hypomelanus	0.2347	1
Pteropus_conspicillatus	0.2347	1
Epomophorus_angolensis	0.234493	1
Rhinolophus_mossambicus	0.234425	1
Rhinolophus_eloquens	0.234425	1
Chaerephon_aloysiisabaudiae	0.233838	1
Pteropus_neohibernicus	0.233672	1
Pteropus_anetianus	0.233469	0
Pteropus_vetulus	0.233469	0
Platyrrhinus_recifinus	0.233414	1
Natalus_major	0.232745	0
Natalus_jamaicensis	0.232745	0
Nyctophilus_geoffroyi	0.232375	1
Platyrrhinus_angustirostris	0.232265	1
Platyrrhinus_fusciventris	0.232265	1
Rhinolophus_canuti	0.232036	0
Mops_congicus	0.231657	1
Sturnira_luisi	0.230604	1
Platyrrhinus_helleri	0.230274	1
Dobsonia_crenulata	0.229758	1
Nyctophilus_bifax	0.229655	1
Platyrrhinus_albericoi	0.229078	1
Platyrrhinus_vittatus	0.229078	1
Rhinolophus_hildebrandtii	0.228987	1
Rhinolophus_deckenii	0.228699	1
Rhinolophus_fumigatus	0.228699	1
Epomophorus_wahlbergi	0.228681	1
Epomophorus_minimus	0.228681	1
Rhinolophus_macrotis	0.22863	1
Rhinolophus_siamensis	0.22863	1
Chaerephon_russatus	0.227742	1
Chaerephon_pumilus	0.227171	1
Chaerephon_bemmeleni	0.227171	1
Platyrrhinus_matapalensis	0.226965	0
Rhinolophus_arcuatus	0.226912	1
Rhinolophus_euryotis	0.226912	1
Rhinolophus_acuminatus	0.22672	1
Pteropus_pselaphon	0.226117	0
Rhinolophus_luctus	0.225986	1
Rhinolophus_inops	0.225986	1
Hipposideros_armiger	0.225537	1
Hipposideros_stenotis	0.225537	1
Hipposideros_grandis	0.225534	1
Pteropus_pumilus	0.225248	0
Rhinolophus_subrufus	0.225231	1
Laephotis_wintoni	0.225194	1
Cynomops_mexicanus	0.225138	1
Cynomops_greenhalli	0.225138	1
Dobsonia_exoleta	0.224444	1
Myotis_leibii	0.22414	1
Myotis_californicus	0.22414	1
Eumops_ferox	0.224032	1
Miniopterus_griffithsi	0.22372	0
Rhinolophus_shameli	0.223608	1
Rhinolophus_coelophyllus	0.223608	1
Mops_midas	0.223492	1
Nyctophilus_arnhemensis	0.223471	1
Artibeus_planirostris	0.223461	1
Artibeus_amplus	0.223461	1
Laephotis_namibensis	0.223285	0
Mops_condylurus	0.223153	1
Mops_leucostigma	0.223153	1
Hipposideros_larvatus	0.222893	1
Sturnira_bakeri	0.222504	0
Nyctimene_cyclotis	0.222303	0
Rhinolophus_philippinensis	0.222264	1
Rhinolophus_megaphyllus	0.222264	1
Neoromicia_capensis	0.222196	1
Epomophorus_crypturus	0.222188	1
Histiotus_macrotus	0.22217	1
Histiotus_laephotis	0.22217	1
Hipposideros_dinops	0.221448	0
Hipposideros_pelingensis	0.221448	0
Cynomops_planirostris	0.221246	1
Rhinolophus_virgo	0.221205	1
Sturnira_parvidens	0.220843	1
Myotis_melanorhinus	0.220492	1
Rhinolophus_guineensis	0.220046	1
Rhinolophus_borneensis	0.220046	1
Chaerephon_nigeriae	0.219698	1
Chaerephon_major	0.219698	1
Vespadelus_darlingtoni	0.219662	1
Vespadelus_regulus	0.219662	1
Myotis_ciliolabrum	0.219507	1
Vespadelus_vulturnus	0.218882	1
Natalus_mexicanus	0.218577	1
Rhinolophus_beddomei	0.218531	1
Artibeus_obscurus	0.218522	1
Rhinolophus_affinis	0.218281	1
Cynomops_paranus	0.217727	1
Artibeus_lituratus	0.217163	1
Eptesicus_japonensis	0.217119	0
Glauconycteris_superba	0.217119	0
Natalus_stramineus	0.217054	0
Natalus_tumidirostris	0.216276	1
Epomophorus_labiatus	0.216226	1
Mops_niveiventer	0.216101	1
Mops_spurrelli	0.216101	1
Hipposideros_scutinares	0.215897	0
Nyctimene_draconilla	0.21587	0
Rhinolophus_paradoxolophus	0.215228	1
Rhinolophus_marshalli	0.215228	1
Sturnira_lilium	0.215208	1
Rhinolophus_rex	0.214623	1
Miniopterus_brachytragos	0.214615	0
Miniopterus_shortridgei	0.213974	1
Glischropus_javanus	0.213311	0
Chaerephon_bregullae	0.213184	0
Nyctimene_albiventer	0.213154	1
Hipposideros_lylei	0.212881	1
Eumops_glaucinus	0.212853	1
Sturnira_ludovici	0.21282	1
Sturnira_oporaphilum	0.21282	1
Cynopterus_nusatenggara	0.212734	0
Nanonycteris_veldkampii	0.212615	1
Rousettus_celebensis	0.212615	1
Neoromicia_flavescens	0.212609	0
Miniopterus_manavi	0.212421	1
Nyctimene_certans	0.21223	1
Cynopterus_minutus	0.211663	1
Vespadelus_douglasorum	0.211651	0
Myotis_ater	0.21141	0
Chaerephon_gallagheri	0.211172	0
Sturnira_magna	0.211042	1
Miniopterus_majori	0.210997	1
Mops_sarasinorum	0.21098	1
Laephotis_botswanae	0.210828	1
Glischropus_bucephalus	0.210327	1
Rhinolophus_sedulus	0.210121	1
Molossus_aztecus	0.210077	0
Molossus_coibensis	0.210067	1
Pteropus_molossinus	0.209783	0
Pteropus_pelagicus	0.209783	0
Miniopterus_petersoni	0.20968	0
Nyctophilus_corbeni	0.20966	1
Chaerephon_jobensis	0.209643	1
Rhinolophus_trifoliatus	0.209614	1
Histiotus_magellanicus	0.209585	1
Myotis_evotis	0.20925	1
Kerivoula_agnella	0.209248	0
Myotis_moluccarum	0.209216	1
Sturnira_erythromos	0.209107	1
Mops_trevori	0.20883	1
Rhinolophus_lepidus	0.208808	1
Rhinolophus_pusillus	0.208808	1
Nyctimene_masalai	0.208727	0
Nyctimene_malaitensis	0.208727	0
Kerivoula_whiteheadi	0.208125	1
Rhinolophus_celebensis	0.20809	1
Artibeus_fimbriatus	0.207912	1
Platyrrhinus_aurarius	0.207771	1
Platyrrhinus_infuscus	0.207771	1
Cynomops_abrasus	0.207644	1
Rhinolophus_ferrumequinum	0.2075	1
Sturnira_bogotensis	0.207412	1
Myotis_daubentonii	0.207394	1
Mops_thersites	0.206559	1
Myotis_keenii	0.206519	0
Molossus_rufus	0.205577	1
Hipposideros_ruber	0.205491	1
Hipposideros_megalotis	0.205491	1
Nyctophilus_gouldi	0.205343	1
Miniopterus_australis	0.205333	1
Miniopterus_medius	0.205333	1
Vespadelus_finlaysoni	0.205149	1
Rhinolophus_shortridgei	0.204863	1
Hipposideros_pratti	0.204752	1
Eptesicus_furinalis	0.204687	1
Otomops_martiensseni	0.204647	1
Miniopterus_fraterculus	0.204611	1
Molossus_molossus	0.204489	1
Platyrrhinus_lineatus	0.204418	1
Natalus_espiritosantensis	0.204198	1
Kerivoula_phalaena	0.204102	1
Kerivoula_muscina	0.204102	1
Rhinolophus_sinicus	0.203987	1
Rhinolophus_thomasi	0.203987	1
Hipposideros_speoris	0.203814	1
Cynopterus_horsfieldii	0.203477	1
Platyrrhinus_dorsalis	0.203357	1
Myotis_cobanensis	0.203251	0
Myotis_lucifugus	0.203223	1
Eptesicus_gobiensis	0.202885	1
Eptesicus_bobrinskoi	0.202885	1
Myotis_grisescens	0.202869	1
Nyctophilus_walkeri	0.202791	1
Hipposideros_griffini	0.202481	0
Sturnira_hondurensis	0.20238	1
Cynopterus_brachyotis	0.201922	1
Cynopterus_luzoniensis	0.201922	1
Rhinolophus_clivosus	0.201822	1
Glischropus_tylopus	0.20148	1
Rhinolophus_schnitzleri	0.201364	1
Myotis_petax	0.200762	1
Myotis_thysanodes	0.200396	1
Mops_demonstrator	0.200083	1
Phyllops_falcatus	0.200076	1
Chaerephon_bivittatus	0.199937	1
Nyctimene_robinsoni	0.199929	1
Nyctimene_cephalotes	0.199929	1
Eptesicus_brasiliensis	0.199809	1
Rhinolophus_stheno	0.199555	1
Myotis_yumanensis	0.199534	1
Myotis_velifer	0.199534	1
Mops_nanulus	0.199405	1
Hipposideros_crumeniferus	0.198868	0
Hipposideros_demissus	0.198868	0
Myotis_atacamensis	0.198725	1
Otomops_madagascariensis	0.198715	0
Otomops_formosus	0.198715	0
Miniopterus_macrocneme	0.198036	1
Histiotus_montanus	0.197657	1
Pteropus_macrotis	0.197174	1
Miniopterus_gleni	0.197002	1
Artibeus_jamaicensis	0.196795	1
Platyrrhinus_brachycephalus	0.196752	1
Platyrrhinus_nigellus	0.196752	1
Nyctimene_aello	0.19664	1
Eumops_dabbenei	0.19654	1
Eumops_underwoodi	0.19654	1
Artibeus_hirsutus	0.195277	1
Chaerephon_plicatus	0.194983	1
Pipistrellus_aero	0.194867	0
Eptesicus_diminutus	0.194849	1
Eptesicus_andinus	0.194741	1
Pipistrellus_nanulus	0.194741	1
Scotophilus_leucogaster	0.19459	1
Scotophilus_viridis	0.19459	1
Chaerephon_chapini	0.194461	1
Chiroderma_villosum	0.194374	1
Tadarida_lobata	0.194372	1
Miniopterus_maghrebensis	0.194168	1
Cynopterus_titthaecheilus	0.194155	1
Chiroderma_trinitatum	0.193947	1
Chiroderma_doriae	0.193947	1
Pipistrellus_imbricatus	0.19385	1
Chalinolobus_gouldii	0.19385	1
Hipposideros_diadema	0.193795	1
Hipposideros_caffer	0.193314	1
Myotis_septentrionalis	0.192687	1
Myotis_auriculus	0.192687	1
Mormopterus_lumsdenae	0.192543	1
Myotis_fimbriatus	0.191979	1
Myotis_pilosus	0.191979	1
Myotis_laniger	0.191969	1
Nyctimene_rabori	0.191593	0
Nyctimene_keasti	0.191593	0
Rhinolophus_mehelyi	0.191458	1
Sturnira_tildae	0.191289	1
Rhinolophus_maendeleo	0.190918	0
Rhinolophus_darlingi	0.1906	1
Myotis_levis	0.190285	1
Myotis_oxyotus	0.190285	1
Rhinolophus_rouxii	0.19026	1
Epomops_dobsonii	0.190184	1
Epomops_franqueti	0.190184	1
Tadarida_latouchei	0.19011	1
Eumops_auripendulus	0.189854	1
Eumops_maurus	0.189854	1
Hesperoptenus_tickelli	0.189719	1
Dermanura_rava	0.189679	1
Dermanura_anderseni	0.189679	1
Artibeus_fraterculus	0.189656	1
Lonchophylla_robusta	0.189614	1
Lonchophylla_orienticollina	0.189614	1
Myotis_austroriparius	0.189368	1
Scotophilus_nigrita	0.189238	1
Scotophilus_robustus	0.189238	1
Centurio_senex	0.189172	1
Sphaeronycteris_toxophyllum	0.189172	1
Myotis_elegans	0.188905	1
Myotis_riparius	0.188905	1
Mormopterus_jugularis	0.188765	1
Pteropus_poliocephalus	0.18861	1
Hipposideros_ater	0.188164	1
Histiotus_alienus	0.188077	1
Histiotus_velatus	0.188077	1
Neoromicia_helios	0.187537	1
Neoromicia_brunnea	0.187537	1
Pygoderma_bilabiatum	0.187343	1
Ametrida_centurio	0.187343	1
Nyctophilus_shirleyae	0.187011	0
Rhinolophus_hillorum	0.186643	0
Rhinolophus_swinnyi	0.186627	1
Rhinolophus_capensis	0.186627	1
Neoromicia_zuluensis	0.186562	1
Myotis_badius	0.186512	1
Myotis_pequinius	0.186512	1
Eptesicus_serotinus	0.186376	1
Eptesicus_nilssonii	0.186376	1
Pipistrellus_coromandra	0.186244	1
Pteropus_voeltzkowi	0.186226	0
Pteropus_livingstonii	0.186226	0
Rhinolophus_euryale	0.186087	1
Myotis_siligorensis	0.18604	1
Myotis_davidii	0.18604	1
Choeroniscus_godmani	0.18589	1
Platyrrhinus_chocoensis	0.18582	0
Myotis_macropus	0.18567	1
Myotis_adversus	0.18567	1
Rhinolophus_bocharicus	0.185508	1
Rhinolophus_blasii	0.185508	1
Mormopterus_kitcheneri	0.185416	1
Nyctalus_lasiopterus	0.184808	1
Nyctalus_aviator	0.184808	1
Megaloglossus_woermanni	0.184621	1
Megaloglossus_azagnyi	0.184621	1
Dobsonia_praedatrix	0.184524	0
Dobsonia_emersa	0.184524	0
Lonchophylla_thomasi	0.184515	1
Dermanura_bogotensis	0.184352	1
Myotis_nigricans	0.184327	1
Myotis_macrodactylus	0.184141	1
Eptesicus_chiriquinus	0.184069	1
Myotis_lavali	0.183953	0
Miniopterus_pusillus	0.183886	1
Sturnira_burtonlimi	0.183839	0
Nycteris_thebaica	0.183821	1
Nycteris_hispida	0.183821	1
Myotis_findleyi	0.183804	0
Otomops_johnstonei	0.183629	0
Neoromicia_malagasyensis	0.183144	0
Neoromicia_robertsi	0.183144	0
Nyctalus_leisleri	0.182781	1
Hipposideros_sumbae	0.18264	0
Rhinolophus_sakejiensis	0.18262	0
Stenoderma_rufum	0.182615	0
Molossops_temminckii	0.182527	1
Molossops_neglectus	0.182527	1
Lasiurus_borealis	0.182439	1
Nycteris_aurita	0.182081	1
Nycteris_gambiensis	0.182081	1
Rousettus_madagascariensis	0.181315	1
Myonycteris_torquata	0.181163	1
Myotis_bombinus	0.180584	1
Micronycteris_megalotis	0.180504	1
Micronycteris_microtis	0.180504	1
Megaerops_ecaudatus	0.17983	1
Choeroniscus_minor	0.179815	1
Mops_mops	0.179763	0
Rhogeessa_io	0.179651	1
Myotis_simus	0.179526	1
Molossus_pretiosus	0.179267	1
Chaerephon_ansorgei	0.179262	1
Rhinolophus_simulator	0.179128	1
Rhinolophus_denti	0.179128	1
Eptesicus_pachyomus	0.178961	1
Eptesicus_bottae	0.178961	1
Sturnira_mistratensis	0.17873	0
Hipposideros_pomona	0.1786	1
Epomops_buettikoferi	0.178566	1
Pipistrellus_papuanus	0.178176	1
Pipistrellus_ceylonicus	0.178176	1
Myotis_hasseltii	0.177939	1
Rousettus_leschenaultii	0.177806	1
Miniopterus_magnater	0.177557	1
Rhinolophus_malayanus	0.176746	1
Cynopterus_sphinx	0.176677	1
Eumops_perotis	0.176369	1
Chiroderma_salvini	0.176238	1
Nyctinomops_laticaudatus	0.176227	1
Nyctinomops_femorosaccus	0.176227	1
Kerivoula_hardwickii	0.175537	1
Molossus_currentium	0.175535	1
Rousettus_aegyptiacus	0.175531	1
Pipistrellus_tenuis	0.175386	1
Mormopterus_planiceps	0.175362	1
Megaerops_niphanae	0.174016	1
Nyctalus_noctula	0.173901	1
Myotis_stalkeri	0.173688	0
Carollia_perspicillata	0.173645	1
Carollia_brevicauda	0.173645	1
Neoromicia_tenuipinnis	0.173116	1
Neoromicia_rendalli	0.173116	1
Histiotus_humboldti	0.173011	0
Hipposideros_maggietaylorae	0.172734	1
Artibeus_concolor	0.172686	1
Scotophilus_heathii	0.172667	1
Myotis_frater	0.172256	1
Hipposideros_cineraceus	0.172155	1
Lionycteris_spurrelli	0.171954	1
Pipistrellus_javanicus	0.171946	1
Pipistrellus_paterculus	0.171946	1
Chalinolobus_picatus	0.171848	1
Dermanura_phaeotis	0.171073	1
Dermanura_watsoni	0.171073	1
Carollia_sowelli	0.170882	1
Pipistrellus_pygmaeus	0.17087	1
Myotis_fortidens	0.169995	1
Falsistrellus_tasmaniensis	0.169965	1
Myotis_blythii	0.169877	1
Myotis_myotis	0.169877	1
Mops_brachypterus	0.16963	1
Carollia_subrufa	0.169232	1
Eptesicus_pachyotis	0.169196	1
Myotis_escalerai	0.168975	1
Myotis_chiloensis	0.168896	1
Myotis_albescens	0.168896	1
Miniopterus_natalensis	0.16881	1
Hipposideros_bicolor	0.168169	1
Hypsugo_dolichodon	0.168118	1
Scotophilus_nux	0.168004	1
Myotis_sodalis	0.167563	1
Myotis_volans	0.167563	1
Myotis_macrotarsus	0.16751	1
Rhinolophus_huananus	0.16702	1
Rhinolophus_madurensis	0.166786	0
Miniopterus_tristis	0.16673	1
Nyctimene_major	0.16664	0
Nyctinomops_aurispinosus	0.166551	1
Eptesicus_hottentotus	0.165992	1
Myotis_chinensis	0.165599	1
Sturnira_perla	0.165454	0
Hipposideros_beatus	0.165211	1
Vampyressa_thyone	0.16497	1
Vampyressa_pusilla	0.16497	1
Nycteris_woodi	0.164787	1
Eumops_patagonicus	0.163936	1
Eumops_bonariensis	0.163936	1
Mormopterus_francoismoutoui	0.163818	0
Pteropus_tuberculatus	0.163434	0
Pteropus_nitendiensis	0.163434	0
Lasiurus_varius	0.162859	1
Promops_nasutus	0.162547	1
Promops_centralis	0.162547	1
Myotis_martiniquensis	0.162419	0
Myotis_diminutus	0.162419	0
Myotis_horsfieldii	0.162339	1
Hipposideros_dyacorum	0.162199	1
Sturnira_mordax	0.162001	0
Sturnira_koopmanhilli	0.162001	0
Hypsignathus_monstrosus	0.161627	1
Vampyressa_melissa	0.161564	1
Neoromicia_somalica	0.161446	1
Neoromicia_guineensis	0.161446	1
Neoromicia_melckorum	0.161394	1
Neoromicia_nana	0.161394	1
Kerivoula_argentata	0.161306	1
Nyctalus_plancyi	0.161181	1
Antrozous_pallidus	0.161077	1
Pipistrellus_angulatus	0.161077	1
Rhinolophus_ziama	0.160918	0
Rhinolophus_convexus	0.160918	0
Myotis_annamiticus	0.160717	0
Myotis_longipes	0.160717	0
Myotis_goudoti	0.160683	1
Chalinolobus_nigrogriseus	0.160619	1
Myotis_bechsteinii	0.160478	1
Pipistrellus_pipistrellus	0.160372	1
Tylonycteris_pachypus	0.160359	1
Nyctophilus_microtis	0.160215	0
Nycteris_tragata	0.160152	1
Nycteris_major	0.160152	1
Eumops_trumbulli	0.159955	1
Eumops_hansae	0.159955	1
Myotis_scotti	0.159932	1
Hipposideros_ridleyi	0.159851	1
Myotis_welwitschii	0.159656	1
Myotis_formosus	0.159656	1
Myotis_nipalensis	0.159655	1
Myotis_aurascens	0.159655	1
Hipposideros_abae	0.159654	1
Glossophaga_leachii	0.159462	1
Glossophaga_longirostris	0.159462	1
Pipistrellus_abramus	0.158731	1
Miniopterus_griveaudi	0.158583	0
Miniopterus_egeri	0.158583	0
Glauconycteris_argentata	0.15856	1
Glauconycteris_egeria	0.15856	1
Hipposideros_camerunensis	0.158083	0
Nyctophilus_microdon	0.157689	0
Myotis_emarginatus	0.157551	1
Myotis_tricolor	0.157551	1
Miniopterus_minor	0.157513	0
Rhinolophus_landeri	0.157237	1
Choeronycteris_mexicana	0.157025	1
Chiroderma_improvisum	0.156651	0
Hipposideros_lankadiva	0.156418	1
Lonchophylla_concava	0.156398	1
Scotophilus_collinus	0.156195	1
Murina_leucogaster	0.156165	1
Miniopterus_inflatus	0.15611	1
Rhinolophus_cognatus	0.155702	0
Myotis_alcathoe	0.155566	1
Myotis_ridleyi	0.155486	1
Glauconycteris_variegata	0.155247	1
Leptonycteris_yerbabuenae	0.155142	1
Leptonycteris_curasoae	0.155142	1
Pipistrellus_collinus	0.154391	1
Pipistrellus_inexspectatus	0.154391	1
Hipposideros_fuliginosus	0.154343	1
Plecotus_kolombatovici	0.154304	1
Pteropus_scapulatus	0.154249	1
Myotis_nattereri	0.153985	1
Murina_aurata	0.153814	1
Glossophaga_morenoi	0.153762	1
Myotis_mystacinus	0.153645	1
Myotis_bocagii	0.153036	1
Chalinolobus_dwyeri	0.152931	1
Eptesicus_isabellinus	0.152931	1
Scotophilus_tandrefana	0.152868	0
Scotophilus_marovaza	0.152868	0
Cheiromeles_torquatus	0.152589	1
Cheiromeles_parvidens	0.152589	1
Nyctinomops_macrotis	0.152563	1
Myotis_ruber	0.152454	1
Kerivoula_titania	0.152394	1
Kerivoula_kachinensis	0.152394	1
Myotis_punicus	0.152017	1
Hipposideros_fulvus	0.151991	1
Rhinopoma_hardwickii	0.151838	1
Rhinopoma_macinnesi	0.151838	1
Lonchophylla_hesperia	0.151791	1
Lasiurus_egregius	0.151717	1
Mesophylla_macconnelli	0.151573	1
Taphozous_hilli	0.151484	1
Pteropus_rennelli	0.150907	0
Rhinolophus_pearsonii	0.150822	1
Rhinolophus_yunanensis	0.150822	1
Carollia_castanea	0.150802	1
Carollia_benkeithi	0.150802	1
Vespadelus_troughtoni	0.150325	1
Tylonycteris_robustula	0.150157	1
Myotis_keaysi	0.149908	1
Molossus_alvarezi	0.149883	0
Kerivoula_cuprosa	0.14984	1
Kerivoula_papillosa	0.14984	1
Pipistrellus_adamsi	0.149729	1
Lichonycteris_obscura	0.1494	1
Scotozous_dormeri	0.149398	1
Scoteanax_rueppellii	0.149398	1
Glossophaga_commissarisi	0.149396	1
Hipposideros_cervinus	0.149295	1
Lasiurus_atratus	0.149113	1
Kerivoula_smithii	0.148974	1
Plecotus_sacrimontis	0.148778	1
Plecotus_austriacus	0.148778	1
Murina_rozendaali	0.148777	1
Vampyrodes_caraccioli	0.148729	1
Rhinopoma_muscatellum	0.148195	1
Rhogeessa_tumida	0.148119	1
Dyacopterus_spadiceus	0.148048	1
Taphozous_theobaldi	0.147973	1
Taphozous_melanopogon	0.147932	1
Murina_suilla	0.147903	1
Murina_ussuriensis	0.147739	1
Lasiurus_blossevillii	0.14771	1
Lasiurus_seminolus	0.14771	1
Mormopterus_eleryi	0.147419	1
Taphozous_nudiventris	0.147184	1
Myotis_annectans	0.14718	1
Myotis_gomantongensis	0.14718	1
Pipistrellus_stenopterus	0.146968	1
Myotis_rosseti	0.146808	1
Micronycteris_brosseti	0.146654	1
Rhinolophus_alcyone	0.146517	1
Mormopterus_beccarii	0.146403	0
Pipistrellus_kuhlii	0.146337	1
Molossops_mattogrossensis	0.14626	1
Hipposideros_doriae	0.146242	1
Nycticeius_humeralis	0.146037	1
Eumops_wilsoni	0.145973	0
Myotis_ikonnikovi	0.145944	1
Myotis_altarium	0.145944	1
Myotis_muricola	0.145782	1
Peropteryx_kappleri	0.145781	1
Cormura_brevirostris	0.145781	1
Lasiurus_cinereus	0.145645	1
Tadarida_aegyptiaca	0.145589	1
Chalinolobus_morio	0.145418	1
Uroderma_magnirostrum	0.145199	1
Uroderma_bilobatum	0.145199	1
Hylonycteris_underwoodi	0.144973	1
Dyacopterus_brooksi	0.144969	1
Glauconycteris_humeralis	0.144796	1
Lasiurus_ega	0.144734	1
Lasiurus_xanthinus	0.144734	1
Kerivoula_intermedia	0.144501	1
Kerivoula_minuta	0.144501	1
Glossophaga_soricina	0.144484	1
Lophostoma_carrikeri	0.143969	1
Hipposideros_galeritus	0.143754	1
Tadarida_ventralis	0.143593	1
Myotis_brandtii	0.143535	1
Micronycteris_hirsuta	0.143474	1
Pipistrellus_westralis	0.143094	1
Philetor_brachypterus	0.143094	1
Murina_aenea	0.143001	1
Murina_annamitica	0.143001	1
Plecotus_auritus	0.142979	1
Plecotus_ognevi	0.142979	1
Emballonura_monticola	0.142974	1
Myotis_capaccinii	0.142923	1
Leptonycteris_nivalis	0.142794	1
Murina_cyclotis	0.142266	1
Rhogeessa_parvula	0.142219	1
Rhogeessa_hussoni	0.142219	1
Hipposideros_lamottei	0.142027	0
Tadarida_fulminans	0.141686	1
Mimon_cozumelae	0.14158	1
Lonchorhina_inusitata	0.14158	1
Murina_huttoni	0.141553	1
Lophostoma_brasiliense	0.14152	1
Syconycteris_australis	0.141413	1
Sturnira_bidens	0.141395	1
Emballonura_alecto	0.141302	1
Rhinolophus_hipposideros	0.141299	1
Hipposideros_jonesi	0.141079	1
Phoniscus_jagorii	0.141048	1
Phoniscus_atrox	0.141048	1
Pipistrellus_crassulus	0.141005	1
Platymops_setiger	0.140936	1
Peropteryx_macrotis	0.140881	1
Harpiocephalus_harpia	0.140799	1
Rousettus_lanosus	0.140777	1
Corynorhinus_townsendii	0.140647	1
Corynorhinus_mexicanus	0.140647	1
Myotis_occultus	0.140621	1
Eptesicus_fuscus	0.140607	1
Paranyctimene_tenax	0.140563	1
Paranyctimene_raptor	0.140563	1
Anoura_latidens	0.140426	1
Anoura_geoffroyi	0.140426	1
Hipposideros_boeadii	0.140344	0
Myotis_dasycneme	0.140302	1
Myotis_dinellii	0.140302	1
Pipistrellus_hesperidus	0.140161	1
Taphozous_troughtoni	0.140157	1
Scotorepens_sanborni	0.140151	1
Scotorepens_orion	0.140151	1
Phyllonycteris_poeyi	0.140059	1
Dobsonia_minor	0.139839	1
Murina_hilgendorfi	0.139745	1
Kerivoula_lanosa	0.139707	1
Kerivoula_pellucida	0.139707	1
Scotoecus_hirundo	0.13968	1
Scotoecus_pallidus	0.13968	1
Diclidurus_ingens	0.139591	1
Diclidurus_albus	0.139591	1
Lophostoma_silvicolum	0.13951	1
Micronycteris_schmidtorum	0.139432	1
Micronycteris_minuta	0.139432	1
Myopterus_whitleyi	0.139396	1
Myopterus_daubentonii	0.139396	1
Sauromys_petrophilus	0.139335	1
Tadarida_brasiliensis	0.139335	1
Taphozous_mauritianus	0.139307	1
Taphozous_georgianus	0.139307	1
Pipistrellus_rusticus	0.139017	1
Tadarida_teniotis	0.138702	1
Ia_io	0.138628	1
Macroglossus_sobrinus	0.138444	1
Macroglossus_minimus	0.138444	1
Idionycteris_phyllotis	0.138418	1
Plecotus_macrobullaris	0.138353	1
Nycteris_intermedia	0.138076	1
Nycteris_nana	0.138076	1
Saccolaimus_flaviventris	0.138024	1
Anoura_cultrata	0.137992	1
Scotophilus_kuhlii	0.137952	1
Lophostoma_schulzi	0.137908	1
Monophyllus_redmani	0.137881	1
Mimetillus_moloneyi	0.137725	1
Phyllostomus_latifolius	0.137608	1
Phyllostomus_elongatus	0.137608	1
Eonycteris_major	0.137552	1
Pipistrellus_nathusii	0.137517	1
Hipposideros_obscurus	0.137488	1
Macrophyllum_macrophyllum	0.137485	1
Nycteris_grandis	0.137459	1
Pteronotus_gymnonotus	0.137395	1
Pteronotus_davyi	0.137395	1
Anoura_caudifer	0.13739	1
Eptesicus_floweri	0.137315	1
Triaenops_afer	0.137283	1
Triaenops_persicus	0.137283	1
Brachyphylla_nana	0.137251	1
Rousettus_amplexicaudatus	0.137243	1
Sphaerias_blanfordi	0.137239	1
Ptenochirus_jagori	0.137118	1
Taphozous_longimanus	0.137107	1
Scotonycteris_zenkeri	0.13698	1
Scotonycteris_bergmansi	0.13698	1
Scotomanes_ornatus	0.136941	1
Haplonycteris_fischeri	0.136926	1
Noctilio_leporinus	0.136735	1
Noctilio_albiventris	0.136735	1
Bauerus_dubiaquercus	0.136667	1
Scotoecus_albofuscus	0.136377	1
Choeroniscus_periosus	0.136299	0
Dobsonia_beauforti	0.136256	0
Dobsonia_inermis	0.136256	0
Enchisthenes_hartii	0.136202	1
Pteronotus_parnellii	0.136196	1
Tonatia_bidens	0.136187	1
Tonatia_saurophila	0.136187	1
Glyphonycteris_sylvestris	0.136182	1
Glyphonycteris_behnii	0.136182	1
Rhinophylla_fischerae	0.136105	1
Phyllostomus_hastatus	0.13608	1
Lasiurus_intermedius	0.136064	1
Triaenops_rufus	0.136035	1
Taphozous_perforatus	0.13602	1
Saccolaimus_saccolaimus	0.135759	1
Cistugo_seabrae	0.135753	1
Molossus_sinaloae	0.135565	1
Thyroptera_tricolor	0.135493	1
Eonycteris_spelaea	0.13537	1
Nycticeinops_schlieffeni	0.13527	1
Vespertilio_sinensis	0.135193	1
Vespertilio_murinus	0.135193	1
Penthetor_lucasi	0.135148	1
Coleura_afra	0.135136	1
Scotorepens_greyii	0.135124	1
Scotorepens_balstoni	0.135124	1
Plerotes_anchietae	0.135086	1
Rhinophylla_pumilio	0.134979	1
Nyctimene_vizcaccia	0.134906	0
Coelops_frithii	0.134901	1
Saccopteryx_gymnura	0.134898	1
Platalina_genovensium	0.134847	1
Emballonura_raffrayana	0.13483	1
Phyllostomus_discolor	0.134769	1
Rhinopoma_microphyllum	0.13475	1
Eidolon_helvum	0.134707	1
Eidolon_dupreanum	0.134707	1
Phoniscus_papuensis	0.134608	1
Corynorhinus_rafinesquii	0.134578	1
Lasionycteris_noctivagans	0.134557	1
Glyphonycteris_daviesi	0.134551	1
Pipistrellus_rueppellii	0.134547	1
Diclidurus_scutatus	0.134421	1
Balionycteris_maculata	0.134409	1
Pteronotus_quadridens	0.134362	1
Glauconycteris_curryae	0.134347	1
Glauconycteris_alboguttata	0.134347	1
Thoopterus_nigrescens	0.134326	1
Thyroptera_discifera	0.134317	1
Glauconycteris_poensis	0.134302	1
Glauconycteris_beatrix	0.134302	1
Hipposideros_calcaratus	0.134281	1
Hipposideros_cyclops	0.134245	1
Saccopteryx_leptura	0.13423	1
Saccopteryx_bilineata	0.13423	1
Casinycteris_argynnis	0.134172	1
Diaemus_youngi	0.134144	1
Scleronycteris_ega	0.134144	1
Trinycteris_nicefori	0.134066	1
Balantiopteryx_plicata	0.133894	1
Kerivoula_picta	0.133868	1
Phylloderma_stenops	0.133801	1
Trachops_cirrhosus	0.133592	1
Centronycteris_maximiliani	0.133571	1
Centronycteris_centralis	0.133571	1
Rhogeessa_minutilla	0.13356	1
Saccopteryx_canescens	0.133512	1
Mimon_bennettii	0.133444	1
Peropteryx_pallidoptera	0.133431	1
Chrotopterus_auritus	0.1334	1
Vampyrum_spectrum	0.1334	1
Desmodus_rotundus	0.133367	1
Furipterus_horrens	0.133351	1
Amorphochilus_schnablii	0.133351	1
Aselliscus_tricuspidatus	0.133322	1
Hesperoptenus_blanfordi	0.133308	1
Barbastella_leucomelas	0.1333	1
Barbastella_barbastellus	0.1333	1
Euderma_maculatum	0.13329	1
Hipposideros_muscinus	0.133259	0
Hipposideros_orbiculus	0.133259	0
Aselliscus_stoliczkanus	0.133219	1
Parastrellus_hesperus	0.133209	1
Cyttarops_alecto	0.133174	1
Saccolaimus_peli	0.133171	1
Peropteryx_leucoptera	0.133169	1
Lonchorhina_orinocensis	0.133152	1
Lonchorhina_aurita	0.133152	1
Otonycteris_hemprichii	0.133146	1
Macrotus_waterhousii	0.133135	1
Macrotus_californicus	0.133135	1
Cloeotis_percivali	0.133127	1
Asellia_tridens	0.133111	1
Asellia_patrizii	0.133111	1
Megaderma_spasma	0.133091	1
Macroderma_gigas	0.133091	1
Mormoops_megalophylla	0.133083	1
Mormoops_blainvillei	0.133083	1
Rhinonicteris_aurantia	0.133082	1
Pteronotus_personatus	0.133075	1
Lampronycteris_brachyotis	0.133069	1
Nycteris_arge	0.133063	1
Nycteris_macrotis	0.133063	1
Lavia_frons	0.133031	1
Cardioderma_cor	0.133026	1
Rhynchonycteris_naso	0.133025	1
Diphylla_ecaudata	0.133024	1
Mosia_nigrescens	0.133017	1
Artibeus_inopinatus	0.127864	0
Mops_petersoni	0.127209	0
Rhinolophus_hilli	0.125875	0
Mops_bakarii	0.12502	0
Rhogeessa_menchuae	0.124394	0
Rhogeessa_bickhami	0.124394	0
Lasiurus_insularis	0.124121	0
Nyctimene_minutus	0.123471	0
Miniopterus_fuscus	0.123016	0
Miniopterus_paululus	0.123016	0
Nyctalus_azoreum	0.1223	0
Neoromicia_roseveari	0.121393	0
Pteropus_temminckii	0.120738	0
Scotophilus_livingstonii	0.1203	0
Rousettus_obliviosus	0.116171	0
Myotis_nesopolus	0.115834	0
Hypsugo_lanzai	0.110559	0
Hypsugo_bemainty	0.110559	0
Rhinolophus_subbadius	0.10965	0
Myonycteris_brachycephala	0.108279	0
Miniopterus_aelleni	0.106624	0
Chaerephon_tomensis	0.106285	0
Myotis_dominicensis	0.103994	0
Mormopterus_phrudus	0.101994	0
Kerivoula_africana	0.101128	0
Hipposideros_durgadasi	0.0976198	0
Pteropus_faunulus	0.0975549	0
Pteropus_lombocensis	0.0975549	0
Rousettus_linduensis	0.0962288	0
Hipposideros_alongensis	0.0960301	0
Hipposideros_inornatus	0.0960301	0
Myotis_csorbai	0.0907848	0
Micronycteris_buriri	0.0903162	0
Arielulus_societatis	0.0881436	0
Rhinolophus_maclaudi	0.0876122	0
Rhinolophus_ruwenzorii	0.0876122	0
Chiroderma_vizottoi	0.0876047	0
Rhinolophus_rufus	0.0872803	0
Myotis_dieteri	0.0863932	0
Lonchophylla_dekeyseri	0.0850697	0
Nyctophilus_nebulosus	0.0845316	0
Lasiurus_minor	0.0843981	0
Megaerops_kusnotoi	0.083114	0
Molossops_aequatorianus	0.0828929	0
Myotis_vivesi	0.0799987	0
Mops_niangarae	0.0796356	0
Hipposideros_turpis	0.0789919	0
Hesperoptenus_doriae	0.0786173	0
Myonycteris_relicta	0.0776981	0
Glauconycteris_gleni	0.0772724	0
Myotis_peninsularis	0.0766236	0
Hipposideros_macrobullatus	0.0742637	0
Pteropus_capistratus	0.0717466	0
Pipistrellus_hanaki	0.071326	0
Scotophilus_celebensis	0.0703283	0
Carollia_manu	0.0664054	0
Otomops_papuensis	0.0658921	0
Otomops_wroughtoni	0.0658921	0
Glauconycteris_kenyacola	0.0654681	0
Pteropus_melanopogon	0.0644817	0
Nyctalus_montanus	0.0636398	0
Micronycteris_matses	0.0602088	0
Myotis_oreias	0.0590923	0
Hipposideros_breviceps	0.0578847	0
Ardops_nichollsi	0.0572114	0
Ariteus_flavescens	0.0572114	0
Hipposideros_halophyllus	0.0558893	0
Pipistrellus_raceyi	0.0556428	0
Nyctalus_furvus	0.0548166	0
Mormopterus_halli	0.0531044	0
Micronycteris_giovanniae	0.0529065	0
Rhinolophus_nereis	0.0528444	0
Rhinolophus_formosae	0.0528444	0
Eptesicus_lobatus	0.052591	0
Tylonycteris_pygmaeus	0.0521917	0
Falsistrellus_petersi	0.0518989	0
Falsistrellus_mordax	0.0518989	0
Myotis_anjouanensis	0.0435202	0
Rhinolophus_montanus	0.041689	0
Lonchophylla_mordax	0.039133	0
Murina_recondita	0.0387065	0
Murina_gracilis	0.0387065	0
Acerodon_leucotis	0.0375756	0
Acerodon_mackloti	0.0375756	0
Falsistrellus_mackenziei	0.0372191	0
Myotis_schaubi	0.0365681	0
Scotophilus_nucella	0.034637	0
Nycteris_madagascariensis	0.0345772	0
Nycteris_javanica	0.0345772	0
Mormopterus_norfolkensis	0.0342431	0
Nycteris_parisii	0.0336076	0
Chalinolobus_neocaledonicus	0.0323045	0
Eptesicus_platyops	0.0323045	0
Hipposideros_einnaythu	0.0299403	0
Hipposideros_sorenseni	0.0299403	0
Lonchophylla_handleyi	0.029875	0
Lonchophylla_orcesi	0.029875	0
Murina_shuipuensis	0.0293463	0
Plecotus_teneriffae	0.0285214	0
Myotis_hermani	0.0281265	0
Arielulus_torquatus	0.0280101	0
Myotis_rufopictus	0.0279997	0
Rhinolophus_adami	0.0279775	0
Lasiurus_castaneus	0.0235376	0
Anthops_ornatus	0.0215593	0
Hipposideros_inexpectatus	0.0215593	0
Taphozous_hildegardeae	0.0213311	0
Lonchophylla_peracchii	0.0203468	0
Lonchophylla_bokermanni	0.0203468	0
Lonchophylla_fornicata	0.0191043	0
Rhinolophus_xinanzhongguoensis	0.0166893	0
Arielulus_aureocollaris	0.0164155	0
Rhogeessa_aeneus	0.0149818	0
Sturnira_sorianoi	0.014456	0
Hipposideros_lekaguli	0.0143125	0
Myotis_planiceps	0.0134598	0
Hipposideros_edwardshilli	0.0131793	0
Chalinolobus_tuberculatus	0.0123806	0
Dyacopterus_rickarti	0.0117142	0
Megaerops_wetmorei	0.0114307	0
Hipposideros_madurae	0.0059349	0
Hipposideros_pygmaeus	0.0059349	0
Myotis_morrisi	0.00539962	0
Taphozous_hamiltoni	0.00535336	0
Lasiurus_pfeifferi	0.00416055	0
Lasiurus_degelidus	0.00388934	0
Rhogeessa_genowaysi	0.00373309	0
Sturnira_aratathomasi	0.00294912	0
Murina_bicolor	0.00283265	0
Murina_puta	0.00283265	0
Pipistrellus_maderensis	0.00260703	0
Murina_ryukyuana	0.00230125	0
Musonycteris_harrisoni	0.0021338	0
Acerodon_jubatus	0.00190548	0
Anoura_fistulata	-1.86871e-05	0
Anoura_luismanueli	-1.86871e-05	0
Nycticeius_cubanus	-0.000125111	0
Rhinolophus_kahuzi	-0.0004024	0
Taphozous_australis	-0.000501465	0
Murina_florium	-0.000624084	0
Eptesicus_tatei	-0.000914563	0
Lonchophylla_chocoana	-0.00278159	0
Myotis_aelleni	-0.00317673	0
Lonchorhina_fernandezi	-0.00430633	0
Myotis_sicarius	-0.00525343	0
Emballonura_furax	-0.00860264	0
Lasiurus_ebenus	-0.00984011	0
Kerivoula_krauensis	-0.0106085	0
Syconycteris_carolinae	-0.0109192	0
Rhinolophus_silvestris	-0.0109721	0
Pipistrellus_minahassae	-0.0125885	0
Eptesicus_kobayashii	-0.0125885	0
Myotis_hajastanicus	-0.0129674	0
Dobsonia_viridis	-0.0133187	0
Sturnira_nana	-0.0134446	0
Taphozous_achates	-0.0141656	0
Hipposideros_curtus	-0.0151895	0
Hipposideros_marisae	-0.0151895	0
Myotis_bucharensis	-0.0161215	0
Pipistrellus_wattsi	-0.0165267	0
Eptesicus_guadeloupensis	-0.0165267	0
Lophostoma_kalkoae	-0.0165691	0
Arielulus_cuprosus	-0.0166895	0
Eptesicus_dimissus	-0.0166895	0
Eudiscopus_denticulus	-0.0168424	0
Peropteryx_trinitatis	-0.0177265	0
Tomopeas_ravus	-0.0180548	0
Murina_tubinaris	-0.0180657	0
Thyroptera_devivoi	-0.0182207	0
Thyroptera_wynneae	-0.0182207	0
Erophylla_sezekorni	-0.0184716	0
Erophylla_bombifrons	-0.0184716	0
Nycteris_vinsoni	-0.0187431	0
Micronycteris_sanborni	-0.0188453	0
Lophostoma_evotis	-0.0195625	0
Rhinolophus_mitratus	-0.019636	0
Myotis_soror	-0.0217113	0
Plecotus_christii	-0.0220776	0
Plecotus_balensis	-0.0220776	0
Paratriaenops_pauliani	-0.0221415	0
Paratriaenops_auritus	-0.0221415	0
Phyllonycteris_aphylla	-0.0225344	0
Aethalops_alecto	-0.023331	0
Aethalops_aequalis	-0.023331	0
Kerivoula_lenis	-0.0235145	0
Kerivoula_flora	-0.0235145	0
Mormopterus_doriae	-0.0235575	0
Acerodon_humilis	-0.0238451	0
Myzopoda_schliemanni	-0.0239824	0
Myzopoda_aurita	-0.0239824	0
Myotis_secundus	-0.0240987	0
Myotis_yanbarensis	-0.0240987	0
Styloctenium_wallacei	-0.0241874	0
Styloctenium_mindorensis	-0.0241874	0
Acerodon_celebensis	-0.0242924	0
Rhogeessa_mira	-0.0244506	0
Saccolaimus_mixtus	-0.0250199	0
Brachyphylla_cavernarum	-0.026045	0
Otomops_secundus	-0.0262899	0
Lonchorhina_marinkellei	-0.027389	0
Rousettus_spinalatus	-0.0275545	0
Plecotus_taivanus	-0.0275757	0
Myotis_izecksohni	-0.0276092	0
Myotis_pruinosus	-0.0276092	0
Glauconycteris_machadoi	-0.0276899	0
Murina_balaensis	-0.0277161	0
Pteronotus_paraguanensis	-0.0282347	0
Myotis_montivagus	-0.0285261	0
Eonycteris_robusta	-0.028947	0
Hipposideros_coxi	-0.0290699	0
Pharotis_imogene	-0.0290776	0
Eudiscoderma_thongareeae	-0.0290776	0
Murina_fionae	-0.0291936	0
Murina_fusca	-0.0291936	0
Paratriaenops_furculus	-0.0294962	0
Murina_beelzebub	-0.0296214	0
Micronycteris_yatesi	-0.0299807	0
Monophyllus_plethodon	-0.0301079	0
Ectophylla_alba	-0.030174	0
Cistugo_lesueuri	-0.0301828	0
Ptenochirus_minor	-0.0303287	0
Hipposideros_semoni	-0.0306746	0
Hesperoptenus_gaskelli	-0.031223	0
Neonycteris_pusilla	-0.0318952	0
Dryadonycteris_capixaba	-0.0318952	0
Eptesicus_innoxius	-0.0318978	0
Pipistrellus_endoi	-0.0318978	0
Murina_harrisoni	-0.0319793	0
Coleura_seychellensis	-0.0330767	0
Coleura_kibomalandy	-0.0330767	0
Plecotus_sardus	-0.0342848	0
Hipposideros_coronatus	-0.0347765	0
Hipposideros_hypophyllus	-0.0347765	0
Murina_harpioloides	-0.0354825	0
Aproteles_bulmerae	-0.0354928	0
Pteralopex_atrata	-0.0356996	0
Pteralopex_taki	-0.0356996	0
Coelops_robinsoni	-0.0358969	0
Melonycteris_woodfordi	-0.036369	0
Melonycteris_fardoulisi	-0.036369	0
Mormopterus_minutus	-0.036777	0
Mormopterus_acetabulosus	-0.036777	0
Kerivoula_eriophora	-0.0370784	0
Kerivoula_myrella	-0.0370784	0
Saccopteryx_antioquensis	-0.0376145	0
Rhinophylla_alethina	-0.0378361	0
Taphozous_kapalgensis	-0.0379251	0
Rhinopoma_hadramauticum	-0.0379996	0
Hesperoptenus_tomesi	-0.0381048	0
Emballonura_semicaudata	-0.0382709	0
Notopteris_neocaledonica	-0.0384914	0
Notopteris_macdonaldi	-0.0384914	0
Nyctimene_sanctacrucis	-0.0385381	0
Thyroptera_lavali	-0.0386638	0
Otopteropus_cartilagonodus	-0.0387018	0
Harpiola_grisea	-0.0387423	0
Harpiola_isodon	-0.0387423	0
Hipposideros_nequam	-0.0389	0
Thoopterus_suhaniahae	-0.0391335	0
Chironax_melanocephalus	-0.0392722	0
Xeronycteris_vieirai	-0.0393232	0
Syconycteris_hobbit	-0.0394156	0
Arielulus_circumdatus	-0.039558	0
Alionycteris_paucidentata	-0.0396685	0
Submyotodon_latirostris	-0.0397381	0
Latidens_salimalii	-0.0397475	0
Neopteryx_frosti	-0.0398806	0
Pteronotus_macleayii	-0.0400665	0
Pteralopex_flanneryi	-0.0401028	0
Pteralopex_anceps	-0.0401028	0
Harpyionycteris_whiteheadi	-0.0401174	0
Harpyionycteris_celebensis	-0.0401174	0
Pipistrellus_permixtus	-0.0404489	0
Chilonatalus_tumidifrons	-0.0410985	0
Chilonatalus_micropus	-0.0410985	0
Craseonycteris_thonglongyai	-0.0411079	0
Mystacina_tuberculata	-0.0411265	0
Desmalopex_microleucopterus	-0.0412629	0
Mirimiri_acrodonta	-0.0412895	0
Nyctiellus_lepidus	-0.0413623	0
Melonycteris_melanops	-0.0414147	0
Balantiopteryx_io	-0.0415342	0
Balantiopteryx_infusca	-0.0415342	0
Emballonura_dianae	-0.0415405	0
Emballonura_serii	-0.0417993	0
Emballonura_beccarii	-0.0417993	0

## Sheet: Eulipotyphla
species	tip.net.divers	abovemedian
Crocidura_musseri	0.403372	0
Sorex_ventralis	0.399233	0
Sorex_portenkoi	0.395342	0
Sorex_jacksoni	0.395342	0
Crocidura_orii	0.395034	0
Crocidura_beccarii	0.395034	0
Sorex_tenellus	0.394235	0
Crocidura_tarella	0.392126	0
Crocidura_zaitsevi	0.391101	0
Crocidura_macowi	0.390853	0
Sorex_pribilofensis	0.388593	0
Crocidura_macmillani	0.387286	0
Euroscaptor_micrura	0.387259	0
Sorex_mediopua	0.386141	0
Euroscaptor_grandis	0.381575	0
Crocidura_guy	0.379329	0
Crocidura_harenna	0.379329	0
Talpa_davidiana	0.376096	0
Sorex_granarius	0.371621	0
Mogera_wogura	0.370179	0
Sorex_leucogaster	0.369066	0
Sorex_bairdi	0.367003	0
Notiosorex_villai	0.365596	0
Crocidura_mdumai	0.365434	0
Sorex_yukonicus	0.365109	0
Sorex_emarginatus	0.364349	0
Sorex_cansulus	0.364349	0
Sorex_planiceps	0.363838	0
Sorex_lyelli	0.362309	0
Crocidura_buettikoferi	0.35653	0
Crocidura_malayana	0.356142	0
Crocidura_mutesae	0.354927	0
Crocidura_raineyi	0.353254	0
Crocidura_grandis	0.353254	0
Crocidura_bottegi	0.351943	0
Crocidura_ansellorum	0.35168	0
Crocidura_zimmeri	0.348237	0
Sorex_buchariensis	0.344725	0
Crocidura_hutanis	0.34395	0
Crocidura_selina	0.343016	0
Crocidura_manengubae	0.343016	0
Crocidura_lucina	0.341429	0
Crocidura_negrina	0.341429	0
Suncus_infinitesimus	0.340236	0
Sorex_kozlovi	0.33892	0
Crocidura_lanosa	0.338821	0
Crocidura_somalica	0.335967	0
Crocidura_panayensis	0.335345	0
Crocidura_congobelgica	0.335345	0
Sorex_pacificus	0.333773	0
Paraechinus_nudiventris	0.330003	0
Crocidura_armenica	0.329514	0
Crocidura_pitmani	0.329514	0
Crocidura_stenocephala	0.329199	0
Crocidura_grayi	0.328978	0
Anourosorex_yamashinai	0.326203	0
Anourosorex_assamensis	0.326203	0
Anourosorex_schmidi	0.325805	0
Sorex_ixtlanensis	0.321379	0
Crocidura_xantippe	0.318374	0
Cryptotis_obscura	0.318197	0
Cryptotis_peruviensis	0.318197	0
Crocidura_mindorus	0.318111	0
Blarinella_quadraticauda	0.316788	0
Cryptotis_griseoventris	0.31648	0
Myosorex_cafer	0.314523	0
Myosorex_okuensis	0.314523	0
Cryptotis_perijensis	0.313877	0
Crocidura_hispida	0.313383	0
Sorex_oreopolus	0.311473	0
Crocidura_picea	0.309597	0
Crocidura_rhoditis	0.308656	0
Crocidura_hilliana	0.307906	0
Crocidura_desperata	0.307906	0
Sorex_veraepacis	0.305795	0
Sorex_milleri	0.305795	0
Crocidura_monax	0.303491	0
Crocidura_newmarki	0.303491	0
Sorex_saussurei	0.301556	0
Crocidura_caspica	0.301483	0
Crocidura_cranbrooki	0.301483	0
Crocidura_usambarae	0.298528	0
Sylvisorex_akaibei	0.29597	0
Suncus_montanus	0.29597	0
Crocidura_ramona	0.29475	0
Sorex_sonomae	0.292531	0
Paracrocidura_maxima	0.288911	0
Paracrocidura_graueri	0.288911	0
Crocidura_fischeri	0.278251	0
Crocidura_susiana	0.277544	0
Crocidura_tanakae	0.273045	0
Chodsigoa_lamula	0.271905	0
Chodsigoa_salenskii	0.271905	0
Cryptotis_peregrina	0.270903	0
Cryptotis_equatoris	0.270903	0
Crocidura_aleksandrisi	0.268192	0
Crocidura_baluensis	0.26614	0
Crocidura_wuchihensis	0.26503	0
Cryptotis_nelsoni	0.264526	0
Crocidura_erica	0.262075	0
Cryptotis_montivaga	0.260916	0
Cryptotis_orophila	0.260916	0
Crocidura_beatus	0.259404	0
Chodsigoa_parva	0.259242	0
Sylvisorex_oriundus	0.258561	0
Crocidura_tansaniana	0.256527	0
Crocidura_religiosa	0.256527	0
Crocidura_thalia	0.254979	0
Crocidura_glassi	0.254979	0
Crocidura_munissii	0.253774	0
Crocidura_eisentrauti	0.253774	0
Crocidura_vosmaeri	0.252195	0
Crocidura_nigripes	0.252195	0
Crocidura_telfordi	0.251881	0
Crocidura_fingui	0.247406	0
Cryptotis_goldmani	0.241977	0
Suncus_malayanus	0.239496	0
Suncus_zeylanicus	0.239496	0
Cryptotis_merriami	0.238486	0
Cryptotis_mayensis	0.238486	0
Cryptotis_colombiana	0.236053	0
Crocidura_brunnea	0.235111	0
Crocidura_orientalis	0.235111	0
Crocidura_katinka	0.231761	0
Crocidura_lwiroensis	0.229153	0
Crocidura_arabica	0.227763	0
Chodsigoa_smithii	0.224032	0
Sorex_neomexicanus	0.223827	0
Crocidura_greenwoodi	0.223442	0
Scapanus_townsendii	0.219995	0
Cryptotis_mexicana	0.216905	0
Crocidura_palawanensis	0.212022	0
Sorex_stizodon	0.211197	0
Crocidura_phuquocensis	0.2088	0
Crocidura_sapaensis	0.208188	0
Cryptotis_goodwini	0.206403	0
Crocidura_andamanensis	0.204694	0
Crocidura_zaphiri	0.204694	0
Scutisorex_thori	0.201287	0
Crocidura_elgonius	0.200285	0
Sorex_maritimensis	0.197034	0
Crocidura_levicula	0.195257	0
Mogera_tokudae	0.194058	0
Mogera_imaizumii	0.194058	0
Crocidura_grandiceps	0.189915	0
Mogera_uchidai	0.189483	0
Mogera_etigo	0.189483	0
Crocidura_dhofarensis	0.183296	0
Sorex_shinto	0.182034	0
Crocidura_sokolovi	0.180974	0
Crocidura_horsfieldii	0.177854	0
Crocidura_phanluongi	0.177854	0
Crocidura_ninoyi	0.174035	0
Myosorex_bururiensis	0.171955	0
Myosorex_sclateri	0.171955	0
Crocidura_annamitensis	0.170243	0
Crocidura_niobe	0.167306	0
Crocidura_baileyi	0.167306	0
Crocidura_tenuis	0.164679	0
Crocidura_phaeura	0.164679	0
Crocidura_montis	0.162123	0
Suncus_mertensi	0.161984	0
Sorex_hosonoi	0.157699	0
Suncus_fellowesgordoni	0.154382	0
Crocidura_thomensis	0.149849	0
Crocidura_nana	0.147079	0
Crocidura_polia	0.147079	0
Sorex_orizabae	0.146022	0
Chodsigoa_caovansunga	0.14071	0
Crocidura_wimmeri	0.138952	0
Crocidura_sicula	0.131714	0
Crocidura_allex	0.128963	0
Cryptotis_phillipsii	0.126448	0
Cryptotis_niausa	0.126448	0
Cryptotis_magna	0.120571	0
Crocidura_canariensis	0.117909	0
Uropsilus_andersoni	0.110147	0
Talpa_romana	0.106493	0
Crocidura_nigricans	0.100946	0
Crocidura_douceti	0.0986095	0
Talpa_stankovici	0.098194	0
Crocidura_nicobarica	0.0913519	0
Crocidura_nimbae	0.0913519	0
Crocidura_ultima	0.0904609	0
Podogymnura_truei	0.0850292	0
Podogymnura_aureospinula	0.0850292	0
Cryptotis_gracilis	0.0834974	0
Cryptotis_meridensis	0.0834974	0
Cryptotis_squamipes	0.0828582	0
Cryptotis_venezuelensis	0.0828581	0
Sorex_macrodon	0.0814425	0
Sorex_rohweri	0.0814425	0
Cryptotis_alticola	0.0803771	0
Sylvisorex_pluvialis	0.0789819	0
Feroculus_feroculus	0.0789819	0
Myosorex_longicaudatus	0.0780693	0
Myosorex_blarina	0.0780693	0
Myosorex_kabogoensis	0.077271	0
Crocidura_paradoxura	0.070854	0
Cryptotis_tropicalis	0.0705923	0
Cryptotis_endersi	0.066345	0
Sorex_sclateri	0.0651569	0
Crocidura_arispa	0.0649595	0
Crocidura_longipes	0.0522204	0
Myosorex_geata	0.04828	0
Myosorex_rumpii	0.04828	0
Notiosorex_evotis	0.0462551	0
Notiosorex_cockrumi	0.0462551	0
Crocidura_nimbasilvanus	0.0410362	0
Cryptotis_brachyonyx	0.0368294	0
Cryptotis_oreoryctes	0.0368294	0
Chodsigoa_sodalis	0.0320799	0
Crocidura_pachyura	0.0317082	0
Cryptotis_tamensis	0.0309111	0
Myosorex_kihaulei	0.0308228	0
Euroscaptor_parvidens	0.0284329	0
Euroscaptor_subanura	0.0284329	0
Crocidura_pergrisea	0.02795	0
Sorex_samniticus	0.0248497	0
Cryptotis_nigrescens	0.024067	0
Crocidura_watasei	0.0224889	0
Crocidura_jenkinsi	0.0224889	0
Myosorex_gnoskei	0.0224341	0
Suncus_ater	0.0220914	0
Cryptotis_thomasi	0.0213441	0
Talpa_caucasica	0.0209788	0
Crocidura_lea	0.0145598	0
Crocidura_elongata	0.0145598	0
Hylomys_parvus	0.0118319	0
Uropsilus_soricipes	0.00933974	0
Dymecodon_pilirostris	0.00745264	0
Crocidura_hikmiya	0.00336653	0
Crocidura_floweri	0.00336652	0
Congosorex_verheyeni	0.00287147	0
Congosorex_phillipsorum	0.00287147	0
Congosorex_polli	0.00249371	0
Crocidura_miya	0.00198019	0
Sylvisorex_vulcanorum	-0.00850196	0
Sylvisorex_granti	-0.00850196	0
Cryptotis_aroensis	-0.0141909	0
Cryptotis_mam	-0.0141909	0
Suncus_aequatorius	-0.0143737	0
Sylvisorex_isabellae	-0.0143737	0
Crocidura_pullata	-0.0178936	0
Cryptotis_hondurensis	-0.0181653	0
Cryptotis_medellinia	-0.0181653	0
Crocidura_latona	-0.0182593	0
Crocidura_bottegoides	-0.0182593	0
Crocidura_caliginea	-0.0187276	0
Crocidura_virgata	-0.0189659	0
Blarinella_wardi	-0.0189684	0
Crocidura_fumosa	-0.0206945	0
Suncus_hosei	-0.0237892	0
Sorex_arizonae	-0.0254864	0
Sorex_sinalis	-0.0254864	0
Crocidura_zimmermanni	-0.0255825	0
Uropsilus_investigator	-0.0279486	0
Euroscaptor_mizura	-0.0291875	0
Sylvisorex_camerunensis	-0.0303327	0
Suncus_hututsi	-0.0333707	0
Sylvisorex_silvanorum	-0.0333707	0
Sylvisorex_corbeti	-0.0361217	0
Sylvisorex_konganensis	-0.0361217	0
Myosorex_tenuis	-0.0361785	0
Myosorex_schalleri	-0.0369965	0
Myosorex_babaulti	-0.0369965	0
Myosorex_zinki	-0.0377121	0
Myosorex_eisentrauti	-0.0377121	0
Crocidura_kivuana	-0.0396202	0
Cryptotis_lacertosus	-0.0402509	0
Sylvisorex_howelli	-0.0476436	0
Suncus_dayi	-0.0599722	0
Soriculus_nigrescens	-0.0628179	0
Sylvisorex_lunaris	-0.0631076	0
Sylvisorex_morio	-0.0658529	0
Suncus_remyi	-0.0678835	0
Megasorex_gigas	-0.0690227	0
Myosorex_jejei	-0.0693782	0
Episoriculus_fumidus	-0.072013	0
Neohylomys_hainanensis	-0.081714	0
Surdisorex_schlitteri	-0.0872117	0
Surdisorex_polulus	-0.0872117	0
Solisorex_pearsoni	-0.0886351	0
Surdisorex_norae	-0.0915534	0
Hylomys_megalotis	-0.0928876	0
Solenodon_paradoxus	-0.112359	0
Crocidura_denti	-0.166632	1
Diplomesodon_pulchellum	-0.166632	1
Crocidura_suaveolens	-0.167353	1
Crocidura_sibirica	-0.167353	1
Paraechinus_aethiopicus	-0.167916	1
Crocidura_lasiura	-0.16848	1
Crocidura_dsinezumi	-0.16848	1
Talpa_europaea	-0.168589	1
Talpa_occidentalis	-0.168589	1
Crocidura_fulvastra	-0.168659	1
Crocidura_viaria	-0.168659	1
Hemiechinus_auritus	-0.168785	1
Hemiechinus_collaris	-0.168785	1
Crocidura_jouvenetae	-0.168797	1
Sorex_preblei	-0.168858	1
Crocidura_luna	-0.169174	1
Crocidura_whitakeri	-0.169174	1
Sorex_satunini	-0.169215	1
Sorex_cylindricauda	-0.169272	1
Erinaceus_roumanicus	-0.169317	1
Erinaceus_concolor	-0.169317	1
Crocidura_parvipes	-0.169368	1
Sorex_antinorii	-0.169425	1
Mesechinus_hughi	-0.16955	1
Mesechinus_dauuricus	-0.16955	1
Sorex_cinereus	-0.169575	1
Sorex_minutus	-0.169603	1
Sorex_volnuchini	-0.169603	1
Crocidura_olivieri	-0.169652	1
Scapanus_latimanus	-0.169666	1
Sorex_excelsus	-0.16974	1
Sorex_camtschatica	-0.169758	1
Crocidura_batesi	-0.169891	1
Sorex_tundrensis	-0.169983	1
Sorex_asper	-0.169983	1
Sorex_araneus	-0.169987	1
Sorex_haydeni	-0.169996	1
Crocidura_silacea	-0.170013	1
Crocidura_crenata	-0.170035	1
Crocidura_grassei	-0.170035	1
Paraechinus_micropus	-0.170073	1
Crocidura_crossei	-0.170219	1
Sorex_vagrans	-0.170338	1
Sorex_ornatus	-0.170338	1
Crocidura_shantungensis	-0.17034	1
Crocidura_cinderella	-0.17048	1
Blarina_hylophaga	-0.170499	1
Crocidura_macarthuri	-0.170515	1
Sorex_bendirii	-0.170535	1
Sorex_palustris	-0.170535	1
Crocidura_rapax	-0.170541	1
Sorex_ugyunak	-0.170547	1
Crocidura_dolichura	-0.170652	1
Euroscaptor_longirostris	-0.170662	1
Euroscaptor_klossi	-0.170684	1
Erinaceus_europaeus	-0.170688	1
Erinaceus_amurensis	-0.170688	1
Blarina_brevicauda	-0.170713	1
Blarina_carolinensis	-0.170713	1
Suncus_stoliczkanus	-0.170731	1
Sorex_unguiculatus	-0.170741	1
Sorex_isodon	-0.170741	1
Crocidura_planiceps	-0.170782	1
Crocidura_lusitania	-0.170796	1
Sorex_longirostris	-0.170827	1
Crocidura_mariquensis	-0.170836	1
Atelerix_albiventris	-0.170873	1
Atelerix_frontalis	-0.170873	1
Episoriculus_leucops	-0.170992	1
Episoriculus_caudatus	-0.170992	1
Sorex_daphaenodon	-0.170996	1
Crocidura_hildegardeae	-0.171066	1
Crocidura_goliath	-0.171168	1
Crocidura_zarudnyi	-0.171189	1
Atelerix_algirus	-0.171201	1
Atelerix_sclateri	-0.171201	1
Crocidura_flavescens	-0.171327	1
Crocidura_foetida	-0.171334	1
Mogera_insularis	-0.171535	1
Sorex_merriami	-0.171546	1
Sorex_fumeus	-0.171546	1
Crocidura_nigrofusca	-0.171563	1
Crocidura_cyanea	-0.171634	1
Crocidura_maurisca	-0.171736	1
Crocidura_negligens	-0.171804	1
Sorex_bedfordiae	-0.172052	1
Crocidura_turba	-0.172152	1
Scaptochirus_moschatus	-0.172296	1
Sorex_mirabilis	-0.172323	1
Sorex_gracillimus	-0.172347	1
Crocidura_gmelini	-0.17238	1
Paracrocidura_schoutedeni	-0.172438	1
Talpa_caeca	-0.172538	1
Talpa_altaica	-0.172609	1
Sylvisorex_ollula	-0.172679	1
Suncus_varilla	-0.172702	1
Sorex_thibetanus	-0.172802	1
Paraechinus_hypomelas	-0.172841	1
Crocidura_theresae	-0.172952	1
Crocidura_yankariensis	-0.173016	1
Crocidura_maxi	-0.173065	1
Scapanus_orarius	-0.173089	1
Suncus_murinus	-0.173428	1
Crocidura_nanilla	-0.173596	1
Crocidura_hirta	-0.173692	1
Sorex_monticolus	-0.173768	1
Sorex_arcticus	-0.17412	1
Crocidura_littoralis	-0.174174	1
Sorex_hoyi	-0.174204	1
Crocidura_poensis	-0.174232	1
Parascaptor_leucura	-0.174348	1
Crocidura_lepidura	-0.174388	1
Cryptotis_parva	-0.17449	1
Crocidura_tarfayensis	-0.174933	1
Crocidura_monticola	-0.175085	1
Crocidura_pasha	-0.175248	1
Crocidura_vorax	-0.175382	1
Sorex_coronatus	-0.17546	1
Crocidura_leucodon	-0.175471	1
Crocidura_fuliginosa	-0.175618	1
Crocidura_voi	-0.176301	1
Crocidura_lamottei	-0.176954	1
Crocidura_indochinensis	-0.177105	1
Sorex_caecutiens	-0.177354	1
Crocidura_obscurior	-0.177693	1
Episoriculus_macrurus	-0.177986	1
Chodsigoa_parca	-0.177991	1
Scalopus_aquaticus	-0.178091	1
Crocidura_attila	-0.178157	1
Crocidura_foxi	-0.178404	1
Crocidura_serezkyensis	-0.17946	1
Sorex_trowbridgii	-0.179669	1
Chodsigoa_hypsibia	-0.180737	1
Nectogale_elegans	-0.180877	1
Sorex_nanus	-0.181352	1
Mogera_robusta	-0.181355	1
Sorex_dispar	-0.181465	1
Parascalops_breweri	-0.181653	1
Crocidura_roosevelti	-0.182034	1
Sorex_raddei	-0.183219	1
Suncus_lixus	-0.183374	1
Sorex_roboratus	-0.183477	1
Crocidura_jacksoni	-0.183927	1
Crocidura_fuscomurina	-0.184717	1
Talpa_levantis	-0.185477	1
Scaptonyx_fusicaudus	-0.185699	1
Sylvisorex_johnstoni	-0.185741	1
Scutisorex_somereni	-0.186612	1
Suncus_megalura	-0.188738	1
Scapanulus_oweni	-0.189075	1
Crocidura_ludia	-0.189575	1
Crocidura_muricauda	-0.190123	1
Neotetracus_sinensis	-0.19095	1
Sorex_alpinus	-0.191905	1
Sorex_minutissimus	-0.192758	1
Condylura_cristata	-0.192787	1
Crocidura_nigeriae	-0.193685	1
Sorex_veraecrucis	-0.194064	1
Crocidura_attenuata	-0.196268	1
Neurotrichus_gibbsii	-0.196881	1
Crocidura_smithii	-0.197915	1
Suncus_etruscus	-0.200468	1
Urotrichus_talpoides	-0.200866	1
Crocidura_maquassiensis	-0.210601	1
Hylomys_suillus	-0.211016	1
Myosorex_varius	-0.213601	1
Crocidura_russula	-0.225228	1
Echinosorex_gymnura	-0.22911	1
Anourosorex_squamipes	-0.251554	1
Blarinella_griselda	-0.268638	1
Notiosorex_crawfordi	-0.275462	1
Uropsilus_gracilis	-0.339182	1

## Sheet: Primates
species	tip.net.divers	abovemedian
Colobus_polykomos	0.435373	1
Colobus_vellerosus	0.435373	1
Alouatta_caraya	0.435347	1
Alouatta_nigerrima	0.435347	1
Galago_gallarum	0.435323	1
Galago_senegalensis	0.435323	1
Sapajus_apella	0.435293	1
Galago_moholi	0.435272	1
Alouatta_pigra	0.43526	1
Alouatta_puruensis	0.43526	1
Saguinus_niger	0.435253	1
Saguinus_midas	0.435253	1
Alouatta_arctoidea	0.435233	1
Alouatta_guariba	0.435233	1
Cercocebus_torquatus	0.435219	1
Lophocebus_albigena	0.435219	1
Ateles_belzebuth	0.435207	1
Ateles_marginatus	0.435207	1
Ateles_geoffroyi	0.435195	1
Ateles_fusciceps	0.435195	1
Colobus_guereza	0.435182	1
Semnopithecus_priam	0.435173	1
Semnopithecus_schistaceus	0.435173	1
Semnopithecus_entellus	0.435173	1
Chiropotes_utahickae	0.435165	1
Chiropotes_chiropotes	0.435165	1
Nycticebus_coucang	0.435154	1
Nycticebus_bengalensis	0.435154	1
Alouatta_juara	0.435152	1
Cebus_albifrons	0.435147	1
Cebus_kaapori	0.435147	1
Alouatta_discolor	0.435145	1
Hylobates_agilis	0.435136	1
Hylobates_albibarbis	0.435136	1
Ateles_chamek	0.435129	1
Pithecia_irrorata	0.435125	1
Chlorocebus_cynosuros	0.435098	1
Saguinus_mystax	0.435095	1
Sapajus_libidinosus	0.435085	1
Trachypithecus_obscurus	0.435076	1
Aotus_azarae	0.435072	1
Aotus_nigriceps	0.435072	1
Chlorocebus_pygerythrus	0.435069	1
Chlorocebus_aethiops	0.435069	1
Trachypithecus_cristatus	0.435067	1
Sapajus_xanthosternos	0.435066	1
Sapajus_nigritus	0.435066	1
Papio_ursinus	0.435056	1
Papio_cynocephalus	0.435056	1
Saimiri_boliviensis	0.435039	1
Saguinus_inustus	0.435036	1
Pan_troglodytes	0.435033	1
Pan_paniscus	0.435033	1
Papio_anubis	0.435006	1
Papio_papio	0.434969	1
Hylobates_lar	0.434962	1
Ateles_paniscus	0.434953	1
Colobus_satanas	0.434935	1
Macaca_assamensis	0.434932	1
Macaca_thibetana	0.434932	1
Alouatta_palliata	0.43492	1
Chiropotes_albinasus	0.434919	1
Alouatta_sara	0.434915	1
Semnopithecus_dussumieri	0.434903	1
Aotus_vociferans	0.434898	1
Miopithecus_talapoin	0.43489	1
Miopithecus_ogouensis	0.43489	1
Nycticebus_menagensis	0.43487	1
Cercopithecus_mitis	0.434861	1
Cercopithecus_nictitans	0.434861	1
Leontocebus_nigricollis	0.434817	1
Chiropotes_satanas	0.434817	1
Pithecia_monachus	0.434815	1
Cercopithecus_neglectus	0.434809	1
Cercopithecus_diana	0.434809	1
Alouatta_belzebul	0.434805	1
Colobus_angolensis	0.434797	1
Semnopithecus_hypoleucos	0.434783	1
Macaca_leonina	0.434777	1
Aotus_trivirgatus	0.434757	1
Otolemur_crassicaudatus	0.434753	1
Otolemur_garnettii	0.434753	1
Cercocebus_atys	0.434742	1
Trachypithecus_germaini	0.434739	1
Cacajao_calvus	0.434739	1
Nycticebus_kayan	0.434731	1
Nycticebus_pygmaeus	0.434731	1
Sapajus_cay	0.434689	1
Macaca_fascicularis	0.434685	1
Chlorocebus_sabaeus	0.434649	1
Saguinus_imperator	0.434612	1
Chlorocebus_tantalus	0.434588	1
Symphalangus_syndactylus	0.4345	1
Alouatta_macconnelli	0.434499	1
Cercopithecus_mona	0.434498	1
Cercopithecus_campbelli	0.434498	1
Trachypithecus_phayrei	0.43444	1
Aotus_nancymaae	0.434428	1
Saguinus_labiatus	0.434421	1
Leontocebus_fuscicollis	0.434355	1
Papio_hamadryas	0.434351	1
Erythrocebus_patas	0.434337	1
Cercopithecus_ascanius	0.434262	1
Procolobus_verus	0.434121	1
Allenopithecus_nigroviridis	0.434104	1
Cercopithecus_cephus	0.434052	1
Cercopithecus_hamlyni	0.433973	1
Macaca_radiata	0.433716	1
Mandrillus_sphinx	0.433664	1
Saimiri_ustus	0.433644	1
Cercopithecus_petaurista	0.43358	1
Callimico_goeldii	0.433562	1
Galagoides_thomasi	0.433557	1
Presbytis_frontata	0.433533	1
Aotus_griseimembra	0.433277	1
Mico_melanurus	0.433075	1
Macaca_arctoides	0.432908	1
Trachypithecus_pileatus	0.432888	1
Gorilla_gorilla	0.4328	1
Perodicticus_potto	0.432653	1
Macaca_mulatta	0.43265	1
Cercocebus_agilis	0.432377	1
Trachypithecus_francoisi	0.43204	1
Callithrix_jacchus	0.431882	1
Cacajao_melanocephalus	0.431494	1
Pongo_pygmaeus	0.430771	1
Pithecia_mittermeieri	0.430758	1
Macaca_nemestrina	0.430509	1
Nasalis_larvatus	0.429431	1
Lophocebus_aterrimus	0.429181	1
Euoticus_elegantulus	0.426556	1
Arctocebus_aureus	0.426207	1
Hoolock_hoolock	0.426201	1
Loris_lydekkerianus	0.425654	1
Sciurocheirus_gabonensis	0.425221	1
Pithecia_pithecia	0.422014	1
Callicebus_nigrifrons	0.416418	1
Presbytis_rubicunda	0.413226	1
Rhinopithecus_roxellana	0.411215	1
Avahi_meridionalis	0.282306	0
Avahi_ramanantsoavanai	0.282306	0
Avahi_betsileo	0.277493	0
Avahi_occidentalis	0.275762	0
Avahi_peyrierasi	0.275762	0
Microcebus_jollyae	0.274005	0
Microcebus_simmonsi	0.274005	0
Avahi_cleesei	0.267814	0
Microcebus_rufus	0.266398	0
Eulemur_albifrons	0.261763	0
Eulemur_sanfordi	0.261763	0
Microcebus_mamiratra	0.256984	0
Microcebus_gerpi	0.256984	0
Avahi_mooreorum	0.252691	0
Eulemur_fulvus	0.243305	0
Microcebus_danfossi	0.237141	0
Microcebus_lehilahytsara	0.230644	0
Eulemur_rufifrons	0.228406	0
Callithrix_penicillata	0.22645	1
Eulemur_cinereiceps	0.218966	0
Eulemur_collaris	0.218966	0
Microcebus_marohita	0.216424	0
Microcebus_myoxinus	0.213828	0
Microcebus_berthae	0.213828	0
Eulemur_rufus	0.208954	0
Lepilemur_hollandorum	0.202949	0
Lepilemur_otto	0.202949	0
Lepilemur_grewcockorum	0.188568	0
Propithecus_candidus	0.185889	0
Propithecus_edwardsi	0.185889	0
Lepilemur_petteri	0.175801	0
Lepilemur_scottorum	0.175801	0
Lepilemur_tymerlachsoni	0.171555	0
Lepilemur_aeeclis	0.171555	0
Microcebus_mittermeieri	0.171533	0
Lepilemur_edwardsi	0.166595	0
Propithecus_diadema	0.16297	0
Propithecus_coquereli	0.15795	0
Propithecus_tattersalli	0.15795	0
Lepilemur_ankaranensis	0.15599	0
Lepilemur_mittermeieri	0.15599	0
Propithecus_deckenii	0.153803	0
Propithecus_verreauxi	0.153803	0
Lepilemur_fleuretae	0.147481	0
Lepilemur_ruficaudatus	0.147481	0
Propithecus_perrieri	0.142696	0
Microcebus_ravelobensis	0.136094	0
Microcebus_bongolavensis	0.136094	0
Microcebus_margotmarshae	0.135321	0
Microcebus_tavaratra	0.135321	0
Lepilemur_hubbardorum	0.130789	0
Propithecus_coronatus	0.130127	0
Hapalemur_alaotrensis	0.128672	0
Hapalemur_occidentalis	0.128672	0
Hapalemur_meridionalis	0.126907	0
Lepilemur_wrightae	0.124604	0
Lepilemur_dorsalis	0.123764	0
Eulemur_mongoz	0.122828	0
Eulemur_rubriventer	0.122828	0
Tarsius_pumilus	0.12091	0
Tarsius_lariang	0.12091	0
Tarsius_dentatus	0.12079	0
Tarsius_pelengensis	0.12079	0
Microcebus_tanosi	0.109704	0
Microcebus_sambiranensis	0.109402	0
Lepilemur_randrianasoloi	0.100417	0
Microcebus_macarthurii	0.097298	0
Microcebus_arnholdi	0.097298	0
Eulemur_macaco	0.0919589	0
Eulemur_flavifrons	0.0919589	0
Avahi_laniger	0.0877399	0
Tarsius_tumpara	0.0821149	0
Lepilemur_microdon	0.0758639	0
Lepilemur_betsileo	0.0758639	0
Eulemur_coronatus	0.0658884	0
Hapalemur_griseus	0.0611059	0
Tarsius_wallacei	0.0597832	0
Lepilemur_septentrionalis	0.05864	0
Lepilemur_milanoii	0.054822	0
Lepilemur_leucopus	0.054822	0
Hapalemur_aureus	0.0412776	0
Lepilemur_seali	0.016025	0
Phaner_electromontis	0.00972822	0
Phaner_parienti	0.00972822	0
Phaner_furcifer	0.00751181	0
Microcebus_griseorufus	0.00481537	0
Microcebus_murinus	0.00481537	0
Prolemur_simus	-0.00902882	0
Phaner_pallescens	-0.0237705	0
Avahi_unicolor	-0.0351442	0
Mirza_coquereli	-0.0416299	0
Mirza_zaza	-0.0416299	0
Cheirogaleus_lavasoensis	-0.04313	0
Cheirogaleus_crossleyi	-0.04313	0
Lemur_catta	-0.0467018	0
Lepilemur_jamesorum	-0.0506621	0
Lepilemur_mustelinus	-0.0506621	0
Cheirogaleus_major	-0.0766252	0
Cheirogaleus_medius	-0.086312	0
Cheirogaleus_sibreei	-0.100672	0
Varecia_variegata	-0.104182	0
Varecia_rubra	-0.104182	0
Nomascus_annamensis	-0.108112	0
Nomascus_gabriellae	-0.108112	0
Tarsius_syrichta	-0.110655	0
Tarsius_sangirensis	-0.110655	0
Nomascus_siki	-0.111136	0
Nomascus_leucogenys	-0.111136	0
Nomascus_concolor	-0.121356	0
Indri_indri	-0.122461	0
Allocebus_trichotis	-0.123686	0
Mico_mauesi	-0.129021	0
Mico_argentatus	-0.129021	0
Leontopithecus_chrysomelas	-0.129849	0
Leontopithecus_rosalia	-0.129849	0
Mico_nigriceps	-0.131563	0
Leontopithecus_caissara	-0.133231	0
Leontopithecus_chrysopygus	-0.134158	0
Mico_humeralifer	-0.134735	0
Tarsius_tarsier	-0.13686	0
Mico_intermedius	-0.141304	0
Mico_saterei	-0.141304	0
Mico_acariensis	-0.14421	0
Callithrix_flaviceps	-0.14421	0
Nomascus_hainanus	-0.149735	0
Nomascus_nasutus	-0.149735	0
Mico_leucippe	-0.151024	0
Daubentonia_madagascariensis	-0.15895	0
Callibella_humilis	-0.16719	0
Macaca_hecki	-0.17922	0
Macaca_maura	-0.17922	0
Callithrix_kuhlii	-0.179912	0
Callithrix_aurita	-0.179912	0
Macaca_tonkeana	-0.180312	0
Macaca_ochreata	-0.180652	0
Pygathrix_nigripes	-0.182633	0
Pygathrix_nemaeus	-0.182633	0
Pygathrix_cinerea	-0.183045	0
Brachyteles_arachnoides	-0.183594	0
Brachyteles_hypoxanthus	-0.183594	0
Macaca_nigrescens	-0.184517	0
Mico_marcai	-0.18473	0
Callicebus_barbarabrownae	-0.185229	0
Callicebus_melanochir	-0.185229	0
Presbytis_thomasi	-0.185878	0
Presbytis_natunae	-0.185878	0
Pithecia_milleri	-0.186024	0
Pithecia_vanzolinii	-0.186024	0
Pithecia_isabela	-0.187019	0
Rhinopithecus_strykeri	-0.187398	0
Rhinopithecus_bieti	-0.187398	0
Aotus_zonalis	-0.187426	0
Presbytis_femoralis	-0.188064	0
Presbytis_hosei	-0.188064	0
Pithecia_pissinattii	-0.18823	0
Saguinus_bicolor	-0.189015	0
Saguinus_martinsi	-0.189015	0
Macaca_sylvanus	-0.189327	0
Aotus_miconax	-0.189354	0
Saguinus_geoffroyi	-0.189653	0
Saguinus_oedipus	-0.189653	0
Pithecia_napensis	-0.189848	0
Callicebus_coimbrai	-0.189856	0
Callicebus_personatus	-0.189856	0
Trachypithecus_delacouri	-0.190077	0
Trachypithecus_poliocephalus	-0.190077	0
Theropithecus_gelada	-0.190128	0
Trachypithecus_geei	-0.190504	0
Presbytis_chrysomelas	-0.19055	0
Trachypithecus_laotum	-0.190691	0
Trachypithecus_hatinhensis	-0.190691	0
Mico_rondoni	-0.190903	0
Mandrillus_leucophaeus	-0.190908	0
Macaca_fuscata	-0.191289	0
Macaca_nigra	-0.191289	0
Galago_matschiei	-0.191384	0
Presbytis_siamensis	-0.191396	0
Presbytis_comata	-0.191396	0
Macaca_cyclopis	-0.191413	0
Hylobates_pileatus	-0.191551	0
Cercopithecus_erythrotis	-0.191663	0
Leontocebus_tripartitus	-0.191714	0
Cercopithecus_sclateri	-0.191731	0
Hylobates_klossii	-0.191927	0
Hylobates_moloch	-0.191927	0
Rhinopithecus_avunculus	-0.191957	0
Simias_concolor	-0.191994	0
Macaca_siberu	-0.192086	0
Semnopithecus_hector	-0.192117	0
Cercopithecus_erythrogaster	-0.192226	0
Cercopithecus_lomamiensis	-0.192226	0
Rhinopithecus_brelichi	-0.19241	0
Pithecia_chrysocephala	-0.192481	0
Hylobates_muelleri	-0.192524	0
Loris_tardigradus	-0.192643	0
Presbytis_potenziani	-0.192709	0
Cercocebus_galeritus	-0.19276	0
Cercopithecus_dryas	-0.192895	0
Macaca_munzala	-0.192925	0
Gorilla_beringei	-0.192932	0
Pithecia_cazuzai	-0.192959	0
Pongo_abelii	-0.193009	0
Presbytis_melalophos	-0.193136	0
Nycticebus_javanicus	-0.193363	0
Ateles_hybridus	-0.19339	0
Trachypithecus_auratus	-0.193495	0
Sciurocheirus_alleni	-0.193538	0
Macaca_pagensis	-0.193551	0
Macaca_silenus	-0.193551	0
Saimiri_oerstedii	-0.193605	0
Saimiri_vanzolinii	-0.193875	0
Aotus_lemurinus	-0.193977	0
Pithecia_rylandsi	-0.194045	0
Cacajao_hosomi	-0.19408	0
Cacajao_ayresi	-0.19408	0
Callithrix_geoffroyi	-0.194121	0
Rungwecebus_kipunji	-0.194148	0
Aotus_brumbacki	-0.194208	0
Arctocebus_calabarensis	-0.194384	0
Chlorocebus_djamdjamensis	-0.194469	0
Hoolock_leuconedys	-0.194485	0
Aotus_jorgehernandezi	-0.194591	0
Mico_emiliae	-0.194634	0
Trachypithecus_barbei	-0.19468	0
Semnopithecus_ajax	-0.194734	0
Pithecia_aequatorialis	-0.194804	0
Pithecia_hirsuta	-0.194903	0
Trachypithecus_shortridgei	-0.194919	0
Saguinus_leucopus	-0.194951	0
Euoticus_pallidus	-0.194983	0
Sapajus_robustus	-0.195097	0
Pithecia_albicans	-0.195123	0
Cercocebus_sanjei	-0.195138	0
Sapajus_flavius	-0.195219	0
Alouatta_ululata	-0.195273	0
Macaca_sinica	-0.195442	0
Sciurocheirus_makandensis	-0.195473	0
Cercocebus_chrysogaster	-0.195627	0
Tarsius_bancanus	-1.12326	1

## Sheet: Rodentia
species	tip.net.divers	abovemedian
Spermophilus_major	0.38847	1
Spermophilus_erythrogenys	0.38847	1
Spermophilus_fulvus	0.381191	1
Peromyscus_mexicanus	0.380064	1
Peromyscus_merriami	0.380064	1
Ctenomys_magellanicus	0.374745	1
Oxymycterus_hispidus	0.374236	1
Oxymycterus_rufus	0.374236	1
Spermophilus_brevicauda	0.374192	1
Peromyscus_boylii	0.370571	1
Rattus_praetor	0.369878	1
Rattus_steini	0.368407	1
Oxymycterus_quaestor	0.366315	1
Oxymycterus_roberti	0.366315	1
Urocitellus_richardsonii	0.365326	1
Urocitellus_elegans	0.365326	1
Spermophilus_relictus	0.360078	1
Sciurus_spadiceus	0.357146	1
Sciurus_ignitus	0.357146	1
Microtus_lusitanicus	0.355557	1
Microtus_duodecimcostatus	0.355557	1
Sciurus_nayaritensis	0.354107	1
Spermophilus_alashanicus	0.353312	1
Spermophilus_pallidicauda	0.353312	1
Cynomys_leucurus	0.351549	1
Cynomys_gunnisoni	0.351549	1
Rattus_tunneyi	0.350963	1
Peromyscus_aztecus	0.350437	1
Ctenomys_opimus	0.347446	1
Ctenomys_torquatus	0.347149	1
Rattus_leucopus	0.34681	1
Myodes_shanseius	0.346398	1
Rattus_sordidus	0.346001	1
Akodon_mollis	0.344052	1
Eliurus_myoxinus	0.343532	1
Phyllotis_xanthopygus	0.343393	1
Akodon_molinae	0.342738	1
Akodon_dolores	0.342738	1
Ctenomys_frater	0.341722	1
Akodon_spegazzinii	0.34171	1
Akodon_boliviensis	0.34171	1
Alticola_strelzowi	0.33966	1
Alticola_semicanus	0.33966	1
Oxymycterus_inca	0.339159	1
Oxymycterus_amazonicus	0.339159	1
Marmota_caligata	0.337955	1
Urocitellus_parryii	0.337208	1
Proechimys_quadruplicatus	0.337043	1
Sciurus_aestuans	0.336765	1
Sciurus_gilvigularis	0.336765	1
Alticola_argentatus	0.334253	1
Mesembriomys_gouldii	0.333615	1
Melomys_cervinipes	0.33329	1
Microtus_socialis	0.333108	1
Phyllomys_sulinus	0.333034	1
Phyllomys_dasythrix	0.333034	1
Urocitellus_mollis	0.331705	1
Urocitellus_canus	0.331705	1
Proechimys_guairae	0.331582	1
Rhipidomys_emiliae	0.330329	1
Cynomys_ludovicianus	0.3301	1
Hapalomys_delacouri	0.329926	1
Rattus_villosissimus	0.329903	1
Microtus_guentheri	0.329655	1
Rhipidomys_nitela	0.329179	1
Bandicota_bengalensis	0.327708	1
Oligoryzomys_eliurus	0.327614	1
Oligoryzomys_delticola	0.327614	1
Akodon_toba	0.327517	1
Geomys_bursarius	0.327446	1
Bandicota_savilei	0.327234	1
Microtus_hyperboreus	0.327218	1
Marmota_bobak	0.326826	1
Marmota_baibacina	0.326826	1
Maxomys_rajah	0.325385	1
Rattus_lutreolus	0.325189	1
Orthogeomys_hispidus	0.321145	1
Marmota_sibirica	0.320337	1
Marmota_camtschatica	0.320337	1
Thomasomys_oreas	0.319069	1
Coendou_pruinosus	0.318947	1
Lophuromys_flavopunctatus	0.318295	1
Pygeretmus_pumilio	0.318058	1
Oxymycterus_angularis	0.315442	1
Sicista_caudata	0.314392	1
Sicista_severtzovi	0.314392	1
Marmota_flaviventris	0.314088	1
Pygeretmus_platyurus	0.313955	1
Urocitellus_columbianus	0.313224	1
Phyllomys_blainvillii	0.312675	1
Peromyscus_pectoralis	0.312448	1
Peromyscus_gratus	0.312448	1
Marmota_himalayana	0.312433	1
Microtus_arvalis	0.311924	1
Oligoryzomys_longicaudatus	0.311602	1
Rattus_everetti	0.311367	1
Thomasomys_notatus	0.309045	1
Abrocoma_cinerea	0.308954	1
Melomys_lutillus	0.308581	1
Reithrodontomys_mexicanus	0.308367	1
Sundamys_muelleri	0.307007	1
Gerbillus_tarabuli	0.306877	1
Gerbillus_pyramidum	0.306484	1
Grammomys_macmillani	0.30641	1
Grammomys_cometes	0.30641	1
Akodon_paranaensis	0.306212	1
Pogonomys_macrourus	0.30449	1
Cratogeomys_castanops	0.304487	1
Nephelomys_albigularis	0.303788	1
Necromys_lenguarum	0.303756	1
Necromys_lasiurus	0.303756	1
Graphiurus_nagtglasii	0.303646	1
Graphiurus_murinus	0.303646	1
Sciurus_igniventris	0.303511	1
Oligoryzomys_andinus	0.303471	1
Oligoryzomys_fornesi	0.303471	1
Microtus_levis	0.303168	1
Graphiurus_christyi	0.303168	1
Coendou_prehensilis	0.302998	1
Coendou_bicolor	0.302998	1
Akodon_azarae	0.30251	1
Peromyscus_melanophrys	0.30217	1
Gerbillus_simoni	0.301062	1
Rattus_tanezumi	0.299817	1
Rattus_andamanensis	0.299817	1
Oxymycterus_dasytrichus	0.298752	1
Oxymycterus_paramensis	0.298554	1
Peromyscus_polionotus	0.297989	1
Chaetodipus_eremicus	0.297305	1
Chaetodipus_penicillatus	0.297305	1
Akodon_dayi	0.297235	1
Paramelomys_mollis	0.296887	1
Rattus_rattus	0.296737	1
Dipodomys_microps	0.296209	1
Coendou_rufescens	0.295414	1
Coendou_quichua	0.295414	1
Coendou_melanurus	0.294756	1
Petinomys_genibarbis	0.294404	1
Alticola_barakshin	0.294286	1
Peromyscus_keeni	0.293526	1
Peromyscus_maniculatus	0.293526	1
Bandicota_indica	0.293358	1
Graphiurus_kelleni	0.293226	1
Neotoma_albigula	0.29271	1
Akodon_montensis	0.292354	1
Calomys_callosus	0.291831	1
Neotoma_leucodon	0.291723	1
Grammomys_kuru	0.291383	1
Akodon_varius	0.291307	1
Dicrostonyx_groenlandicus	0.290011	1
Rattus_tiomanicus	0.28987	1
Marmota_marmota	0.28959	1
Marmota_broweri	0.28959	1
Paramelomys_rubex	0.28947	1
Coendou_spinosus	0.289378	1
Microtus_clarkei	0.2889	1
Rattus_exulans	0.288285	1
Pseudomys_albocinereus	0.288075	1
Pseudomys_bolami	0.288075	1
Rhipidomys_mastacalis	0.287655	1
Geomys_breviceps	0.287618	1
Phyllomys_lamarum	0.287218	1
Marmota_caudata	0.286996	1
Sciurus_yucatanensis	0.286726	1
Peromyscus_melanotis	0.286483	1
Oligoryzomys_rupestris	0.286269	1
Sciurus_niger	0.285604	1
Oligoryzomys_destructor	0.284869	1
Coendou_mexicanus	0.284122	1
Urocitellus_beldingi	0.283674	1
Gerbillus_pusillus	0.283513	1
Spermophilus_dauricus	0.283445	1
Gerbillus_mesopotamiae	0.283253	1
Sciurus_aureogaster	0.28309	1
Rhipidomys_leucodactylus	0.283049	1
Zyzomys_argurus	0.282753	1
Dicrostonyx_richardsoni	0.282688	1
Gerbillus_gerbillus	0.282518	1
Microtus_mexicanus	0.282119	1
Rhipidomys_cariri	0.281915	1
Coendou_nycthemera	0.281724	1
Oxymycterus_nasutus	0.281616	1
Peromyscus_difficilis	0.281225	1
Peromyscus_nasutus	0.281225	1
Rattus_losea	0.281189	1
Notomys_alexis	0.281134	1
Spermophilus_citellus	0.280804	1
Sicista_strandi	0.280236	1
Maxomys_tajuddinii	0.280226	1
Myomyscus_angolensis	0.280043	1
Rattus_pyctoris	0.279731	1
Allactaga_bullata	0.279647	1
Oligoryzomys_fulvescens	0.27946	1
Rattus_argentiventer	0.279045	1
Niviventer_eha	0.278911	1
Oligoryzomys_nigripes	0.278789	1
Oligoryzomys_stramineus	0.278789	1
Rhipidomys_macrurus	0.27864	1
Eothenomys_miletus	0.278352	1
Eothenomys_melanogaster	0.278352	1
Hylomyscus_parvus	0.27794	1
Hylomyscus_carillus	0.27794	1
Proechimys_echinothrix	0.277789	1
Proechimys_gardneri	0.277789	1
Alticola_lemminus	0.277451	1
Alticola_macrotis	0.277451	1
Akodon_albiventer	0.277253	1
Sciurus_aberti	0.277193	1
Sciurus_pucheranii	0.277193	1
Neodon_irene	0.277191	1
Rattus_fuscipes	0.27716	1
Proechimys_goeldii	0.277063	1
Petinomys_setosus	0.276545	1
Microtus_mongolicus	0.276487	1
Microtus_middendorffii	0.276487	1
Leopoldamys_edwardsi	0.276471	1
Leopoldamys_ciliatus	0.276471	1
Proechimys_hoplomyoides	0.276246	1
Allactodipus_bobrinskii	0.275857	1
Allactaga_severtzovi	0.275857	1
Myodes_rufocanus	0.275342	1
Oligoryzomys_moojeni	0.275169	1
Sicista_betulina	0.274903	1
Trinomys_iheringi	0.274665	1
Mallomys_rothschildi	0.274122	1
Graphiurus_microtis	0.273962	1
Gerbillus_gleadowi	0.273805	1
Reithrodontomys_gracilis	0.273671	1
Sciurus_carolinensis	0.273438	1
Dicrostonyx_hudsonius	0.273398	1
Graphiurus_lorraineus	0.27233	1
Xerospermophilus_tereticaudus	0.271938	1
Peromyscus_attwateri	0.271509	1
Berylmys_berdmorei	0.271489	1
Sciurus_granatensis	0.271355	1
Gerbillus_dunni	0.27068	1
Thomasomys_aureus	0.270413	1
Akodon_cursor	0.270355	1
Sciurus_variegatoides	0.27024	1
Xerospermophilus_spilosoma	0.269756	1
Myodes_californicus	0.26921	1
Myodes_rutilus	0.26921	1
Proechimys_brevicauda	0.269076	1
Graphiurus_angolensis	0.268804	1
Melomys_rufescens	0.268803	1
Melomys_leucogaster	0.268803	1
Microtus_maximowiczii	0.268599	1
Phyllotis_osilae	0.268494	1
Dipodomys_merriami	0.26824	1
Proechimys_simonsi	0.268004	1
Proechimys_steerei	0.268004	1
Spermophilus_pygmaeus	0.267915	1
Gerbillus_cheesmani	0.267914	1
Peromyscus_truei	0.267824	1
Berylmys_manipulus	0.267497	1
Ammospermophilus_interpres	0.267167	1
Ammospermophilus_leucurus	0.267167	1
Maxomys_whiteheadi	0.26674	1
Sciurus_griseus	0.265906	1
Microtus_townsendii	0.265557	1
Spermophilus_xanthoprymnus	0.264835	1
Notomys_mitchellii	0.264455	1
Oecomys_speciosus	0.264332	1
Oecomys_concolor	0.264332	1
Xenuromys_barbatus	0.263903	1
Madromys_blanfordi	0.263903	1
Paraxerus_flavovittis	0.263821	1
Funisciurus_lemniscatus	0.263821	1
Tympanoctomys_barrerae	0.263572	1
Hylopetes_phayrei	0.263387	1
Allactaga_major	0.263003	1
Oligoryzomys_chacoensis	0.262936	1
Microsciurus_flaviventer	0.262885	1
Thomomys_talpoides	0.261738	1
Chaetodipus_intermedius	0.261577	1
Ammospermophilus_harrisii	0.261128	1
Nesokia_indica	0.26087	1
Myodes_gapperi	0.260494	1
Myodes_centralis	0.260494	1
Praomys_petteri	0.260375	1
Uromys_anak	0.259902	1
Hystrix_africaeaustralis	0.259811	1
Hystrix_sumatrae	0.259811	1
Microryzomys_minutus	0.259344	1
Microryzomys_altissimus	0.259344	1
Oecomys_catherinae	0.259141	1
Spermophilus_suslicus	0.258621	1
Paraxerus_poensis	0.258526	1
Brucepattersonius_iheringi	0.258457	1
Thrichomys_laurentius	0.258446	1
Hydromys_chrysogaster	0.257801	1
Heimyscus_fumosus	0.257785	1
Lophuromys_machangui	0.25771	1
Gerbillus_amoenus	0.257377	1
Allactaga_sibirica	0.257284	1
Berylmys_bowersi	0.256855	1
Peromyscus_crinitus	0.256805	1
Phyllomys_medius	0.256179	1
Thomomys_umbrinus	0.256109	1
Thomomys_bottae	0.256109	1
Niviventer_tenaster	0.256084	1
Proechimys_cuvieri	0.256028	1
Gerbillus_nanus	0.256001	1
Proechimys_semispinosus	0.25599	1
Fukomys_darlingi	0.255947	1
Phyllomys_pattoni	0.254938	1
Graphiurus_crassicaudatus	0.254913	1
Aegialomys_xanthaeolus	0.254854	1
Chaetodipus_nelsoni	0.254615	1
Sicista_subtilis	0.254564	1
Lenothrix_canus	0.254298	1
Pseudomys_hermannsburgensis	0.253617	1
Fukomys_ochraceocinereus	0.253292	1
Dipodomys_ordii	0.253252	1
Fukomys_damarensis	0.253238	1
Otomys_typus	0.253147	1
Akodon_iniscatus	0.253053	1
Necromys_urichi	0.252658	1
Necromys_benefactus	0.252658	1
Dicrostonyx_torquatus	0.252619	1
Proechimys_roberti	0.252361	1
Melomys_burtoni	0.252207	1
Aethomys_chrysophilus	0.251853	1
Aethomys_hindei	0.251853	1
Heteromys_australis	0.251759	1
Graphiurus_ocularis	0.251738	1
Microtus_pinetorum	0.251707	1
Dicrostonyx_nelsoni	0.251604	1
Funisciurus_isabella	0.251552	1
Gerbillus_nancillus	0.251247	1
Gerbillus_harwoodi	0.251247	1
Handleyomys_rostratus	0.251137	1
Praomys_jacksoni	0.250146	1
Neacomys_minutus	0.249673	1
Neacomys_tenuipes	0.249673	1
Myodes_glareolus	0.249512	1
Ictidomys_tridecemlineatus	0.249373	1
Ictidomys_mexicanus	0.249373	1
Microtus_limnophilus	0.249333	1
Microtus_fortis	0.249333	1
Microtus_gerbei	0.24925	1
Dasymys_incomtus	0.249032	1
Thomasomys_vestitus	0.249025	0
Thomasomys_ischyrus	0.249025	0
Mus_phillipsi	0.248561	1
Gerbillus_dasyurus	0.248541	1
Gerbillus_aquilus	0.248541	1
Urocitellus_undulatus	0.248373	1
Microtus_ilaeus	0.248158	1
Reithrodontomys_sumichrasti	0.24752	1
Reithrodontomys_zacatecae	0.24752	1
Microtus_oeconomus	0.247346	1
Peromyscus_eremicus	0.247314	1
Caryomys_inez	0.247154	1
Caryomys_eva	0.247154	1
Hystrix_indica	0.247028	1
Callosciurus_notatus	0.246931	1
Thallomys_nigricauda	0.246785	1
Sciurus_deppei	0.246781	1
Ctenomys_coyhaiquensis	0.246714	0
Ctenomys_maulinus	0.246714	0
Stenocephalemys_albipes	0.246485	1
Dasymys_rufulus	0.246322	1
Callospermophilus_lateralis	0.246088	1
Gerbillus_campestris	0.246086	1
Oligoryzomys_flavescens	0.246046	1
Neotoma_micropus	0.245942	1
Allactaga_balikunica	0.24581	1
Thomasomys_popayanus	0.245379	0
Dasyprocta_leporina	0.245141	1
Sicista_concolor	0.244971	1
Aethomys_ineptus	0.244916	1
Reithrodontomys_megalotis	0.244481	1
Melanomys_caliginosus	0.24424	1
Niviventer_fulvescens	0.244173	1
Oecomys_paricola	0.243809	1
Graphiurus_platyops	0.243742	1
Aethomys_bocagei	0.243464	1
Mus_macedonicus	0.243407	1
Mus_spicilegus	0.243407	1
Rattus_norvegicus	0.243063	1
Euryoryzomys_nitidus	0.242655	1
Otomys_irroratus	0.242479	1
Otomys_karoensis	0.242479	1
Callosciurus_pygerythrus	0.242305	1
Pseudomys_patrius	0.242098	1
Pseudomys_desertor	0.242098	1
Grammomys_dolichurus	0.242007	1
Mus_minutoides	0.241837	1
Mus_tenellus	0.241837	1
Microtus_savii	0.241828	1
Mus_shortridgei	0.241531	1
Mus_booduga	0.241531	1
Hylaeamys_laticeps	0.241136	1
Bibimys_labiosus	0.240895	1
Leopoldamys_sabanus	0.240881	1
Microtus_subterraneus	0.240601	1
Microtus_daghestanicus	0.240601	1
Aethomys_thomasi	0.240427	1
Proechimys_longicaudatus	0.240107	1
Thallomys_paedulcus	0.239744	1
Acomys_cahirinus	0.239297	1
Acomys_dimidiatus	0.239297	1
Trinomys_setosus	0.239294	1
Lemniscomys_linulus	0.239067	1
Praomys_tullbergi	0.23876	1
Hylopetes_platyurus	0.238679	1
Oecomys_auyantepui	0.238507	1
Microtus_pennsylvanicus	0.238323	1
Microtus_montanus	0.238323	1
Microtus_montebelli	0.237785	1
Sigmodontomys_alfari	0.237633	1
Ctenomys_sericeus	0.237523	0
Ctenomys_fodax	0.237523	0
Hylopetes_spadiceus	0.237127	1
Hystrix_crassispinis	0.236967	1
Hystrix_cristata	0.236967	1
Rattus_nitidus	0.236919	1
Mus_saxicola	0.236816	1
Mus_platythrix	0.236816	1
Geomys_pinetis	0.236796	1
Microtus_chrotorrhinus	0.236775	1
Mus_mahomet	0.236764	1
Mus_setulosus	0.236764	1
Hylaeamys_perenensis	0.236379	1
Callosciurus_prevostii	0.235931	1
Callosciurus_nigrovittatus	0.235931	1
Peromyscus_leucopus	0.235852	1
Peromyscus_gossypinus	0.235852	1
Pseudomys_johnsoni	0.235668	1
Pseudomys_chapmani	0.235668	1
Hylomyscus_walterverheyeni	0.235608	1
Euryoryzomys_russatus	0.235507	1
Otomys_angoniensis	0.235447	1
Maxomys_surifer	0.23465	1
Marmota_monax	0.234601	1
Ctenomys_occultus	0.23428	0
Ctenomys_argentinus	0.23428	0
Uromys_caudimaculatus	0.23425	1
Praomys_rostratus	0.234234	1
Mus_musculoides	0.234232	1
Reithrodontomys_humulis	0.233946	1
Dasyprocta_prymnolopha	0.233612	1
Oecomys_mamorae	0.233118	1
Oecomys_trinitatis	0.233118	1
Heteromys_desmarestianus	0.233052	1
Acomys_louisae	0.232874	1
Hylomyscus_alleni	0.232732	1
Niviventer_confucianus	0.23271	1
Neotoma_magister	0.232497	1
Neotoma_floridana	0.232497	1
Blanfordimys_afghanus	0.232313	1
Microtus_gregalis	0.232161	1
Lemniscomys_barbarus	0.232107	1
Oecomys_roberti	0.231466	1
Oecomys_bicolor	0.231466	1
Poliocitellus_franklinii	0.231389	1
Heteromys_anomalus	0.231155	1
Hylomyscus_aeta	0.230566	1
Praomys_derooi	0.22996	1
Praomys_daltoni	0.22996	1
Pseudohydromys_occidentalis	0.229823	0
Pseudohydromys_pumehanae	0.229823	0
Microtus_xanthognathus	0.229806	1
Blarinomys_breviceps	0.229216	1
Calomyscus_mystax	0.229093	1
Apodemus_pallipes	0.228678	1
Dactylomys_dactylinus	0.228612	1
Dactylomys_boliviensis	0.228612	1
Pseudomys_australis	0.228494	1
Fukomys_bocagei	0.22822	1
Lemniscomys_macculus	0.228214	1
Lemniscomys_bellieri	0.228214	1
Apodemus_uralensis	0.227995	1
Oecomys_rutilus	0.227962	1
Loxodontomys_micropus	0.227909	1
Auliscomys_pictus	0.227848	1
Auliscomys_boliviensis	0.227848	1
Ctenomys_fochi	0.227755	0
Ctenomys_latro	0.227755	0
Pseudomys_gracilicaudatus	0.227419	1
Ellobius_lutescens	0.227328	1
Ellobius_tancrei	0.227328	1
Proechimys_guyannensis	0.227315	1
Isothrix_negrensis	0.227069	1
Isothrix_bistriata	0.227069	1
Octodontomys_gliroides	0.226927	1
Oecomys_superans	0.226403	1
Meriones_arimalius	0.226277	1
Meriones_unguiculatus	0.226277	1
Otospermophilus_variegatus	0.226118	1
Otospermophilus_beecheyi	0.226118	1
Meriones_persicus	0.225749	1
Meriones_shawi	0.225749	1
Echimys_chrysurus	0.225715	1
Chilomys_instans	0.225462	1
Rhipidomys_macconnelli	0.225111	1
Handleyomys_alfaroi	0.22507	1
Paraxerus_alexandri	0.22492	1
Funisciurus_substriatus	0.22492	1
Parotomys_littledalei	0.224843	1
Euneomys_petersoni	0.224825	1
Tylomys_nudicaudus	0.224793	1
Eolagurus_przewalskii	0.224508	1
Eolagurus_luteus	0.224508	1
Acomys_johannis	0.224095	1
Acomys_cineraceus	0.224095	1
Pseudomys_delicatulus	0.224062	1
Callosciurus_inornatus	0.224029	1
Leggadina_lakedownensis	0.223997	1
Leggadina_forresti	0.223997	1
Callosciurus_caniceps	0.223843	1
Dendromus_mesomelas	0.223713	1
Neotoma_mexicana	0.223603	1
Reithrodontomys_montanus	0.223563	1
Hybomys_trivirgatus	0.223539	1
Microtus_californicus	0.223535	1
Microtus_ochrogaster	0.223535	1
Oecomys_cleberi	0.223464	1
Oxymycterus_josei	0.222767	0
Oxymycterus_caparoae	0.222767	0
Paramelomys_platyops	0.222723	1
Arvicanthis_rufinus	0.221702	1
Arvicanthis_neumanni	0.221702	1
Microtus_oregoni	0.2216	1
Microtus_longicaudus	0.2216	1
Dremomys_pyrrhomerus	0.22145	1
Dremomys_rufigenis	0.22145	1
Lemniscomys_griselda	0.221386	1
Dasyprocta_fuliginosa	0.22108	1
Gerbillus_henleyi	0.221063	1
Apodemus_flavicollis	0.220991	1
Microtus_miurus	0.220945	1
Pseudohydromys_sandrae	0.220551	0
Pseudohydromys_fuscus	0.220551	0
Pelomys_minor	0.220484	1
Tamiops_swinhoei	0.220326	1
Tamiops_maritimus	0.220326	1
Calomys_expulsus	0.219912	1
Dasyprocta_azarae	0.219679	1
Sundasciurus_hippurus	0.219652	1
Mus_terricolor	0.219603	1
Sciurus_lis	0.21946	1
Ctenomys_mendocinus	0.219388	0
Ctenomys_porteousi	0.219388	0
Phenacomys_ungava	0.219174	1
Phenacomys_intermedius	0.219174	1
Hylaeamys_megacephalus	0.219139	1
Mastomys_erythroleucus	0.218961	1
Mastomys_natalensis	0.218961	1
Pelomys_campanae	0.218761	1
Grammomys_ibeanus	0.218698	1
Taeromys_arcuatus	0.21842	0
Taeromys_hamatus	0.21842	0
Otomys_unisulcatus	0.218078	1
Niviventer_cremoriventer	0.218064	1
Graomys_griseoflavus	0.217853	1
Auliscomys_sublimis	0.217783	1
Lemmus_sibiricus	0.217765	1
Lemmus_amurensis	0.217765	1
Arvicanthis_niloticus	0.217714	1
Meriones_meridianus	0.217697	1
Pseudohydromys_germani	0.217613	0
Meriones_vinogradovi	0.217594	1
Oenomys_hypoxanthus	0.217384	1
Lemniscomys_rosalia	0.217101	1
Apodemus_ponticus	0.217057	1
Niviventer_andersoni	0.216843	1
Mus_triton	0.216826	1
Callosciurus_erythraeus	0.216674	1
Callosciurus_finlaysonii	0.216674	1
Stylodipus_telum	0.21661	1
Mastomys_coucha	0.216348	1
Mus_spretus	0.216319	1
Melomys_capensis	0.2162	0
Melomys_cooperae	0.2162	0
Neacomys_guianae	0.21609	1
Meriones_crassus	0.216043	1
Pattonomys_occasius	0.215837	1
Neotoma_lepida	0.215808	1
Hylopetes_alboniger	0.215603	1
Sciurus_vulgaris	0.21557	1
Stylodipus_andrewsi	0.215361	1
Melomys_bannisteri	0.215212	0
Melomys_rubicola	0.215212	0
Lemniscomys_zebra	0.2151	1
Neacomys_spinosus	0.21505	1
Thomasomys_onkiro	0.214801	0
Thomasomys_pyrrhonotus	0.214801	0
Niviventer_niviventer	0.214747	1
Allactaga_williamsi	0.214656	1
Taeromys_taerae	0.214568	0
Neotoma_stephensi	0.21448	1
Meriones_rex	0.214342	1
Lemniscomys_striatus	0.214196	1
Tamiops_macclellandii	0.214072	1
Calomys_musculinus	0.213949	1
Kannabateomys_amblyonyx	0.213931	1
Spalax_microphthalmus	0.213884	1
Eligmodontia_puerulus	0.213643	1
Ctenomys_famosus	0.213425	0
Ctenomys_pearsoni	0.213425	0
Funisciurus_leucogenys	0.213131	1
Lasiopodomys_mandarinus	0.213048	1
Lasiopodomys_brandtii	0.213048	1
Isothrix_pagurus	0.212805	1
Microtus_agrestis	0.212795	1
Sundasciurus_moellendorffi	0.212782	0
Sundasciurus_juvencus	0.212782	0
Osgoodomys_banderanus	0.212672	1
Alticola_stoliczkanus	0.212662	1
Dremomys_pernyi	0.212624	1
Allactaga_euphratica	0.212393	1
Dipodomys_spectabilis	0.212343	1
Dipodomys_nelsoni	0.212343	1
Cavia_aperea	0.212319	1
Arvicanthis_abyssinicus	0.212207	1
Prosciurillus_rosenbergii	0.212163	0
Prosciurillus_weberi	0.212163	0
Tamiasciurus_hudsonicus	0.212156	1
Mesomys_stimulax	0.212141	1
Chionomys_nivalis	0.212086	1
Steatomys_krebsii	0.212007	1
Funisciurus_anerythrus	0.211998	1
Funisciurus_congicus	0.211953	1
Mus_indutus	0.21186	1
Tamiasciurus_douglasii	0.211823	1
Funisciurus_pyrropus	0.21173	1
Zelotomys_woosnami	0.211699	1
Zelotomys_hildegardeae	0.211699	1
Chiropodomys_pusillus	0.21165	1
Tamiops_rodolphii	0.211579	1
Chiropodomys_gliroides	0.211574	1
Hylaeamys_yunganus	0.21145	1
Abrothrix_olivaceus	0.211368	1
Abrothrix_andinus	0.211368	1
Mus_haussa	0.211354	1
Mus_mattheyi	0.211354	1
Cerradomys_maracajuensis	0.21134	1
Sundasciurus_tenuis	0.211227	1
Lemmiscus_curtatus	0.210992	1
Calomys_tener	0.210931	1
Jaculus_orientalis	0.210896	1
Jaculus_jaculus	0.210896	1
Paraxerus_boehmi	0.210831	1
Neacomys_dubosti	0.210786	1
Allactaga_elater	0.210552	1
Steatomys_pratensis	0.210464	1
Steatomys_parvus	0.210464	1
Cavia_tschudii	0.210435	1
Mus_cookii	0.210411	1
Ctenomys_pilarensis	0.210301	0
Reithrodontomys_fulvescens	0.210039	1
Myospalax_psilurus	0.210009	1
Myospalax_myospalax	0.210009	1
Thalpomys_lasiotis	0.209963	1
Thalpomys_cerradensis	0.209963	1
Abrothrix_jelskii	0.209868	1
Mesomys_hispidus	0.209787	1
Eligmodontia_morgani	0.209528	1
Reithrodon_typicus	0.209394	1
Reithrodon_auritus	0.209394	1
Oligoryzomys_microtis	0.209341	1
Lariscus_insignis	0.209305	1
Cerradomys_subflavus	0.209293	1
Cerradomys_scotti	0.209293	1
Transandinomys_talamancae	0.20916	1
Transandinomys_bolivaris	0.20916	1
Petaurista_alborufus	0.209141	1
Petaurista_philippensis	0.209141	1
Neotoma_bryanti	0.209128	1
Dremomys_lokriah	0.208902	1
Apodemus_sylvaticus	0.208875	1
Ellobius_talpinus	0.208773	1
Taterillus_petteri	0.208772	1
Calomys_laucha	0.20871	1
Sundasciurus_hoogstraali	0.208708	0
Anisomys_imitator	0.208592	1
Pectinator_spekei	0.208578	1
Felovia_vae	0.208578	1
Calomys_sorellus	0.208576	1
Andinomys_edax	0.20857	1
Dipodomys_deserti	0.208368	1
Aeromys_thomasi	0.208337	1
Aeromys_tephromelas	0.208337	1
Dasyprocta_punctata	0.208298	1
Jaculus_blanfordi	0.208109	1
Sigmodon_mascotensis	0.208105	1
Sigmodon_arizonae	0.208105	1
Abrothrix_longipilis	0.208048	1
Allactaga_hotsoni	0.20803	1
Taterillus_emini	0.207813	1
Mastomys_huberti	0.207801	1
Lemmus_trimucronatus	0.207801	1
Ctenomys_australis	0.207624	0
Petaurista_xanthotis	0.207544	1
Akodon_serrensis	0.20742	1
Trogopterus_xanthipes	0.207071	1
Acomys_kempi	0.207028	1
Acomys_ngurui	0.207028	1
Ctenomys_yolandae	0.206783	0
Ctenomys_bonettoi	0.206783	0
Lorentzimys_nouhuysi	0.206759	1
Salpingotus_kozlovi	0.206626	1
Arvicanthis_ansorgei	0.20654	1
Rhipidomys_caucensis	0.206486	0
Rhipidomys_itoan	0.206486	0
Eligmodontia_typus	0.206227	1
Sigmodon_toltecus	0.206005	1
Sigmodon_hispidus	0.206005	1
Gerbilliscus_guineae	0.205993	1
Gerbilliscus_boehmi	0.205993	1
Niviventer_rapit	0.205885	1
Sigmodon_hirsutus	0.205699	1
Taterillus_pygargus	0.205684	1
Taterillus_arenarius	0.205684	1
Lagurus_lagurus	0.20554	1
Sundasciurus_brookei	0.205519	1
Pseudomys_nanus	0.205472	1
Neotoma_cinerea	0.205466	1
Calomys_lepidus	0.205419	1
Sciurus_anomalus	0.20529	1
Paraxerus_palliatus	0.205174	1
Pseudohydromys_musseri	0.204759	0
Pseudohydromys_ellermani	0.204759	0
Paraxerus_cepapi	0.204629	1
Paraxerus_ochraceus	0.204629	1
Oecomys_rex	0.204571	1
Mylomys_dybowskii	0.204564	1
Delomys_dorsalis	0.204524	1
Iomys_horsfieldii	0.204455	1
Eremodipus_lichtensteini	0.204443	1
Sundasciurus_lowii	0.204297	1
Hoplomys_gymnurus	0.204269	1
Makalata_macrura	0.204192	1
Makalata_didelphoides	0.204192	1
Rattus_bontanus	0.204174	0
Rattus_pelurus	0.204174	0
Chiromyscus_chiropus	0.204171	1
Hybomys_univittatus	0.204163	1
Hybomys_planifrons	0.204163	1
Petaurista_leucogenys	0.20416	1
Belomys_pearsonii	0.204148	1
Neacomys_paracou	0.204023	1
Euryoryzomys_emmonsae	0.20399	1
Euryoryzomys_macconnelli	0.20399	1
Taterillus_gracilis	0.203931	1
Myospalax_aspalax	0.203892	1
Rheithrosciurus_macrotis	0.203888	1
Vernaya_fulva	0.203873	1
Steatomys_bocagei	0.20385	1
Steatomys_cuppedius	0.20385	1
Microtus_irani	0.203837	0
Microtus_schidlovskii	0.203837	0
Thaptomys_nigrita	0.203635	1
Petaurista_elegans	0.20356	1
Praomys_lukolelae	0.203485	1
Nannosciurus_melanotis	0.20344	1
Mus_caroli	0.203322	1
Cavia_fulgida	0.203254	1
Sigmodon_ochrognathus	0.203118	1
Perognathus_longimembris	0.202998	1
Lophuromys_sikapusi	0.202983	1
Prosciurillus_abstrusus	0.202977	0
Calomyscus_elburzensis	0.202941	1
Calomyscus_baluchi	0.202941	1
Meriones_libycus	0.202703	1
Mus_pahari	0.202692	1
Notiomys_edwardsii	0.202391	1
Calomys_hummelincki	0.202331	1
Ctenomys_osvaldoreigi	0.202321	0
Ctenomys_peruanus	0.202321	0
Synaptomys_borealis	0.202266	1
Ctenomys_tulduco	0.202251	0
Ctenomys_pontifex	0.202251	0
Pseudoryzomys_simplex	0.202204	1
Pteromyscus_pulverulentus	0.202193	1
Funisciurus_bayonii	0.201759	1
Lophuromys_nudicaudus	0.201738	1
Myopus_schisticolor	0.201715	1
Cryptomys_hottentotus	0.201645	1
Heliosciurus_mutabilis	0.201347	1
Mesocricetus_brandti	0.20126	1
Chaetodipus_baileyi	0.201218	1
Taterillus_congicus	0.201198	1
Arvicola_scherman	0.201189	1
Kunsia_tomentosus	0.201063	1
Scapteromys_tumidus	0.201063	1
Perognathus_merriami	0.200874	1
Perognathus_flavescens	0.200874	1
Geoxus_valdivianus	0.200786	1
Gerbilliscus_validus	0.200743	1
Gerbilliscus_leucogaster	0.200743	1
Chiropodomys_muroides	0.200697	1
Glaucomys_volans	0.200672	1
Glaucomys_sabrinus	0.200672	1
Lagidium_viscacia	0.200599	1
Hodomys_alleni	0.200511	1
Acomys_airensis	0.20047	1
Ctenomys_colburni	0.200408	0
Ctenomys_boliviensis	0.200355	0
Ctenomys_goodfellowi	0.200355	0
Bunomys_torajae	0.200318	0
Bunomys_karokophilus	0.200318	0
Hystrix_brachyura	0.200235	1
Apodemus_chevrieri	0.200165	1
Acomys_seurati	0.200057	1
Meriones_tristrami	0.199988	1
Apodemus_witherbyi	0.199941	1
Wilfredomys_oenax	0.199854	1
Sooretamys_angouya	0.199729	1
Eliomys_quercinus	0.199566	1
Apodemus_agrarius	0.199533	1
Onychomys_leucogaster	0.199509	1
Onychomys_arenicola	0.199509	1
Aethomys_nyikae	0.199508	1
Cricetulus_barabensis	0.199502	1
Calomyscus_bailwardi	0.1995	1
Funambulus_palmarum	0.199494	1
Erethizon_dorsatum	0.199394	1
Dipus_sagitta	0.199171	1
Mastomys_kollmannspergeri	0.199097	1
Chelemys_macronyx	0.198985	1
Parotomys_brantsii	0.198913	1
Chaetodipus_hispidus	0.19886	1
Ellobius_fuscocapillus	0.198822	1
Perognathus_flavus	0.198799	1
Carterodon_sulcidens	0.198739	1
Phodopus_sungorus	0.198659	1
Phodopus_campbelli	0.198659	1
Psammomys_obesus	0.198639	1
Zapus_princeps	0.198606	1
Synaptomys_cooperi	0.198549	1
Rattus_novaeguineae	0.198548	0
Heliosciurus_gambianus	0.198547	1
Pseudohydromys_berniceae	0.198534	0
Vandeleuria_oleracea	0.198481	1
Heliosciurus_punctatus	0.198461	1
Onychomys_torridus	0.198426	1
Gerbilliscus_brantsii	0.198378	1
Eliomys_munbyanus	0.198377	1
Myomyscus_brockmani	0.198364	1
Petaurista_petaurista	0.198276	1
Saccostomus_mearnsi	0.198152	1
Saccostomus_campestris	0.198152	1
Exilisciurus_exilis	0.198091	1
Pteromys_volans	0.198068	1
Xerus_princeps	0.198039	1
Xerus_inauris	0.198039	1
Lonchothrix_emiliae	0.19801	1
Chaetodipus_formosus	0.197728	1
Meriones_hurrianae	0.197641	1
Zygodontomys_brevicauda	0.197615	1
Aethomys_kaiseri	0.197592	1
Microcavia_australis	0.197553	1
Salpingotus_crassicauda	0.197517	1
Juliomys_pictipes	0.19748	1
Cremnomys_cutchicus	0.197416	1
Chinchilla_chinchilla	0.197404	1
Thrichomys_apereoides	0.197389	1
Dendromus_mystacalis	0.197338	1
Protoxerus_stangeri	0.197302	1
Cricetulus_longicaudatus	0.197259	1
Myocastor_coypus	0.197243	1
Anomalurus_pelii	0.19723	1
Anomalurus_beecrofti	0.19723	1
Clyomys_laticeps	0.197223	1
Euryzygomatomys_spinosus	0.197223	1
Apodemus_draco	0.197153	1
Gerbillurus_paeba	0.197134	1
Ratufa_indica	0.197061	1
Ctenomys_flamarioni	0.197059	0
Atherurus_africanus	0.197007	1
Scolomys_ucayalensis	0.196925	1
Dendromus_melanotis	0.196909	1
Rattus_jobiensis	0.196809	0
Millardia_gleadowi	0.196809	1
Millardia_meltada	0.196809	1
Acomys_wilsoni	0.196762	1
Sigmodon_leucotis	0.19675	1
Sigmodon_fulviventer	0.19675	1
Apodemus_argenteus	0.196726	1
Zapus_hudsonius	0.196701	1
Cricetulus_sokolovi	0.196683	1
Eoglaucomys_fimbriatus	0.196575	1
Myoprocta_pratti	0.19655	1
Myoprocta_acouchy	0.19655	1
Acomys_percivali	0.196504	1
Muscardinus_avellanarius	0.196494	1
Malacomys_longipes	0.196459	1
Malacomys_edwardsi	0.196459	1
Micromys_minutus	0.196403	1
Malacomys_cansdalei	0.196392	1
Rhombomys_opimus	0.196315	1
Meriones_grandis	0.196315	1
Rhizomys_pruinosus	0.196272	1
Rhizomys_sinensis	0.196272	1
Sicista_tianshanica	0.196243	1
Eospalax_fontanierii	0.196237	1
Menetes_berdmorei	0.196167	1
Rhinosciurus_laticaudatus	0.196167	1
Acomys_muzei	0.196148	1
Allocricetulus_eversmanni	0.196123	1
Allocricetulus_curtatus	0.196123	1
Sekeetamys_calurus	0.196023	1
Petromyscus_monticularis	0.196	1
Wiedomys_pyrrhorhinos	0.195997	1
Wiedomys_cerradensis	0.195997	1
Steatomys_caurinus	0.195987	1
Paradipus_ctenodactylus	0.195981	1
Funambulus_pennantii	0.195959	1
Microdipodops_megacephalus	0.195942	1
Atherurus_macrourus	0.195914	1
Baiomys_taylori	0.195878	1
Baiomys_musculus	0.195878	1
Napaeozapus_insignis	0.195867	1
Eozapus_setchuanus	0.195643	1
Sciurotamias_forresti	0.195601	1
Sciurotamias_davidianus	0.195601	1
Apodemus_mystacinus	0.195583	1
Rhizomys_sumatrensis	0.195547	1
Rhagomys_rufescens	0.195469	1
Malacothrix_typica	0.195466	1
Heliosciurus_rufobrachium	0.195465	1
Dryomys_nitedula	0.19545	1
Eospalax_rothschildi	0.195441	1
Gerbilliscus_robustus	0.195401	1
Xerus_rutilus	0.1954	1
Gerbilliscus_gambiana	0.195398	1
Epixerus_ebii	0.195378	1
Mystromys_albicaudatus	0.195374	1
Apodemus_latronum	0.195348	1
Perognathus_parvus	0.195342	1
Cuniculus_taczanowskii	0.195324	1
Cuniculus_paca	0.195324	1
Glirulus_japonicus	0.195319	1
Ochrotomys_nuttalli	0.19529	1
Stochomys_longicaudatus	0.195268	1
Neusticomys_ferreirai	0.195201	1
Galea_spixii	0.19517	1
Atlantoxerus_getulus	0.195147	1
Sigmodon_alstoni	0.195135	1
Brachiones_przewalskii	0.195131	1
Apodemus_peninsulae	0.195115	1
Tamias_striatus	0.195096	1
Pedetes_surdaster	0.195045	1
Pedetes_capensis	0.195045	1
Perognathus_fasciatus	0.19502	1
Kerodon_rupestris	0.195018	1
Apodemus_speciosus	0.194966	1
Myosciurus_pumilio	0.194964	1
Gerbillurus_vallinus	0.194906	1
Gerbilliscus_inclusus	0.194906	1
Golunda_ellioti	0.194899	1
Idiurus_zenkeri	0.194889	1
Idiurus_macrotis	0.194889	1
Cannomys_badius	0.194871	1
Ototylomys_phyllotis	0.19487	1
Meriones_tamariscinus	0.194863	1
Cricetus_cricetus	0.19486	1
Anomalurus_pusillus	0.194838	1
Nyctomys_sumichrasti	0.194837	1
Tachyoryctes_splendens	0.194809	1
Ratufa_affinis	0.194802	1
Ratufa_bicolor	0.194802	1
Gerbilliscus_kempi	0.194736	1
Tscherskia_triton	0.194656	1
Galea_musteloides	0.194655	1
Acomys_russatus	0.194648	1
Cricetomys_gambianus	0.194619	1
Cricetomys_emini	0.194619	1
Cricetulus_migratorius	0.194571	1
Xerus_erythropus	0.194532	1
Typhlomys_cinereus	0.194531	1
Heliophobius_argenteocinereus	0.194507	1
Ctenomys_haigi	0.194496	0
Ctenomys_sociabilis	0.194496	0
Dolichotis_salinicola	0.194485	1
Dolichotis_patagonum	0.194485	1
Gerbilliscus_nigricaudus	0.194469	1
Massoutiera_mzabi	0.194453	1
Euchoreutes_naso	0.194444	1
Spermophilopsis_leptodactylus	0.194381	1
Anomalurus_derbianus	0.194378	1
Phodopus_roborovskii	0.194331	1
Petromyscus_collinus	0.194318	1
Dendromus_nyikae	0.194311	1
Cardiocranius_paradoxus	0.194299	1
Steatomys_opimus	0.194297	1
Ammodillus_imbellis	0.194286	1
Pachyuromys_duprasi	0.194286	1
Lagostomus_maximus	0.19427	1
Beamys_hindei	0.194258	1
Desmodilliscus_braueri	0.194247	1
Zenkerella_insignis	0.194244	1
Sciurillus_pusillus	0.194244	1
Lophiomys_imhausi	0.194235	1
Dinomys_branickii	0.194235	1
Desmodillus_auricularis	0.194202	1
Uranomys_ruddi	0.194193	1
Trichys_fasciculata	0.194189	1
Tatera_indica	0.194187	1
Glis_glis	0.194178	1
Thryonomys_gregorianus	0.194174	1
Petromus_typicus	0.194174	1
Aplodontia_rufa	0.194107	1
Heterocephalus_glaber	0.194102	1
Lophuromys_chercherensis	0.192352	0
Lophuromys_brevicaudus	0.192352	0
Rhipidomys_venustus	0.18963	0
Peromyscus_simulus	0.188979	0
Ctenomys_azarae	0.188045	0
Cratogeomys_perotensis	0.186016	0
Cratogeomys_merriami	0.186016	0
Thomasomys_rosalinda	0.185713	0
Thomasomys_hylophilus	0.185713	0
Thomasomys_baeops	0.184594	0
Rhynchomys_tapulao	0.184373	0
Rhynchomys_soricoides	0.184373	0
Rattus_burrus	0.182981	0
Rattus_arrogans	0.182981	0
Geomys_tropicalis	0.18247	0
Geomys_personatus	0.18247	0
Ctenomys_talarum	0.181647	0
Ctenomys_pundti	0.181647	0
Rhynchomys_isarogensis	0.181198	0
Rhynchomys_banahao	0.181198	0
Rattus_tawitawiensis	0.181163	0
Rattus_omichlodes	0.181163	0
Apomys_aurorae	0.179526	0
Apomys_magnus	0.179526	0
Thomasomys_macrotis	0.179007	0
Rattus_vandeuseni	0.178673	0
Rattus_giluwensis	0.178673	0
Apomys_abrae	0.1784	0
Apomys_littoralis	0.1784	0
Gerbillus_acticola	0.178161	0
Gerbillus_pulvinatus	0.178161	0
Ctenomys_minutus	0.17676	0
Ctenomys_coludo	0.17676	0
Cratogeomys_fulvescens	0.175683	0
Lophuromys_makundii	0.174902	0
Solomys_salebrosus	0.174204	0
Solomys_sapientis	0.174204	0
Microtus_anatolicus	0.173291	0
Apomys_iridensis	0.172404	0
Melomys_fulgens	0.172158	0
Melomys_talaudium	0.172158	0
Dipodomys_simulans	0.1706	0
Dipodomys_agilis	0.1706	0
Ctenomys_brasiliensis	0.169951	0
Ctenomys_lewisi	0.169951	0
Ctenomys_dorsalis	0.169106	0
Rattus_pococki	0.169079	0
Rattus_xanthurus	0.169079	0
Ctenomys_rionegrensis	0.167836	0
Ctenomys_dorbignyi	0.166902	0
Ctenomys_emilianus	0.166902	0
Sundasciurus_steerii	0.166852	0
Thomasomys_caudivarius	0.162741	0
Thomasomys_niveipes	0.162741	0
Lophuromys_roseveari	0.162729	0
Lophuromys_melanonyx	0.162729	0
Ctenomys_roigi	0.162431	0
Ctenomys_perrensi	0.162431	0
Rattus_hainaldi	0.160159	0
Rattus_verecundus	0.160159	0
Chrotomys_mindorensis	0.159458	0
Chrotomys_gonzalesi	0.159458	0
Prosciurillus_leucomus	0.159142	0
Prosciurillus_murinus	0.159142	0
Melomys_aerosus	0.158692	0
Melomys_bougainville	0.158692	0
Rattus_osgoodi	0.158311	0
Rattus_niobe	0.158311	0
Orthogeomys_underwoodi	0.157364	0
Orthogeomys_heterodus	0.157364	0
Notomys_fuscus	0.156994	0
Notomys_aquilo	0.156994	0
Alticola_tuvinicus	0.156448	0
Bunomys_prolatus	0.156446	0
Ctenomys_saltarius	0.15638	0
Ctenomys_scagliai	0.15638	0
Peromyscus_hylocetes	0.156336	0
Peromyscus_sejugis	0.156336	0
Rattus_korinchi	0.155679	0
Ctenomys_lami	0.155622	0
Microtus_liechtensteini	0.155191	0
Microtus_bavaricus	0.155191	0
Rattus_mindorensis	0.154795	0
Pseudohydromys_eleanorae	0.154101	0
Pseudohydromys_murinus	0.154101	0
Orthogeomys_cavator	0.152742	0
Melomys_dollmani	0.152526	0
Apomys_lubangensis	0.152488	0
Apomys_sacobianus	0.152488	0
Geomys_knoxjonesi	0.151232	0
Geomys_arenarius	0.151232	0
Geomys_attwateri	0.150736	0
Akodon_fumeus	0.150714	0
Akodon_kofordi	0.150714	0
Alticola_olchonensis	0.150595	0
Sundasciurus_davensis	0.15041	0
Sundasciurus_mindanensis	0.15041	0
Akodon_polopi	0.150179	0
Akodon_sylvanus	0.150179	0
Gerbillus_floweri	0.148763	0
Gerbillus_perpallidus	0.148763	0
Aconaemys_sagei	0.148757	0
Aconaemys_fuscus	0.148757	0
Cynomys_parvidens	0.148414	0
Apomys_brownorum	0.147963	0
Apomys_banahao	0.147963	0
Rattus_blangorum	0.147733	0
Pseudohydromys_carlae	0.147708	0
Microsciurus_santanderensis	0.147322	0
Sciurus_pyrrhinus	0.147322	0
Rattus_annandalei	0.14688	0
Rattus_enganus	0.14688	0
Octodon_degus	0.146723	0
Octodon_pacificus	0.146723	0
Peromyscus_guatemalensis	0.145534	0
Peromyscus_grandis	0.145534	0
Ctenomys_steinbachi	0.145349	0
Dipodomys_venustus	0.144357	0
Notomys_cervinus	0.143757	0
Lophuromys_medicaudatus	0.143275	0
Lophuromys_pseudosikapusi	0.143275	0
Akodon_orophilus	0.142866	0
Marmota_vancouverensis	0.141446	0
Solomys_ponceleti	0.141229	0
Solomys_salamonis	0.141229	0
Peromyscus_stephani	0.140502	0
Proechimys_decumanus	0.139885	0
Rattus_marmosurus	0.139729	0
Rattus_mordax	0.139729	0
Eliurus_penicillatus	0.138756	0
Phyllotis_alisosiensis	0.13821	0
Phyllotis_anitae	0.13821	0
Apomys_zambalensis	0.136919	0
Geomys_texensis	0.136693	0
Ctenomys_tucumanus	0.136621	0
Ctenomys_knighti	0.136621	0
Thomasomys_paramorum	0.136369	0
Thomasomys_eleusis	0.136369	0
Gerbillus_hoogstraali	0.134564	0
Gerbillus_hesperinus	0.134564	0
Peromyscus_winkelmanni	0.134387	0
Peromyscus_melanurus	0.134387	0
Lophuromys_kilonzoi	0.134182	0
Lophuromys_stanleyi	0.134182	0
Microtus_dogramacii	0.133558	0
Melomys_matambuai	0.133447	0
Akodon_subfuscus	0.133004	0
Akodon_lutescens	0.133004	0
Bunomys_andrewsi	0.132455	0
Bunomys_fratrorum	0.132455	0
Dipodomys_panamintinus	0.132122	0
Dipodomys_heermanni	0.132122	0
Chrotomys_whiteheadi	0.132052	0
Marmota_olympus	0.131915	0
Sundasciurus_rabori	0.131442	0
Ctenomys_fulvus	0.129997	0
Proechimys_chrysaeolus	0.129808	0
Proechimys_mincae	0.129808	0
Rhipidomys_modicus	0.128893	0
Cynomys_mexicanus	0.128352	0
Akodon_reigi	0.12835	0
Akodon_surdus	0.12835	0
Hapalomys_longicaudatus	0.126972	0
Alticola_roylei	0.126821	0
Ctenomys_leucodon	0.126575	0
Ctenomys_bergi	0.126575	0
Peromyscus_levipes	0.126135	0
Peromyscus_beatae	0.126135	0
Coendou_baturitensis	0.12552	0
Coendou_vestitus	0.12552	0
Rattus_colletti	0.124251	0
Palawanomys_furvus	0.123881	0
Bunomys_penitus	0.123499	0
Bunomys_coelestis	0.123499	0
Alticola_albicaudus	0.123362	0
Peromyscus_pseudocrinitus	0.122657	0
Peromyscus_schmidlyi	0.122657	0
Gerbillus_juliani	0.122518	0
Gerbillus_watersi	0.122518	0
Rattus_morotaiensis	0.121919	0
Rattus_ranjiniae	0.121919	0
Apomys_datae	0.121707	0
Mesembriomys_macrurus	0.121358	0
Peromyscus_polius	0.120756	0
Petaurillus_emiliae	0.120488	0
Petaurillus_hosei	0.120488	0
Pogonomys_championi	0.120377	0
Pogonomys_fergussoniensis	0.120377	0
Petinomys_mindanensis	0.120301	0
Petinomys_vordermanni	0.120301	0
Ctenomys_johannis	0.117292	0
Cratogeomys_planiceps	0.116523	0
Cratogeomys_fumosus	0.116523	0
Maxomys_pagensis	0.11622	0
Maxomys_inas	0.11622	0
Akodon_torques	0.115105	0
Habromys_ixtlani	0.115034	0
Habromys_lepturus	0.115034	0
Sundamys_infraluteus	0.114579	0
Sundamys_maxi	0.114579	0
Rattus_lugens	0.114132	0
Peromyscus_gymnotis	0.114101	0
Thomasomys_monochromos	0.112943	0
Thomasomys_praetor	0.112943	0
Thomasomys_ucucha	0.112923	0
Thomasomys_andersoni	0.112923	0
Ctenomys_validus	0.111153	0
Nephelomys_caracolus	0.11111	0
Nephelomys_meridensis	0.11111	0
Taeromys_callitrichus	0.110335	0
Phyllotis_bonariensis	0.109922	0
Gerbillus_maghrebi	0.109837	0
Gerbillus_nigeriae	0.109837	0
Rattus_feliceus	0.107896	0
Echiothrix_leucura	0.107722	0
Echiothrix_centrosa	0.107722	0
Gerbillus_andersoni	0.106649	0
Pygeretmus_zhitkovi	0.106613	0
Urocitellus_brunneus	0.106497	0
Rattus_richardsoni	0.106127	0
Urocitellus_washingtoni	0.105907	0
Urocitellus_townsendii	0.105907	0
Lophuromys_dieterleni	0.105536	0
Phyllomys_nigrispinus	0.105479	0
Sicista_kazbegica	0.104928	0
Sicista_napaea	0.104928	0
Maxomys_wattsi	0.10454	0
Orthogeomys_cuniculus	0.103912	0
Orthogeomys_grandis	0.103912	0
Alticola_montosa	0.102774	0
Apomys_sierrae	0.102739	0
Microtus_multiplex	0.102359	0
Oxymycterus_wayku	0.102149	0
Peromyscus_madrensis	0.102009	0
Crunomys_fallax	0.101073	0
Crunomys_celebensis	0.101073	0
Lophuromys_huttereri	0.100918	0
Lophuromys_chrysopus	0.100918	0
Sundasciurus_philippinensis	0.100852	0
Phyllotis_definitus	0.100355	0
Coendou_ichillus	0.100055	0
Rhipidomys_tribei	0.0974564	0
Octodon_bridgesi	0.0970731	0
Octodon_lunatus	0.0970731	0
Phyllomys_kerri	0.0968002	0
Microtus_nasarovi	0.096043	0
Oligoryzomys_magellanicus	0.095714	0
Rattus_hoffmanni	0.0956089	0
Rattus_elaphinus	0.0956089	0
Phyllomys_brasiliensis	0.0949574	0
Eliurus_petteri	0.0947485	0
Eliurus_antsingy	0.0947485	0
Paramelomys_lorentzii	0.0944406	0
Paramelomys_levipes	0.0944406	0
Crunomys_melanius	0.0940369	0
Crunomys_suncoides	0.0940369	0
Paraleptomys_wilhelmina	0.0935709	0
Paraleptomys_rufilatus	0.0935709	0
Rattus_stoicus	0.092803	0
Melomys_caurinus	0.0927943	0
Melomys_howi	0.0927943	0
Pseudomys_novaehollandiae	0.091663	0
Pseudomys_higginsi	0.091663	0
Hadromys_yunnanensis	0.0907337	0
Hadromys_humei	0.0907337	0
Apomys_insignis	0.0904202	0
Apomys_hylocetes	0.0904202	0
Phyllotis_caprinus	0.0902551	0
Sundasciurus_samarensis	0.0899764	0
Melomys_fraterculus	0.0897868	0
Peromyscus_zarhynchus	0.0896483	0
Akodon_mystax	0.0888829	0
Aconaemys_porteri	0.0884797	0
Abrocoma_uspallata	0.0882727	0
Reithrodontomys_burti	0.0877064	0
Oxymycterus_delator	0.0874899	0
Margaretamys_elegans	0.0874488	0
Margaretamys_beccarii	0.0874488	0
Lophuromys_eisentrauti	0.0874308	0
Oligoryzomys_griseolus	0.0871754	0
Nephelomys_devius	0.087173	0
Nephelomys_keaysi	0.087173	0
Oxymycterus_hiska	0.0868505	0
Akodon_juninensis	0.0859139	0
Lophuromys_luteogaster	0.0858478	0
Peromyscus_mekisturus	0.0855798	0
Habromys_lophurus	0.0855798	0
Gerbillus_occiduus	0.0855335	0
Tarsomys_echinatus	0.0847246	0
Tarsomys_apoensis	0.0847246	0
Thomasomys_laniger	0.0846432	0
Taeromys_celebensis	0.0833103	0
Taeromys_punicans	0.0833103	0
Microtus_felteni	0.0833044	0
Microtus_thomasi	0.0833044	0
Microsciurus_mimulus	0.0817246	0
Sciurus_richmondi	0.0817246	0
Neotoma_palatina	0.0816047	0
Neotoma_chrysomelas	0.0816047	0
Taeromys_microbullatus	0.0809181	0
Phyllotis_limatus	0.0801187	0
Akodon_affinis	0.0800794	0
Graphiurus_walterverheyeni	0.0800736	0
Margaretamys_christinae	0.0799925	0
Eliurus_carletoni	0.0799794	0
Tylomys_panamensis	0.0793719	0
Tylomys_fulviventer	0.0793719	0
Tylomys_watsoni	0.0778709	0
Tylomys_bullaris	0.0778709	0
Microtus_tatricus	0.0775569	0
Grammomys_aridulus	0.0774328	0
Peromyscus_interparietalis	0.0774281	0
Gerbillus_percivali	0.0765439	0
Akodon_aerosus	0.0761918	0
Dipodomys_stephensi	0.0757905	0
Grammomys_caniceps	0.0753776	0
Grammomys_minnae	0.0753776	0
Rattus_montanus	0.0748611	0
Bunomys_chrysocomus	0.0743775	0
Gerbillus_latastei	0.0743071	0
Soricomys_montanus	0.0736762	0
Soricomys_kalinga	0.0736762	0
Microhydromys_richardsoni	0.0735675	0
Microhydromys_argenteus	0.0735675	0
Lophuromys_cinereus	0.0732998	0
Microtus_paradoxus	0.0732768	0
Zyzomys_pedunculatus	0.072884	0
Zyzomys_woodwardi	0.072884	0
Peromyscus_eva	0.0728262	0
Oxymycterus_hucucha	0.0725276	0
Mesocapromys_auritus	0.0722387	0
Mesocapromys_angelcabrerai	0.0722387	0
Gerbillus_somalicus	0.0721784	0
Thomasomys_cinereiventer	0.0716127	0
Graphiurus_surdus	0.0716105	0
Graphiurus_monardi	0.0716105	0
Gerbillus_jamesi	0.0708278	0
Graphiurus_rupicola	0.0705746	0
Pogonomelomys_bruijnii	0.0705342	0
Pogonomelomys_mayeri	0.0705342	0
Rattus_koopmani	0.0699144	0
Microtus_canicaudus	0.0692479	0
Neodon_forresti	0.0692479	0
Hylomyscus_kerbispeterhansi	0.0688434	0
Hylomyscus_arcimontensis	0.0688434	0
Allactaga_tetradactyla	0.0679893	0
Spalacopus_cyanus	0.0668991	0
Otomys_dartmouthi	0.0668823	0
Otomys_cuanzensis	0.0668823	0
Rhipidomys_ipukensis	0.0668113	0
Akodon_siberiae	0.0666163	0
Akodon_budini	0.0666163	0
Coendou_roosmalenorum	0.0659513	0
Hyperacrius_wynnei	0.0655525	0
Hyperacrius_fertilis	0.0655525	0
Phyllomys_lundi	0.0651897	0
Peromyscus_spicilegus	0.065075	0
Dipodomys_gravipes	0.0644632	0
Habromys_delicatulus	0.0643483	0
Peromyscus_sagax	0.0643483	0
Ctenomys_ibicuiensis	0.0643318	0
Necromys_temchuki	0.0633526	0
Ctenomys_juris	0.0631587	0
Ctenomys_conoveri	0.0626947	0
Neotoma_angustapalata	0.0626944	0
Eothenomys_proditor	0.0612797	0
Eothenomys_olitor	0.0612797	0
Akodon_simulator	0.0608539	0
Calomys_tocantinsi	0.0600838	0
Reithrodontomys_brevirostris	0.0595843	0
Paramelomys_moncktoni	0.0585499	0
Eliurus_minor	0.0581157	0
Cratogeomys_goldmani	0.0577516	0
Dicrostonyx_vinogradovi	0.0571625	0
Soricomys_musseri	0.0570984	0
Rattus_hoogerwerfi	0.0569777	0
Rattus_mollicomulus	0.0569777	0
Marmota_menzbieri	0.056645	0
Apomys_minganensis	0.0564624	0
Melanomys_robustulus	0.0562588	0
Melanomys_zunigae	0.0562588	0
Neotoma_fuscipes	0.0562542	0
Coendou_insidiosus	0.0562011	0
Thomasomys_cinereus	0.0552421	0
Microtus_mujanensis	0.0550917	0
Chiruromys_forbesi	0.05355	0
Chiruromys_vates	0.05355	0
Rhipidomys_venezuelae	0.0533814	0
Eothenomys_wardi	0.0532958	0
Eothenomys_custos	0.0532958	0
Calomys_venustus	0.0520788	0
Calomys_fecundus	0.0520788	0
Abrocoma_famatina	0.051958	0
Urocitellus_armatus	0.0517302	0
Sciurus_colliaei	0.0516571	0
Uromys_boeadii	0.0514919	0
Uromys_neobritannicus	0.0514919	0
Peromyscus_bullatus	0.0511087	0
Brucepattersonius_misionensis	0.0504706	0
Brucepattersonius_griserufescens	0.0504706	0
Gerbillus_bottai	0.0501848	0
Rattus_timorensis	0.0498296	0
Rhipidomys_fulviventer	0.049756	0
Oligoryzomys_vegetus	0.0496133	0
Gerbillus_cosensis	0.0493282	0
Praomys_morio	0.0486544	0
Mastomys_shortridgei	0.0486544	0
Otomys_occidentalis	0.0486281	0
Otomys_burtoni	0.0486281	0
Thomomys_townsendii	0.0484517	0
Thomomys_idahoensis	0.0484517	0
Petinomys_lugens	0.0482947	0
Petinomys_fuscocapillus	0.0482947	0
Rattus_baluensis	0.0481185	0
Oligoryzomys_brendae	0.0481083	0
Phyllotis_haggardi	0.0473435	0
Phyllotis_amicus	0.0473435	0
Coendou_speratus	0.0468032	0
Paramelomys_steini	0.046772	0
Dipodomys_ingens	0.0462578	0
Thomasomys_incanus	0.046248	0
Thomasomys_ladewi	0.046248	0
Rattus_palmarum	0.0457955	0
Reithrodontomys_musseri	0.0454454	0
Reithrodontomys_chrysopsis	0.0454454	0
Pseudomys_calabyi	0.0453088	0
Gerbillus_principulus	0.0452868	0
Sciurus_oculatus	0.044983	0
Margaretamys_parvus	0.0448705	0
Rhipidomys_couesi	0.0445792	0
Microtus_transcaspicus	0.0444754	0
Thomasomys_taczanowskii	0.0443947	0
Thomasomys_hudsoni	0.0443947	0
Ctenomys_viperinus	0.0443217	0
Gerbillus_muriculus	0.0439437	0
Pogonomelomys_brassi	0.0438485	0
Spermophilus_taurensis	0.0436504	0
Batomys_uragon	0.0436397	0
Batomys_salomonseni	0.0436397	0
Dasymys_nudipes	0.0433525	0
Dasymys_foxi	0.0433525	0
Otomys_tropicalis	0.0425954	0
Petaurillus_kinlochii	0.0416804	0
Sicista_caucasica	0.040808	0
Rhipidomys_gardneri	0.0406138	0
Rattus_adustus	0.0396023	0
Myodes_smithii	0.0395097	0
Myodes_andersoni	0.0395097	0
Melomys_frigicola	0.0392185	0
Melomys_paveli	0.0392185	0
Praomys_obscurus	0.0388052	0
Crateromys_heaneyi	0.0387589	0
Crateromys_schadenbergi	0.0387589	0
Eliurus_tanala	0.0387392	0
Eliurus_ellermani	0.0387392	0
Maxomys_hylomyoides	0.0376782	0
Proechimys_pattoni	0.0370252	0
Praomys_hartwigi	0.0369648	0
Sciurus_flammifer	0.0367711	0
Niviventer_lepturus	0.0367636	0
Batomys_dentatus	0.036688	0
Batomys_russatus	0.036688	0
Bullimus_gamay	0.0359542	0
Bullimus_bagobus	0.0359542	0
Paramelomys_gressitti	0.0357569	0
Dipodomys_californicus	0.0349258	0
Diomys_crumpi	0.0338496	0
Komodomys_rintjanus	0.0338496	0
Eliurus_webbi	0.0335087	0
Petinomys_crinitus	0.0330517	0
Haeromys_minahassae	0.0320537	0
Haeromys_margarettae	0.0320537	0
Neotoma_phenax	0.031997	0
Peromyscus_perfulvus	0.0319713	0
Bullimus_luzonicus	0.03144	0
Nesoryzomys_fernandinae	0.0308166	0
Nesoryzomys_swarthi	0.0308166	0
Eothenomys_cachinus	0.0302894	0
Mallomys_aroaensis	0.0291236	0
Sciurus_stramineus	0.0280848	0
Microsciurus_alfari	0.0276048	0
Habromys_schmidlyi	0.0274964	0
Reithrodontomys_spectabilis	0.0273324	0
Xerospermophilus_mohavensis	0.0270067	0
Oligoryzomys_arenalis	0.0267547	0
Chrotomys_sibuyanensis	0.0260162	0
Habromys_simulatus	0.0259887	0
Habromys_chinanteco	0.0259887	0
Chaetodipus_goldmani	0.0257358	0
Chaetodipus_artus	0.0257358	0
Berylmys_mackenziei	0.0255183	0
Xerospermophilus_perotensis	0.0253386	0
Sicista_armenica	0.0252074	0
Phyllotis_magister	0.0250437	0
Phyllotis_darwini	0.0250437	0
Microtus_sachalinensis	0.024408	0
Limnomys_bryophilus	0.0243875	0
Limnomys_sibuanus	0.0243875	0
Necromys_punctulatus	0.0235467	0
Necromys_amoenus	0.0235467	0
Eothenomys_chinensis	0.0234698	0
Niviventer_brahma	0.0233612	0
Mysateles_prehensilis	0.0224896	0
Myodes_regulus	0.022442	0
Spermophilus_ralli	0.0222398	0
Chaetodipus_lineatus	0.0212079	0
Megadontomys_thomasi	0.021178	0
Megadontomys_nelsoni	0.021178	0
Microtus_schelkovnikovi	0.0204729	0
Proechimys_kulinae	0.0202893	0
Peromyscus_yucatanicus	0.0196862	0
Reithrodontomys_bakeri	0.0193822	0
Reithrodontomys_microdon	0.0193822	0
Microtus_evoronensis	0.0191126	0
Volemys_millicens	0.0191126	0
Dipodomys_elator	0.0190463	0
Dipodomys_phillipsii	0.0190463	0
Rattus_salocco	0.0184978	0
Gerbillus_grobbeni	0.0182453	0
Hylomyscus_anselli	0.0177894	0
Thomasomys_kalinowskii	0.017685	0
Thomasomys_bombycinus	0.0171832	0
Sciurus_arizonensis	0.0167034	0
Akodon_philipmyersi	0.0163702	0
Akodon_lindberghi	0.0163702	0
Trinomys_mirapitanga	0.0161529	0
Stenocephalemys_albocaudata	0.0151978	0
Stenocephalemys_ruppi	0.0151978	0
Chiruromys_lamia	0.0145844	0
Thomasomys_silvestris	0.0141742	0
Microtus_kikuchii	0.0141525	0
Microtus_brachycercus	0.0141525	0
Otomys_anchietae	0.0139212	0
Otomys_denti	0.0139212	0
Nesoromys_ceramicus	0.0137295	0
Conilurus_penicillatus	0.0137295	0
Uromys_siebersi	0.0134001	0
Neodon_sikimensis	0.0131326	0
Dipodomys_nitratoides	0.012921	0
Hylaeamys_tatei	0.0122172	0
Hylaeamys_acritus	0.0122172	0
Tylomys_mirae	0.0110382	0
Nephelomys_levipes	0.0107389	0
Petinomys_hageni	0.0102708	0
Mindomys_hammondi	0.0102497	0
Hylopetes_sipora	0.0102429	0
Megadontomys_cryophilus	0.0102062	0
Maxomys_inflatus	0.00954341	0
Maxomys_panglima	0.00954341	0
Calomys_boliviae	0.00947926	0
Peromyscus_caniceps	0.00939163	0
Peromyscus_megalops	0.00939163	0
Phyllomys_thomasi	0.00861291	0
Phyllomys_mantiqueirensis	0.00861291	0
Melomys_arcium	0.00838775	0
Pappogeomys_bulleri	0.00690494	0
Reithrodontomys_darienensis	0.00671266	0
Abrocoma_bennettii	0.00614478	0
Abrocoma_budini	0.00614478	0
Mus_setzeri	0.00583809	0
Mus_bufo	0.00583809	0
Praomys_coetzeei	0.00574179	0
Heteromys_teleus	0.00556057	0
Heteromys_oasicus	0.00556057	0
Chrotomys_silaceus	0.00492161	0
Thomomys_mazama	0.00450791	0
Thomomys_monticola	0.00450791	0
Apomys_camiguinensis	0.00409086	0
Paucidentomys_vermidax	0.00384178	0
Abditomys_latidens	0.00384178	0
Maxomys_musschenbroekii	0.00366629	0
Uromys_rex	0.00358738	0
Uromys_hadrourus	0.00358738	0
Tympanoctomys_loschalchalerosorum	0.00335467	0
Reithrodontomys_tenuirostris	0.00328672	0
Gerbillus_brockmani	0.00316954	0
Gerbillus_famulus	0.00316954	0
Peromyscus_melanocarpus	0.00212523	0
Proechimys_oconnelli	0.00208152	0
Capromys_pilorides	0.0015916	0
Neodon_linzhiensis	0.00115736	0
Brucepattersonius_soricinus	0.000685089	0
Mallomys_istapantap	0.000665961	0
Mallomys_gunung	0.000665961	0
Paramelomys_naso	0.000433878	0
Gerbillus_rosalinda	-0.00025326	0
Thomasomys_cinnameus	-0.000592869	0
Oryzomys_dimidiatus	-0.000637881	0
Oryzomys_gorgasi	-0.000637881	0
Fukomys_anselli	-0.000812141	0
Lophuromys_sabunii	-0.000865444	0
Gerbillus_stigmonyx	-0.00117465	0
Phyllotis_osgoodi	-0.00128774	0
Apomys_musculus	-0.00131788	0
Apomys_microdon	-0.00131788	0
Callospermophilus_saturatus	-0.00144834	0
Callospermophilus_madrensis	-0.00144834	0
Reithrodontomys_rodriguezi	-0.00212888	0
Reithrodontomys_creper	-0.00212888	0
Mammelomys_rattoides	-0.00218313	0
Mammelomys_lanosus	-0.00218313	0
Graphiurus_johnstoni	-0.00219422	0
Zyzomys_palatalis	-0.00245168	0
Chaetodipus_spinatus	-0.00294063	0
Chaetodipus_pernix	-0.00294063	0
Myodes_rex	-0.00297325	0
Thrichomys_pachyurus	-0.00399066	0
Phyllomys_unicolor	-0.00425043	0
Hylomyscus_denniae	-0.00520057	0
Microtus_majori	-0.00550116	0
Arborimus_pomo	-0.00629178	0
Arborimus_longicaudus	-0.00629178	0
Fukomys_ilariae	-0.00757117	0
Peromyscus_slevini	-0.00761852	0
Paruromys_dominator	-0.00807268	0
Microtus_guatemalensis	-0.00822898	0
Microtus_oaxacensis	-0.00822898	0
Arborimus_albipes	-0.00860593	0
Dipodomys_compactus	-0.0086786	0
Euryoryzomys_lamia	-0.00886381	0
Euryoryzomys_legatus	-0.00886381	0
Pseudomys_oralis	-0.00893581	0
Melomys_obiensis	-0.00938357	0
Aegialomys_galapagoensis	-0.00965538	0
Crateromys_australis	-0.00970433	0
Dicrostonyx_unalascensis	-0.00987111	0
Pseudohydromys_patriciae	-0.010647	0
Cuscomys_oblativa	-0.0106925	0
Cuscomys_ashaninka	-0.0106925	0
Brucepattersonius_igniventris	-0.0107859	0
Brucepattersonius_guarani	-0.0107859	0
Musseromys_anacuao	-0.0120518	0
Musseromys_inopinatus	-0.0120518	0
Handleyomys_rhabdops	-0.0121943	0
Abrocoma_vaccarum	-0.0124857	0
Abrocoma_boliviensis	-0.0124857	0
Microtus_quasiater	-0.0126271	0
Niviventer_coninga	-0.0130661	0
Pseudomys_occidentalis	-0.0133534	0
Niviventer_fraternus	-0.0137195	0
Niviventer_culturatus	-0.0137195	0
Hylomyscus_vulcanorum	-0.014051	0
Hylomyscus_endorobae	-0.014051	0
Oecomys_phaeotis	-0.0140847	0
Geocapromys_ingrahami	-0.014537	0
Geocapromys_brownii	-0.014537	0
Necromys_obscurus	-0.0149513	0
Haeromys_pusillus	-0.0150565	0
Leporillus_conditor	-0.0152508	0
Ammospermophilus_nelsoni	-0.0160458	0
Apomys_gracilirostris	-0.0161774	0
Nesomys_audeberti	-0.0164313	0
Nesomys_lambertoni	-0.0164313	0
Acomys_cilicicus	-0.0165239	0
Acomys_minous	-0.0165239	0
Nesoryzomys_narboroughi	-0.0181064	0
Chaetodipus_fallax	-0.0183563	0
Chaetodipus_arenarius	-0.0183563	0
Tympanoctomys_kirchnerorum	-0.0184519	0
Thallomys_shortridgei	-0.0184706	0
Thomasomys_gracilis	-0.0184946	0
Thomasomys_vulcani	-0.0184946	0
Hystrix_pumila	-0.0185475	0
Crateromys_paulus	-0.018865	0
Maxomys_dollmani	-0.0189317	0
Maxomys_hellwaldii	-0.0189317	0
Leptomys_ernstmayri	-0.0191709	0
Leptomys_signatus	-0.0191709	0
Peromyscus_ochraventer	-0.0197731	0
Phyllotis_andium	-0.0198145	0
Gerbillus_rupicola	-0.020124	0
Thrichomys_inermis	-0.0202385	0
Brucepattersonius_paradisus	-0.0207996	0
Nephelomys_auriventer	-0.0209469	0
Peromyscus_furvus	-0.0210868	0
Rattus_nikenii	-0.0217939	0
Dasyprocta_guamara	-0.0218904	0
Aethomys_stannarius	-0.0221003	0
Heteromys_catopterius	-0.0223839	0
Praomys_misonnei	-0.0228795	0
Trinomys_paratus	-0.0229186	0
Trinomys_eliasi	-0.0229186	0
Niviventer_cameroni	-0.0230247	0
Thomasomys_erro	-0.0234928	0
Handleyomys_saturatior	-0.0240943	0
Handleyomys_chapmani	-0.0240943	0
Peromyscus_stirtoni	-0.0241405	0
Megadendromus_nikolausi	-0.024474	0
Prionomys_batesi	-0.024474	0
Fukomys_zechi	-0.0244753	0
Fukomys_foxi	-0.0244753	0
Diplomys_labilis	-0.0248241	0
Diplomys_caniceps	-0.0248241	0
Hystrix_javanica	-0.0254994	0
Trinomys_dimidiatus	-0.0262371	0
Pseudomys_fumeus	-0.0266081	0
Callosciurus_baluensis	-0.0267572	0
Microtus_umbrosus	-0.0270703	0
Pogonomys_sylvestris	-0.0272269	0
Olallamys_albicauda	-0.0275668	0
Olallamys_edax	-0.0275668	0
Praomys_minor	-0.0276431	0
Grammomys_buntingi	-0.0277534	0
Mus_goundae	-0.0283839	0
Grammomys_gigas	-0.028495	0
Gerbillus_lowei	-0.0287257	0
Dasyprocta_mexicana	-0.0290241	0
Zyzomys_maini	-0.0291089	0
Ctenomys_tuconax	-0.0291797	0
Peromyscus_fraterculus	-0.0292205	0
Leopoldamys_siporanus	-0.0294807	0
Eliurus_danieli	-0.0295928	0
Hyosciurus_ileile	-0.0297322	0
Hyosciurus_heinrichi	-0.0297322	0
Dasyprocta_ruatanica	-0.0304528	0
Mus_cypriacus	-0.0310316	0
Rattus_simalurensis	-0.0310583	0
Rubrisciurus_rubriventer	-0.0310792	0
Lemniscomys_hoogstraali	-0.0311841	0
Akodon_mimus	-0.0317169	0
Microtus_cabrerae	-0.0320792	0
Hylopetes_winstoni	-0.032137	0
Stenocephalemys_griseicauda	-0.0321676	0
Bibimys_torresi	-0.0330439	0
Hylopetes_bartelsi	-0.0339661	0
Callosciurus_adamsi	-0.0341454	0
Callosciurus_albescens	-0.0341454	0
Neotoma_goldmani	-0.0344301	0
Leopoldamys_neilli	-0.0345221	0
Praomys_mutoni	-0.0346183	0
Chaetodipus_californicus	-0.0353231	0
Funisciurus_carruthersi	-0.0356098	0
Bibimys_chacoensis	-0.0357424	0
Thomomys_bulbivorus	-0.0358618	0
Eliurus_majori	-0.0359136	0
Callosciurus_quinquestriatus	-0.0361177	0
Peromyscus_mayensis	-0.0365273	0
Hylomyscus_stella	-0.037051	0
Handleyomys_melanotis	-0.037141	0
Callosciurus_orestes	-0.0372458	0
Thomomys_clusius	-0.0382125	0
Archboldomys_maximus	-0.0388928	0
Archboldomys_luzonensis	-0.0388928	0
Hylomyscus_pamfi	-0.0389603	0
Zygogeomys_trichopus	-0.0390337	0
Peromyscus_dickeyi	-0.0391888	0
Mus_sorella	-0.0393058	0
Papagomys_armandvillei	-0.0394539	0
Anonymomys_mindorensis	-0.0396552	0
Mus_cervicolor	-0.0398829	0
Mus_oubanguii	-0.0398829	0
Necromys_lactens	-0.0399865	0
Mus_vulcani	-0.0406494	0
Leopoldamys_milleti	-0.0406737	0
Thallomys_loringi	-0.0409749	0
Maxomys_baeodon	-0.0410109	0
Maxomys_bartelsii	-0.0410109	0
Reithrodontomys_paradoxus	-0.0415887	0
Akodon_sanctipaulensis	-0.041876	0
Rhipidomys_latimanus	-0.0419958	0
Thamnomys_kempi	-0.0426157	0
Thamnomys_schoutedeni	-0.0426157	0
Halmaheramys_bokimekot	-0.0427512	0
Trinomys_moojeni	-0.042914	0
Trinomys_gratiosus	-0.042914	0
Notocitellus_adocetus	-0.0431745	0
Notocitellus_annulatus	-0.0431745	0
Tapecomys_primus	-0.0432983	0
Phyllotis_wolffsohni	-0.0432983	0
Carpomys_phaeurus	-0.043473	0
Carpomys_melanurus	-0.043473	0
Maxomys_alticola	-0.0442513	0
Blanfordimys_bucharensis	-0.04429	0
Tateomys_rhinogradoides	-0.0447914	0
Tateomys_macrocercus	-0.0447914	0
Thomasomys_apeco	-0.0448803	0
Thomasomys_daphne	-0.0448803	0
Rattus_satarae	-0.0449643	0
Hyomys_goliath	-0.0449707	0
Hyomys_dammermani	-0.0449707	0
Spalax_uralensis	-0.0457757	0
Spalax_zemni	-0.0457757	0
Heteromys_oresterus	-0.0458006	0
Andalgalomys_pearsoni	-0.045921	0
Andalgalomys_olrogi	-0.045921	0
Praomys_degraaffi	-0.0462026	0
Rhabdomys_pumilio	-0.0463877	0
Sommeromys_macrorhinos	-0.0463877	0
Paulamys_naso	-0.0467801	0
Abeomelomys_sevia	-0.0467801	0
Microtus_qazvinensis	-0.0473056	0
Diplothrix_legata	-0.0478358	0
Microtus_breweri	-0.0479103	0
Juscelinomys_huanchacae	-0.0480977	0
Leptomys_elegans	-0.048191	0
Neotomodon_alstoni	-0.0489122	0
Podomys_floridanus	-0.0489122	0
Musseromys_gulantang	-0.0490677	0
Musseromys_beneficus	-0.0490677	0
Nesomys_rufus	-0.0490768	0
Mastacomys_fuscus	-0.0495214	0
Apodemus_hyrcanicus	-0.0499911	0
Hylomyscus_grandis	-0.0502201	0
Heteromys_gaumeri	-0.0505356	0
Grammomys_dryas	-0.050645	0
Reithrodontomys_raviventris	-0.0508284	0
Fukomys_vandewoestijneae	-0.0509361	0
Pseudomys_apodemoides	-0.0511426	0
Calomyscus_grandis	-0.0511866	0
Proechimys_canicollis	-0.0512262	0
Fukomys_kafuensis	-0.051288	0
Macruromys_major	-0.0513073	0
Macruromys_elegans	-0.0513073	0
Mus_neavei	-0.0516535	0
Toromys_rhipidurus	-0.0531536	0
Toromys_grandis	-0.0531536	0
Calomyscus_hotsoni	-0.0533509	0
Calomyscus_tsolovi	-0.0533509	0
Protochromys_fellowsi	-0.053478	0
Srilankamys_ohiensis	-0.0541624	0
Tryphomys_adustus	-0.0541624	0
Bathyergus_suillus	-0.0544762	0
Bathyergus_janetta	-0.0544762	0
Gymnuromys_roberti	-0.0552485	0
Biswamoyopterus_laoensis	-0.0558049	0
Biswamoyopterus_biswasi	-0.0558049	0
Neotoma_macrotis	-0.0559047	0
Otomys_barbouri	-0.056387	0
Abrothrix_sanborni	-0.0564993	0
Abrothrix_lanosus	-0.0564993	0
Volemys_musseri	-0.0570785	0
Loxodontomys_pikumche	-0.0570832	0
Hylopetes_nigripes	-0.0571311	0
Hybomys_basilii	-0.0577423	0
Hybomys_badius	-0.0577423	0
Euneomys_mordax	-0.0580089	0
Brachyuromys_ramirohitra	-0.0581282	0
Brachyuromys_betsileoensis	-0.0581282	0
Tylomys_tumbalensis	-0.0582002	0
Coccymys_ruemmleri	-0.0582317	0
Coccymys_kirrhos	-0.0582317	0
Spalax_arenarius	-0.0584982	0
Callosciurus_melanogaster	-0.0585299	0
Echimys_saturnus	-0.0586673	0
Callosciurus_phayrei	-0.0586986	0
Nelsonia_neotomodon	-0.0590873	0
Nelsonia_goldmani	-0.0590873	0
Pseudomys_shortridgei	-0.0595724	0
Proedromys_bedfordi	-0.0595805	0
Dactylomys_peruanus	-0.0596521	0
Neotoma_nelsoni	-0.0597624	0
Chionomys_roberti	-0.0597871	0
Chionomys_gud	-0.0597871	0
Hybomys_lunaris	-0.0598973	0
Tokudaia_tokunoshimensis	-0.0599654	0
Tokudaia_osimensis	-0.0599654	0
Lamottemys_okuensis	-0.0600182	0
Eropeplus_canus	-0.0600182	0
Proedromys_liangshanensis	-0.0601602	0
Pseudomys_pilligaensis	-0.0602833	0
Microtus_abbreviatus	-0.0607204	0
Mirzamys_norahae	-0.0609614	0
Mirzamys_louiseae	-0.0609614	0
Dasyprocta_kalinowskii	-0.0617065	0
Dremomys_gularis	-0.0618768	0
Heteromys_nelsoni	-0.0622878	0
Pogonomys_loriae	-0.0626701	0
Galenomys_garleppi	-0.0626785	0
Dendromus_messorius	-0.0628135	0
Trinomys_yonenagae	-0.0628859	0
Apodemus_epimelas	-0.0631446	0
Mastomys_awashensis	-0.0635118	0
Mus_famulus	-0.063662	0
Neacomys_musseri	-0.0638953	0
Grammomys_selousi	-0.0640326	0
Rhipidomys_austrinus	-0.0641356	0
Oreoryzomys_balneator	-0.0643627	0
Voalavo_gymnocaudus	-0.0644153	0
Voalavo_antsahabensis	-0.0644153	0
Niviventer_hinpoon	-0.0644239	0
Pelomys_isseli	-0.0644588	0
Handleyomys_fuscatus	-0.0650216	0
Santamartamys_rufodorsalis	-0.0650757	0
Saxatilomys_paulinae	-0.0651683	0
Tonkinomys_daovantieni	-0.0651683	0
Glyphotes_simus	-0.0653153	0
Isthmomys_pirrensis	-0.0660731	0
Isthmomys_flavidus	-0.0660731	0
Otomys_sloggetti	-0.0662921	0
Xenomys_nelsoni	-0.0665088	0
Sciurus_sanborni	-0.0666016	0
Lemniscomys_roseveari	-0.0672229	0
Neacomys_pictus	-0.0672754	0
Hylomyscus_baeri	-0.0673761	0
Lariscus_hosei	-0.0674321	0
Lariscus_niobe	-0.0674321	0
Peromyscus_californicus	-0.0678187	0
Rhagomys_longilingua	-0.0680075	0
Meriones_sacramenti	-0.0686494	0
Meriones_chengi	-0.0687417	0
Maxomys_moi	-0.0691061	0
Arvicanthis_blicki	-0.0692283	0
Dendromus_insignis	-0.069523	0
Reithrodontomys_hirsutus	-0.0697509	0
Lenoxus_apicalis	-0.0701779	0
Kadarsanomys_sodyi	-0.0706026	0
Punomys_kofordi	-0.0708248	0
Punomys_lemminus	-0.0708248	0
Niviventer_excelsior	-0.0708475	0
Graomys_edithae	-0.0709263	0
Rhipidomys_ochrogaster	-0.0709276	0
Rhipidomys_wetzeli	-0.0709276	0
Mus_fragilicauda	-0.0709279	0
Stylodipus_sungorus	-0.0709417	0
Echimys_vieirai	-0.0709496	0
Podoxymys_roraimae	-0.0710384	0
Microakodontomys_transitorius	-0.0721009	0
Meriones_dahli	-0.0721789	0
Allactaga_vinogradovi	-0.0724309	0
Neotoma_devia	-0.0725525	0
Dacnomys_millardi	-0.072689	0
Isothrix_orinoci	-0.0727122	0
Gerbillus_poecilops	-0.0728342	0
Oenomys_ornatus	-0.0728945	0
Maxomys_ochraceiventer	-0.073103	0
Abrocoma_shistacea	-0.0735509	0
Eligmodontia_moreni	-0.0741777	0
Pattonomys_semivillosus	-0.0741817	0
Mus_callewaerti	-0.0742587	0
Praomys_delectorum	-0.0744058	0
Mastomys_pernanus	-0.0744058	0
Lemniscomys_mittendorfi	-0.0744209	0
Myomimus_setzeri	-0.0746708	0
Myomimus_personatus	-0.0746708	0
Salinomys_delicatus	-0.0748369	0
Abrawayaomys_ruschii	-0.0751016	0
Abrawayaomys_chebezi	-0.0751016	0
Peromyscus_hooperi	-0.0754429	0
Calomys_callidus	-0.0754933	0
Dendromus_ruppi	-0.0755891	0
Thamnomys_venustus	-0.0757966	0
Batomys_granti	-0.0760646	0
Cerradomys_marinhus	-0.0760721	0
Sundasciurus_jentinki	-0.0762541	0
Eremoryzomys_polius	-0.0770761	0
Drymoreomys_albimaculatus	-0.0770761	0
Millardia_kathleenae	-0.07749	0
Millardia_kondana	-0.07749	0
Graomys_domorum	-0.0781716	0
Akodon_pervalens	-0.0782355	0
Isothrix_sinnamariensis	-0.0787172	0
Octomys_mimax	-0.0787948	0
Plagiodontia_aedium	-0.0788158	0
Dicrostonyx_nunatakensis	-0.0788981	0
Muriculus_imberbis	-0.0789264	0
Dremomys_everetti	-0.0789805	0
Sciurus_alleni	-0.0790631	0
Cavia_patzelti	-0.0791366	0
Mesomys_leniceps	-0.0794286	0
Tamiasciurus_mearnsi	-0.0796726	0
Abrothrix_manni	-0.0797636	0
Trinomys_albispinus	-0.0799358	0
Salpingotus_pallidus	-0.0799728	0
Salpingotus_heptneri	-0.0799728	0
Steatomys_jacksoni	-0.0800401	0
Paraxerus_vexillarius	-0.0801927	0
Paraxerus_vincenti	-0.0802696	0
Chiropodomys_calamianensis	-0.0805379	0
Paraxerus_cooperi	-0.0805433	0
Chiropodomys_karlkoopmani	-0.0806423	0
Apodemus_alpicola	-0.0809038	0
Pseudomys_fieldi	-0.0809966	0
Hylaeamys_oniscus	-0.0811444	0
Cavia_intermedia	-0.0811835	0
Sicista_kluchorica	-0.0822929	0
Allactaga_toussi	-0.0825727	0
Ctenodactylus_vali	-0.0830843	0
Ctenodactylus_gundi	-0.0830843	0
Mus_mayori	-0.0835076	0
Pelomys_hopkinsi	-0.0836891	0
Dasyprocta_coibae	-0.0837257	0
Phaenomys_ferrugineus	-0.0838458	0
Chinchillula_sahamae	-0.0838458	0
Georychus_capensis	-0.0839056	0
Dendromus_vernayi	-0.0839304	0
Dendromus_lachaisei	-0.0839304	0
Euneomys_fossor	-0.0842489	0
Scotinomys_xerampelinus	-0.0844086	0
Scotinomys_teguina	-0.0844086	0
Ellobius_alaicus	-0.0844725	0
Taterillus_tranieri	-0.0844927	0
Phloeomys_pallidus	-0.0848559	0
[truncated: 136 more rows]
