# Supplementary material for: The relationship between geographic range size and rates of species diversification
Source: Nat Commun. 2023 Sep 9;14:5559. doi: 10.1038/s41467-023-41225-6 (PMC10492861; doi:10.1038/s41467-023-41225-6)
Supplement: Supplementary file 7 — Supplementary Data 3 [file 41467_2023_41225_MOESM7_ESM.xlsx]

## Sheet: all_together
	small1	large1	small2	large2
Zaglossus_attenboroughi	0.971346	0	0.0286537	0
Zaglossus_bartoni	0.97546	0	0.02454	0
Zaglossus_bruijnii	0.97546	0	0.02454	0
Tachyglossus_aculeatus	0	0.976774	0	0.0232261
Loxodonta_africana	0	0.975633	0	0.0243669
Elephas_maximus	0	0.975633	0	0.0243669
Procavia_capensis	0	0.976972	0	0.0230282
Heterohyrax_brucei	0	0.976972	0	0.0230282
Dendrohyrax_validus	0.944114	0	0.055886	0
Dendrohyrax_dorsalis	0	0.93257	0	0.0674297
Dendrohyrax_arboreus	0	0.93257	0	0.0674297
Orycteropus_afer	0	0.982412	0	0.0175877
Rhynchocyon_chrysopygus	0.947748	0	0.0522524	0
Rhynchocyon_udzungwensis	0.836021	0	0.163979	0
Rhynchocyon_cirnei	0	0.787269	0	0.212731
Rhynchocyon_petersi	0.925678	0	0.074322	0
Elephantulus_fuscus	0.949787	0	0.0502131	0
Elephantulus_intufi	0	0.957269	0	0.0427308
Elephantulus_rupestris	0	0.890627	0	0.109373
Elephantulus_pilicaudus	0.891731	0	0.108269	0
Elephantulus_brachyrhynchus	0	0.977229	0	0.0227707
Elephantulus_rufescens	0	0.977229	0	0.0227707
Petrodromus_tetradactylus	0	0.978701	0	0.0212989
Elephantulus_rozeti	0	0.978701	0	0.0212989
Macroscelides_micus	0.954229	0	0.045771	0
Macroscelides_proboscideus	0	0.961028	0	0.0389725
Macroscelides_flavicaudatus	0.950401	0	0.0495985	0
Elephantulus_myurus	0	0.891106	0	0.108894
Elephantulus_revoilii	0.894661	0	0.105339	0
Elephantulus_fuscipes	0.933629	0	0.066371	0
Elephantulus_edwardii	0	0.943758	0	0.0562424
Microgale_talazaci	0.964851	0	0.0351491	0
Microgale_dryas	0.971777	0	0.0282234	0
Microgale_thomasi	0.980706	0	0.019294	0
Microgale_jenkinsae	0.980706	0	0.019294	0
Microgale_brevicaudata	0.978456	0	0.021544	0
Microgale_grandidieri	0.978456	0	0.021544	0
Microgale_longicaudata	0.977597	0	0.0224027	0
Microgale_majori	0.984397	0	0.0156026	0
Microgale_principula	0.987227	0	0.0127734	0
Microgale_fotsifotsy	0.989359	0	0.0106406	0
Microgale_taiva	0.989359	0	0.0106406	0
Microgale_jobihely	0.977668	0	0.0223322	0
Microgale_pusilla	0.979292	0	0.0207083	0
Microgale_monticola	0.980094	0	0.019906	0
Microgale_parvula	0.980094	0	0.019906	0
Microgale_gracilis	0.977731	0	0.0222692	0
Microgale_cowani	0.983905	0	0.0160947	0
Microgale_gymnorhyncha	0.983905	0	0.0160947	0
Microgale_drouhardi	0.964964	0	0.0350363	0
Microgale_nasoloi	0.979664	0	0.0203356	0
Microgale_dobsoni	0.979664	0	0.0203356	0
Microgale_soricoides	0.970874	0	0.0291261	0
Oryzorictes_tetradactylus	0.969101	0	0.0308992	0
Oryzorictes_hova	0.969101	0	0.0308992	0
Geogale_aurita	0.950638	0	0.0493619	0
Tenrec_ecaudatus	0	0.97973	0	0.0202695
Hemicentetes_semispinosus	0.970546	0	0.0294539	0
Hemicentetes_nigriceps	0.970546	0	0.0294539	0
Setifer_setosus	0	0.963573	0	0.0364268
Echinops_telfairi	0.945315	0	0.0546852	0
Huetia_leucorhina	0	0.963714	0	0.0362859
Amblysomus_hottentotus	0	0.935323	0	0.0646772
Amblysomus_marleyi	0.986166	0	0.0138342	0
Amblysomus_robustus	0.986166	0	0.0138342	0
Carpitalpa_arendsi	0.988094	0	0.0119056	0
Amblysomus_corriae	0.989442	0	0.0105575	0
Neamblysomus_julianae	0.991611	0	0.00838895	0
Neamblysomus_gunningi	0.991611	0	0.00838895	0
Amblysomus_septentrionalis	0.982243	0	0.0177571	0
Chlorotalpa_sclateri	0.982538	0	0.0174619	0
Chlorotalpa_duthieae	0.982538	0	0.0174619	0
Calcochloris_tytonis	0.98524	0	0.0147599	0
Calcochloris_obtusirostris	0.98524	0	0.0147599	0
Chrysospalax_villosus	0.985737	0	0.0142634	0
Chrysospalax_trevelyani	0.985737	0	0.0142634	0
Chrysochloris_stuhlmanni	0.976913	0	0.0230867	0
Cryptochloris_zyli	0.984091	0	0.0159091	0
Chrysochloris_asiatica	0.985508	0	0.0144923	0
Chrysochloris_visagiei	0.985508	0	0.0144923	0
Eremitalpa_granti	0.954525	0	0.0454752	0
Dasypus_kappleri	0	0.980336	0	0.0196637
Dasypus_novemcinctus	0	0.980336	0	0.0196637
Dasypus_septemcinctus	0	0.96303	0	0.0369698
Dasypus_pilosus	0.930184	0	0.0698162	0
Dasypus_sabanicola	0	0.94635	0	0.0536505
Dasypus_hybridus	0	0.966058	0	0.0339419
Dasypus_yepesi	0.944486	0	0.055514	0
Zaedyus_pichiy	0	0.969946	0	0.0300541
Euphractus_sexcinctus	0	0.956414	0	0.0435862
Chaetophractus_villosus	0	0.940217	0	0.0597826
Chaetophractus_vellerosus	0	0.940217	0	0.0597826
Chlamyphorus_truncatus	0	0.980608	0	0.0193925
Calyptophractus_retusus	0	0.980608	0	0.0193925
Tolypeutes_tricinctus	0	0.973201	0	0.0267986
Tolypeutes_matacus	0	0.973201	0	0.0267986
Priodontes_maximus	0	0.980654	0	0.0193464
Cabassous_tatouay	0	0.924233	0	0.0757671
Cabassous_chacoensis	0	0.924233	0	0.0757671
Cabassous_centralis	0	0.928963	0	0.0710374
Cabassous_unicinctus	0	0.977827	0	0.0221732
Tamandua_tetradactyla	0	0.980604	0	0.0193955
Tamandua_mexicana	0	0.980604	0	0.0193955
Myrmecophaga_tridactyla	0	0.98177	0	0.0182304
Cyclopes_didactylus	0	0.982323	0	0.0176766
Choloepus_hoffmanni	0	0.977724	0	0.0222764
Choloepus_didactylus	0	0.977724	0	0.0222764
Bradypus_torquatus	0.951164	0	0.0488365	0
Bradypus_pygmaeus	0.952669	0	0.0473314	0
Bradypus_variegatus	0	0.975236	0	0.0247636
Bradypus_tridactylus	0	0.975236	0	0.0247636
Solenodon_paradoxus	0.943938	0	0.0560621	0
Uropsilus_investigator	0.958864	0	0.0411356	0
Uropsilus_soricipes	0.95174	0	0.0482601	0
Uropsilus_gracilis	0	0.873887	0	0.126113
Uropsilus_andersoni	0.923337	0	0.0766625	0
Neurotrichus_gibbsii	0	0.98147	0	0.0185298
Scapanulus_oweni	0	0.980507	0	0.0194928
Parascalops_breweri	0	0.978805	0	0.0211946
Scapanus_townsendii	0.860401	0	0.139599	0
Scapanus_orarius	0	0.864175	0	0.135825
Scapanus_latimanus	0	0.901499	0	0.0985007
Scalopus_aquaticus	0	0.975517	0	0.0244826
Euroscaptor_mizura	0.707572	0	0.292428	0
Mogera_tokudae	0.527904	0	0.472096	0
Mogera_imaizumii	0.527904	0	0.472096	0
Mogera_uchidai	0.524671	0	0.475329	0
Mogera_etigo	0.524671	0	0.475329	0
Mogera_wogura	0.273894	0	0.726106	0
Mogera_robusta	0	0.264827	0	0.735173
Mogera_insularis	0	0.637354	0	0.362646
Euroscaptor_grandis	0.089557	0	0.910443	0
Euroscaptor_longirostris	0	0.0838207	0	0.916179
Euroscaptor_micrura	0.0813109	0	0.918689	0
Euroscaptor_klossi	0	0.0765481	0	0.923452
Scaptochirus_moschatus	0	0.632259	0	0.367741
Euroscaptor_parvidens	0.560705	0	0.439295	0
Euroscaptor_subanura	0.560705	0	0.439295	0
Parascaptor_leucura	0	0.654229	0	0.345771
Talpa_davidiana	0.194297	0	0.805703	0
Talpa_levantis	0	0.18803	0	0.81197
Talpa_stankovici	0.413637	0	0.586363	0
Talpa_caeca	0	0.490069	0	0.509931
Talpa_romana	0.406261	0	0.593739	0
Talpa_occidentalis	0	0.331362	0	0.668638
Talpa_europaea	0	0.331362	0	0.668638
Talpa_caucasica	0.541065	0	0.458935	0
Talpa_altaica	0	0.736429	0	0.263571
Urotrichus_talpoides	0	0.954053	0	0.0459467
Dymecodon_pilirostris	0.940173	0	0.0598266	0
Scaptonyx_fusicaudus	0	0.977376	0	0.0226238
Condylura_cristata	0	0.979892	0	0.0201084
Hylomys_megalotis	0.947612	0	0.0523884	0
Neotetracus_sinensis	0	0.978637	0	0.0213634
Neohylomys_hainanensis	0.955094	0	0.0449056	0
Hylomys_suillus	0	0.95106	0	0.0489397
Hylomys_parvus	0.945895	0	0.0541046	0
Podogymnura_truei	0.961502	0	0.0384978	0
Podogymnura_aureospinula	0.961502	0	0.0384978	0
Echinosorex_gymnura	0	0.952853	0	0.047147
Erinaceus_roumanicus	0	0.791549	0	0.208451
Erinaceus_concolor	0	0.791549	0	0.208451
Erinaceus_europaeus	0	0.820824	0	0.179176
Erinaceus_amurensis	0	0.820824	0	0.179176
Paraechinus_hypomelas	0	0.855545	0	0.144455
Paraechinus_nudiventris	0.541857	0	0.458143	0
Paraechinus_micropus	0	0.538007	0	0.461993
Paraechinus_aethiopicus	0	0.546344	0	0.453656
Mesechinus_hughi	0	0.719696	0	0.280304
Mesechinus_dauuricus	0	0.719696	0	0.280304
Hemiechinus_collaris	0	0.695011	0	0.304989
Hemiechinus_auritus	0	0.695011	0	0.304989
Atelerix_albiventris	0	0.805765	0	0.194235
Atelerix_frontalis	0	0.805765	0	0.194235
Atelerix_algirus	0	0.81266	0	0.18734
Atelerix_sclateri	0	0.81266	0	0.18734
Sorex_macrodon	0.64172	0	0.35828	0
Sorex_rohweri	0.64172	0	0.35828	0
Sorex_preblei	0	0.152072	0	0.847928
Sorex_lyelli	0.0942524	0	0.905748	0
Sorex_camtschatica	0	0.0450892	0	0.954911
Sorex_portenkoi	0.0728205	0	0.927179	0
Sorex_jacksoni	0.0728205	0	0.927179	0
Sorex_ugyunak	0	0.0429845	0	0.957015
Sorex_pribilofensis	0.0489899	0	0.95101	0
Sorex_leucogaster	0.0845655	0	0.915435	0
Sorex_haydeni	0	0.133493	0	0.866507
Sorex_cinereus	0	0.197833	0	0.802167
Sorex_milleri	0.221215	0	0.778785	0
Sorex_veraepacis	0.221215	0	0.778785	0
Sorex_longirostris	0	0.173233	0	0.826767
Sorex_emarginatus	0.244903	0	0.755097	0
Sorex_cansulus	0.244903	0	0.755097	0
Sorex_orizabae	0.337034	0	0.662966	0
Sorex_sonomae	0.179643	0	0.820357	0
Sorex_oreopolus	0.163094	0	0.836906	0
Sorex_bendirii	0	0.150282	0	0.849718
Sorex_palustris	0	0.150282	0	0.849718
Sorex_bairdi	0.0938046	0	0.906195	0
Sorex_monticolus	0	0.0864437	0	0.913556
Sorex_pacificus	0.131646	0	0.868354	0
Sorex_neomexicanus	0.251485	0	0.748515	0
Sorex_vagrans	0	0.393232	0	0.606768
Sorex_ornatus	0	0.393232	0	0.606768
Sorex_nanus	0	0.212626	0	0.787374
Sorex_tenellus	0.21543	0	0.78457	0
Sorex_planiceps	0.249887	0	0.750113	0
Sorex_dispar	0	0.243941	0	0.756059
Sorex_sclateri	0.455517	0	0.544483	0
Sorex_merriami	0	0.529613	0	0.470387
Sorex_fumeus	0	0.529613	0	0.470387
Sorex_hoyi	0	0.81388	0	0.18612
Sorex_veraecrucis	0	0.605024	0	0.394976
Sorex_saussurei	0.605076	0	0.394924	0
Sorex_arizonae	0.789822	0	0.210178	0
Sorex_sinalis	0.789822	0	0.210178	0
Sorex_trowbridgii	0	0.839351	0	0.160649
Sorex_excelsus	0	0.301065	0	0.698935
Sorex_kozlovi	0.222184	0	0.777816	0
Sorex_bedfordiae	0	0.219016	0	0.780984
Sorex_cylindricauda	0	0.401566	0	0.598434
Sorex_raddei	0	0.291616	0	0.708384
Sorex_mediopua	0.295703	0	0.704297	0
Sorex_roboratus	0	0.332798	0	0.667202
Sorex_buchariensis	0.336982	0	0.663018	0
Sorex_shinto	0.384643	0	0.615357	0
Sorex_caecutiens	0	0.430878	0	0.569122
Sorex_unguiculatus	0	0.529109	0	0.470891
Sorex_isodon	0	0.529109	0	0.470891
Sorex_thibetanus	0	0.643639	0	0.356361
Sorex_mirabilis	0	0.614757	0	0.385243
Sorex_minutus	0	0.477763	0	0.522237
Sorex_volnuchini	0	0.477763	0	0.522237
Sorex_stizodon	0.290284	0	0.709716	0
Sorex_minutissimus	0	0.147815	0	0.852185
Sorex_yukonicus	0.155997	0	0.844003	0
Sorex_hosonoi	0.344576	0	0.655424	0
Sorex_gracillimus	0	0.60877	0	0.39123
Sorex_maritimensis	0.318087	0	0.681913	0
Sorex_arcticus	0	0.362283	0	0.637717
Sorex_ventralis	0.0670479	0	0.932952	0
Sorex_coronatus	0	0.0651087	0	0.934891
Sorex_araneus	0	0.0728841	0	0.927116
Sorex_granarius	0.0827157	0	0.917284	0
Sorex_satunini	0	0.0730366	0	0.926963
Sorex_antinorii	0	0.129512	0	0.870488
Sorex_daphaenodon	0	0.351254	0	0.648746
Sorex_tundrensis	0	0.309813	0	0.690187
Sorex_asper	0	0.309813	0	0.690187
Sorex_samniticus	0.52675	0	0.47325	0
Sorex_alpinus	0	0.592026	0	0.407974
Sorex_ixtlanensis	0.594063	0	0.405937	0
Blarinella_wardi	0.951386	0	0.0486141	0
Blarinella_quadraticauda	0.844394	0	0.155606	0
Blarinella_griselda	0	0.819482	0	0.180518
Cryptotis_medellinia	0.988023	0	0.0119772	0
Cryptotis_hondurensis	0.988023	0	0.0119772	0
Cryptotis_mam	0.988305	0	0.0116953	0
Cryptotis_aroensis	0.988305	0	0.0116953	0
Cryptotis_parva	0	0.915496	0	0.0845042
Cryptotis_thomasi	0.977178	0	0.0228222	0
Cryptotis_merriami	0.994267	0	0.00573306	0
Cryptotis_mayensis	0.994267	0	0.00573306	0
Cryptotis_colombiana	0.994063	0	0.0059369	0
Cryptotis_goodwini	0.992224	0	0.00777593	0
Cryptotis_tropicalis	0.988698	0	0.0113018	0
Cryptotis_phillipsii	0.992529	0	0.00747112	0
Cryptotis_niausa	0.992529	0	0.00747112	0
Cryptotis_magna	0.991942	0	0.00805847	0
Cryptotis_perijensis	0.996613	0	0.0033873	0
Cryptotis_obscura	0.996875	0	0.00312541	0
Cryptotis_peruviensis	0.996875	0	0.00312541	0
Cryptotis_griseoventris	0.996765	0	0.00323454	0
Cryptotis_nelsoni	0.99452	0	0.00547952	0
Cryptotis_mexicana	0.992676	0	0.00732398	0
Cryptotis_goldmani	0.994413	0	0.00558666	0
Cryptotis_orophila	0.995409	0	0.0045913	0
Cryptotis_montivaga	0.995409	0	0.0045913	0
Cryptotis_equatoris	0.995759	0	0.00424063	0
Cryptotis_peregrina	0.995759	0	0.00424063	0
Cryptotis_alticola	0.988002	0	0.0119978	0
Blarina_hylophaga	0	0.888032	0	0.111968
Blarina_carolinensis	0	0.874879	0	0.125121
Blarina_brevicauda	0	0.874879	0	0.125121
Cryptotis_squamipes	0.991389	0	0.00861104	0
Cryptotis_venezuelensis	0.991389	0	0.00861104	0
Cryptotis_gracilis	0.99226	0	0.00773961	0
Cryptotis_meridensis	0.99226	0	0.00773961	0
Cryptotis_endersi	0.990757	0	0.00924293	0
Cryptotis_nigrescens	0.988932	0	0.0110677	0
Cryptotis_brachyonyx	0.990961	0	0.00903947	0
Cryptotis_oreoryctes	0.990961	0	0.00903947	0
Cryptotis_tamensis	0.990078	0	0.00992165	0
Cryptotis_lacertosus	0.975245	0	0.0247551	0
Notiosorex_evotis	0.958718	0	0.0412818	0
Notiosorex_cockrumi	0.958718	0	0.0412818	0
Notiosorex_villai	0.775886	0	0.224114	0
Notiosorex_crawfordi	0	0.755825	0	0.244175
Megasorex_gigas	0.96478	0	0.0352205	0
Surdisorex_norae	0.977948	0	0.0220516	0
Surdisorex_schlitteri	0.983336	0	0.0166636	0
Surdisorex_polulus	0.983336	0	0.0166636	0
Episoriculus_fumidus	0.958905	0	0.0410951	0
Episoriculus_macrurus	0	0.968495	0	0.0315047
Episoriculus_leucops	0	0.959594	0	0.0404063
Episoriculus_caudatus	0	0.959594	0	0.0404063
Soriculus_nigrescens	0.958552	0	0.0414484	0
Chodsigoa_smithii	0.817903	0	0.182097	0
Chodsigoa_hypsibia	0	0.774129	0	0.225871
Chodsigoa_sodalis	0.898744	0	0.101256	0
Chodsigoa_parca	0	0.78249	0	0.21751
Chodsigoa_parva	0.879854	0	0.120146	0
Chodsigoa_salenskii	0.8844	0	0.1156	0
Chodsigoa_lamula	0.8844	0	0.1156	0
Chodsigoa_caovansunga	0.87105	0	0.12895	0
Nectogale_elegans	0	0.96233	0	0.0376696
Anourosorex_assamensis	0.832128	0	0.167872	0
Anourosorex_yamashinai	0.832128	0	0.167872	0
Anourosorex_schmidi	0.807685	0	0.192315	0
Anourosorex_squamipes	0	0.766449	0	0.233551
Myosorex_kabogoensis	0.989768	0	0.0102319	0
Myosorex_blarina	0.989916	0	0.0100844	0
Myosorex_longicaudatus	0.989916	0	0.0100844	0
Myosorex_cafer	0.900847	0	0.0991526	0
Myosorex_okuensis	0.900847	0	0.0991526	0
Myosorex_varius	0	0.814678	0	0.185322
Myosorex_sclateri	0.967498	0	0.032502	0
Myosorex_bururiensis	0.967498	0	0.032502	0
Myosorex_zinki	0.985759	0	0.0142415	0
Myosorex_eisentrauti	0.985759	0	0.0142415	0
Myosorex_schalleri	0.985913	0	0.0140875	0
Myosorex_babaulti	0.985913	0	0.0140875	0
Myosorex_kihaulei	0.990763	0	0.00923715	0
Myosorex_geata	0.992502	0	0.00749799	0
Myosorex_rumpii	0.992502	0	0.00749799	0
Myosorex_gnoskei	0.989659	0	0.0103415	0
Myosorex_tenuis	0.981932	0	0.0180684	0
Myosorex_jejei	0.969163	0	0.0308366	0
Congosorex_polli	0.981397	0	0.0186032	0
Congosorex_phillipsorum	0.981536	0	0.0184639	0
Congosorex_verheyeni	0.981536	0	0.0184639	0
Solisorex_pearsoni	0.956071	0	0.0439294	0
Sylvisorex_morio	0.95268	0	0.0473204	0
Suncus_megalura	0	0.939978	0	0.0600222
Sylvisorex_camerunensis	0.941284	0	0.0587159	0
Sylvisorex_howelli	0.967124	0	0.032876	0
Sylvisorex_corbeti	0.972206	0	0.0277939	0
Sylvisorex_konganensis	0.972206	0	0.0277939	0
Suncus_ater	0.860942	0	0.139058	0
Scutisorex_thori	0.788087	0	0.211913	0
Scutisorex_somereni	0	0.754562	0	0.245438
Sylvisorex_ollula	0	0.894089	0	0.105911
Suncus_varilla	0	0.931641	0	0.0683592
Suncus_lixus	0	0.796499	0	0.203501
Suncus_infinitesimus	0.804505	0	0.195495	0
Sylvisorex_silvanorum	0.97258	0	0.0274203	0
Suncus_hututsi	0.97258	0	0.0274203	0
Suncus_remyi	0.962316	0	0.0376836	0
Sylvisorex_johnstoni	0	0.962234	0	0.0377664
Sylvisorex_lunaris	0.968793	0	0.0312066	0
Sylvisorex_granti	0.987958	0	0.0120417	0
Sylvisorex_vulcanorum	0.987958	0	0.0120417	0
Suncus_aequatorius	0.98845	0	0.01155	0
Sylvisorex_isabellae	0.98845	0	0.01155	0
Suncus_hosei	0.986562	0	0.0134385	0
Crocidura_tenuis	0.451768	0	0.548232	0
Crocidura_phaeura	0.451768	0	0.548232	0
Crocidura_arabica	0.254017	0	0.745983	0
Crocidura_zimmeri	0.129048	0	0.870952	0
Crocidura_littoralis	0	0.121404	0	0.878596
Crocidura_stenocephala	0.151526	0	0.848474	0
Crocidura_maurisca	0	0.239951	0	0.760049
Crocidura_baluensis	0.222955	0	0.777045	0
Crocidura_arispa	0.472024	0	0.527976	0
Crocidura_hutanis	0.267235	0	0.732765	0
Crocidura_ludia	0	0.26205	0	0.73795
Crocidura_gmelini	0	0.605769	0	0.394231
Crocidura_dolichura	0	0.391968	0	0.608032
Crocidura_silacea	0	0.182738	0	0.817262
Crocidura_mariquensis	0	0.172601	0	0.827399
Crocidura_picea	0.170548	0	0.829452	0
Crocidura_katinka	0.245802	0	0.754198	0
Crocidura_attila	0	0.330081	0	0.669919
Crocidura_telfordi	0.308809	0	0.691191	0
Crocidura_hildegardeae	0	0.479578	0	0.520422
Crocidura_batesi	0	0.177056	0	0.822944
Crocidura_tarella	0.0699739	0	0.930026	0
Crocidura_theresae	0	0.0662834	0	0.933717
Crocidura_poensis	0	0.127102	0	0.872898
Crocidura_buettikoferi	0.132973	0	0.867027	0
Crocidura_grandiceps	0.287642	0	0.712358	0
Crocidura_wimmeri	0.34529	0	0.65471	0
Crocidura_allex	0.418254	0	0.581746	0
Crocidura_voi	0	0.483606	0	0.516394
Crocidura_ultima	0.449112	0	0.550888	0
Crocidura_cyanea	0	0.613583	0	0.386417
Crocidura_roosevelti	0	0.732409	0	0.267591
Crocidura_pergrisea	0.648872	0	0.351128	0
Crocidura_caliginea	0.804603	0	0.195397	0
Crocidura_latona	0.830094	0	0.169906	0
Crocidura_bottegoides	0.830094	0	0.169906	0
Crocidura_fumosa	0.816412	0	0.183588	0
Crocidura_greenwoodi	0.300518	0	0.699482	0
Crocidura_fuscomurina	0	0.267437	0	0.732563
Crocidura_susiana	0.25781	0	0.74219	0
Crocidura_turba	0	0.609518	0	0.390482
Crocidura_lusitania	0	0.448026	0	0.551974
Crocidura_cinderella	0	0.341954	0	0.658046
Crocidura_ansellorum	0.137963	0	0.862037	0
Crocidura_crossei	0	0.13035	0	0.86965
Crocidura_jouvenetae	0	0.139328	0	0.860672
Crocidura_longipes	0.512096	0	0.487904	0
Paracrocidura_maxima	0.32796	0	0.67204	0
Paracrocidura_graueri	0.32796	0	0.67204	0
Paracrocidura_schoutedeni	0	0.311758	0	0.688242
Crocidura_lanosa	0.231207	0	0.768793	0
Crocidura_pasha	0	0.226855	0	0.773145
Crocidura_somalica	0.427845	0	0.572155	0
Crocidura_muricauda	0	0.414139	0	0.585861
Crocidura_nana	0.74767	0	0.25233	0
Crocidura_polia	0.74767	0	0.25233	0
Crocidura_douceti	0.718413	0	0.281587	0
Crocidura_nicobarica	0.802573	0	0.197427	0
Crocidura_nimbae	0.802573	0	0.197427	0
Crocidura_nimbasilvanus	0.764618	0	0.235382	0
Crocidura_nanilla	0	0.808095	0	0.191905
Crocidura_fingui	0.334547	0	0.665453	0
Crocidura_lamottei	0	0.35653	0	0.64347
Crocidura_armenica	0.335098	0	0.664902	0
Crocidura_pitmani	0.335098	0	0.664902	0
Crocidura_planiceps	0	0.295249	0	0.704751
Crocidura_parvipes	0	0.335368	0	0.664632
Crocidura_flavescens	0	0.493176	0	0.506824
Crocidura_annamitensis	0.352309	0	0.647691	0
Crocidura_hirta	0	0.406787	0	0.593213
Crocidura_olivieri	0	0.157289	0	0.842711
Crocidura_mutesae	0.118539	0	0.881461	0
Crocidura_goliath	0	0.112285	0	0.887715
Crocidura_fulvastra	0	0.144022	0	0.855978
Crocidura_viaria	0	0.144022	0	0.855978
Crocidura_crenata	0	0.562421	0	0.437579
Crocidura_grassei	0	0.562421	0	0.437579
Crocidura_pachyura	0.691791	0	0.308209	0
Crocidura_erica	0.56219	0	0.43781	0
Crocidura_russula	0	0.559845	0	0.440155
Crocidura_leucodon	0	0.858753	0	0.141247
Crocidura_tarfayensis	0	0.529203	0	0.470797
Crocidura_canariensis	0.459504	0	0.540496	0
Crocidura_vorax	0	0.513379	0	0.486621
Crocidura_sicula	0.450031	0	0.549969	0
Crocidura_zimmermanni	0.680844	0	0.319156	0
Crocidura_glassi	0.713324	0	0.286676	0
Crocidura_thalia	0.713324	0	0.286676	0
Crocidura_lwiroensis	0.698195	0	0.301805	0
Crocidura_niobe	0.649239	0	0.350761	0
Crocidura_baileyi	0.649239	0	0.350761	0
Crocidura_monax	0.418223	0	0.581777	0
Crocidura_newmarki	0.418223	0	0.581777	0
Crocidura_usambarae	0.411558	0	0.588442	0
Crocidura_whitakeri	0	0.130181	0	0.869819
Crocidura_luna	0	0.130181	0	0.869819
Crocidura_macmillani	0.0777325	0	0.922267	0
Crocidura_maxi	0	0.0729647	0	0.927035
Crocidura_montis	0.327295	0	0.672705	0
Crocidura_eisentrauti	0.267868	0	0.732132	0
Crocidura_munissii	0.267868	0	0.732132	0
Crocidura_mdumai	0.144967	0	0.855033	0
Crocidura_foxi	0	0.136781	0	0.863219
Crocidura_obscurior	0	0.912046	0	0.0879537
Crocidura_shantungensis	0	0.476831	0	0.523169
Crocidura_cranbrooki	0.313797	0	0.686203	0
Crocidura_caspica	0.313797	0	0.686203	0
Crocidura_suaveolens	0	0.19886	0	0.80114
Crocidura_sibirica	0	0.19886	0	0.80114
Crocidura_desperata	0.444746	0	0.555254	0
Crocidura_hilliana	0.444746	0	0.555254	0
Crocidura_aleksandrisi	0.407172	0	0.592828	0
Crocidura_zarudnyi	0	0.653908	0	0.346092
Crocidura_virgata	0.658589	0	0.341411	0
Crocidura_hispida	0.278628	0	0.721372	0
Crocidura_maquassiensis	0	0.269618	0	0.730382
Crocidura_sapaensis	0.360733	0	0.639267	0
Crocidura_sokolovi	0.388724	0	0.611276	0
Crocidura_pullata	0.646035	0	0.353965	0
Crocidura_watasei	0.684339	0	0.315661	0
Crocidura_jenkinsi	0.684339	0	0.315661	0
Crocidura_zaitsevi	0.106311	0	0.893689	0
Crocidura_attenuata	0	0.102066	0	0.897934
Crocidura_tanakae	0.229365	0	0.770635	0
Crocidura_phuquocensis	0.3199	0	0.6801	0
Crocidura_fuliginosa	0	0.358398	0	0.641602
Crocidura_wuchihensis	0.279931	0	0.720069	0
Crocidura_indochinensis	0	0.2973	0	0.7027
Crocidura_rapax	0	0.238898	0	0.761102
Crocidura_raineyi	0.266995	0	0.733005	0
Crocidura_grandis	0.266995	0	0.733005	0
Crocidura_lasiura	0	0.113963	0	0.886037
Crocidura_dsinezumi	0	0.113963	0	0.886037
Crocidura_xantippe	0.154139	0	0.845861	0
Crocidura_nigrofusca	0	0.102684	0	0.897316
Crocidura_guy	0.137106	0	0.862894	0
Crocidura_harenna	0.137106	0	0.862894	0
Crocidura_dhofarensis	0.701224	0	0.298776	0
Crocidura_zaphiri	0.71744	0	0.28256	0
Crocidura_andamanensis	0.71744	0	0.28256	0
Crocidura_thomensis	0.660597	0	0.339403	0
Crocidura_ramona	0.283352	0	0.716648	0
Crocidura_monticola	0	0.290809	0	0.709191
Crocidura_macarthuri	0	0.475978	0	0.524022
Crocidura_tansaniana	0.298661	0	0.701339	0
Crocidura_religiosa	0.298661	0	0.701339	0
Crocidura_malayana	0.113866	0	0.886134	0
Crocidura_negligens	0	0.107747	0	0.892253
Crocidura_macowi	0.0681004	0	0.9319	0
Crocidura_yankariensis	0	0.064058	0	0.935942
Crocidura_orii	0.17019	0	0.82981	0
Crocidura_beccarii	0.17019	0	0.82981	0
Crocidura_lepidura	0	0.13517	0	0.86483
Crocidura_fischeri	0.233607	0	0.766393	0
Crocidura_brunnea	0.29934	0	0.70066	0
Crocidura_orientalis	0.29934	0	0.70066	0
Crocidura_foetida	0	0.495375	0	0.504625
Crocidura_mindorus	0.926925	0	0.0730754	0
Crocidura_panayensis	0.931735	0	0.0682653	0
Crocidura_congobelgica	0.931735	0	0.0682653	0
Crocidura_lucina	0.932519	0	0.0674813	0
Crocidura_negrina	0.932519	0	0.0674813	0
Crocidura_manengubae	0.913632	0	0.0863678	0
Crocidura_selina	0.913632	0	0.0863678	0
Crocidura_grayi	0.910869	0	0.0891307	0
Crocidura_beatus	0.861664	0	0.138336	0
Crocidura_palawanensis	0.695434	0	0.304566	0
Crocidura_ninoyi	0.484166	0	0.515834	0
Crocidura_vosmaeri	0.544525	0	0.455475	0
Crocidura_nigripes	0.544525	0	0.455475	0
Crocidura_paradoxura	0.447951	0	0.552049	0
Crocidura_miya	0.711674	0	0.288326	0
Crocidura_floweri	0.725583	0	0.274417	0
Crocidura_hikmiya	0.725583	0	0.274417	0
Crocidura_horsfieldii	0.556923	0	0.443077	0
Crocidura_phanluongi	0.556923	0	0.443077	0
Crocidura_denti	0	0.398668	0	0.601332
Diplomesodon_pulchellum	0	0.398668	0	0.601332
Crocidura_serezkyensis	0	0.269956	0	0.730044
Crocidura_bottegi	0.275859	0	0.724141	0
Crocidura_elongata	0.606272	0	0.393728	0
Crocidura_lea	0.606272	0	0.393728	0
Crocidura_musseri	0.162884	0	0.837116	0
Crocidura_smithii	0	0.161751	0	0.838249
Crocidura_nigricans	0.440946	0	0.559054	0
Crocidura_rhoditis	0.271091	0	0.728909	0
Crocidura_nigeriae	0	0.268363	0	0.731637
Crocidura_elgonius	0.354385	0	0.645615	0
Crocidura_levicula	0.486596	0	0.513404	0
Crocidura_jacksoni	0	0.517877	0	0.482123
Crocidura_kivuana	0.765468	0	0.234532	0
Suncus_dayi	0.922783	0	0.0772168	0
Suncus_stoliczkanus	0	0.842247	0	0.157753
Suncus_mertensi	0.784582	0	0.215418	0
Sylvisorex_oriundus	0.828198	0	0.171802	0
Suncus_montanus	0.83972	0	0.16028	0
Sylvisorex_akaibei	0.83972	0	0.16028	0
Suncus_murinus	0	0.750056	0	0.249944
Feroculus_feroculus	0.955958	0	0.044042	0
Sylvisorex_pluvialis	0.955958	0	0.044042	0
Suncus_malayanus	0.930837	0	0.0691634	0
Suncus_zeylanicus	0.930837	0	0.0691634	0
Suncus_fellowesgordoni	0.91944	0	0.0805597	0
Suncus_etruscus	0	0.873892	0	0.126108
Rhinopoma_microphyllum	0	0.930577	0	0.0694231
Rhinopoma_hadramauticum	0.921203	0	0.0787974	0
Rhinopoma_hardwickii	0	0.889176	0	0.110824
Rhinopoma_macinnesi	0	0.889176	0	0.110824
Rhinopoma_muscatellum	0	0.898414	0	0.101586
Craseonycteris_thonglongyai	0.948679	0	0.0513205	0
Lavia_frons	0	0.981243	0	0.0187566
Megaderma_spasma	0	0.979664	0	0.020336
Macroderma_gigas	0	0.979664	0	0.020336
Cardioderma_cor	0	0.980749	0	0.0192507
Rhinolophus_alcyone	0	0.5079	0	0.4921
Rhinolophus_landeri	0	0.277208	0	0.722792
Rhinolophus_montanus	0.281308	0	0.718692	0
Rhinolophus_kahuzi	0.456306	0	0.543694	0
Rhinolophus_hipposideros	0	0.677962	0	0.322038
Rhinolophus_silvestris	0.681398	0	0.318602	0
Rhinolophus_pearsonii	0	0.726895	0	0.273105
Rhinolophus_yunanensis	0	0.726895	0	0.273105
Rhinolophus_rouxii	0	0.366079	0	0.633921
Rhinolophus_subbadius	0.322377	0	0.677623	0
Rhinolophus_sinicus	0	0.262138	0	0.737862
Rhinolophus_thomasi	0	0.262138	0	0.737862
Rhinolophus_rufus	0.354455	0	0.645545	0
Rhinolophus_huananus	0	0.592097	0	0.407903
Rhinolophus_malayanus	0	0.549266	0	0.450734
Rhinolophus_ziama	0.404337	0	0.595663	0
Rhinolophus_convexus	0.404337	0	0.595663	0
Rhinolophus_canuti	0.171062	0	0.828938	0
Rhinolophus_keyensis	0.120028	0	0.879972	0
Rhinolophus_acuminatus	0	0.11129	0	0.88871
Rhinolophus_guineensis	0	0.188961	0	0.811039
Rhinolophus_borneensis	0	0.188961	0	0.811039
Rhinolophus_celebensis	0	0.286886	0	0.713114
Rhinolophus_philippinensis	0	0.159314	0	0.840686
Rhinolophus_megaphyllus	0	0.159314	0	0.840686
Rhinolophus_virgo	0	0.159631	0	0.840369
Rhinolophus_robinsoni	0.353154	0	0.646846	0
Rhinolophus_willardi	0.353154	0	0.646846	0
Rhinolophus_cognatus	0.264057	0	0.735943	0
Rhinolophus_lepidus	0	0.225382	0	0.774618
Rhinolophus_pusillus	0	0.225382	0	0.774618
Rhinolophus_schnitzleri	0	0.305606	0	0.694394
Rhinolophus_paradoxolophus	0	0.202454	0	0.797546
Rhinolophus_marshalli	0	0.202454	0	0.797546
Rhinolophus_macrotis	0	0.121828	0	0.878172
Rhinolophus_siamensis	0	0.121828	0	0.878172
Rhinolophus_rex	0	0.213585	0	0.786415
Rhinolophus_adami	0.472626	0	0.527374	0
Rhinolophus_mitratus	0.637347	0	0.362653	0
Rhinolophus_stheno	0	0.315286	0	0.684714
Rhinolophus_shortridgei	0	0.275931	0	0.724069
Rhinolophus_shameli	0	0.144408	0	0.855592
Rhinolophus_coelophyllus	0	0.144408	0	0.855592
Rhinolophus_arcuatus	0	0.116396	0	0.883604
Rhinolophus_euryotis	0	0.116396	0	0.883604
Rhinolophus_subrufus	0	0.138318	0	0.861682
Rhinolophus_creaghi	0.140476	0	0.859524	0
Rhinolophus_madurensis	0.242482	0	0.757518	0
Rhinolophus_affinis	0	0.118565	0	0.881435
Rhinolophus_osgoodi	0.125413	0	0.874587	0
Rhinolophus_nereis	0.595683	0	0.404317	0
Rhinolophus_formosae	0.595683	0	0.404317	0
Rhinolophus_trifoliatus	0	0.234539	0	0.765461
Rhinolophus_sakejiensis	0.217266	0	0.782734	0
Rhinolophus_sedulus	0	0.225992	0	0.774008
Rhinolophus_hillorum	0.211177	0	0.788823	0
Rhinolophus_beddomei	0	0.178929	0	0.821071
Rhinolophus_luctus	0	0.146974	0	0.853026
Rhinolophus_inops	0	0.146974	0	0.853026
Rhinolophus_mehelyi	0	0.325556	0	0.674444
Rhinolophus_hilli	0.299662	0	0.700338	0
Rhinolophus_euryale	0	0.363508	0	0.636492
Rhinolophus_xinanzhongguoensis	0.499575	0	0.500425	0
Rhinolophus_clivosus	0	0.265934	0	0.734066
Rhinolophus_ferrumequinum	0	0.217588	0	0.782412
Rhinolophus_maendeleo	0.213932	0	0.786068	0
Rhinolophus_darlingi	0	0.446858	0	0.553142
Rhinolophus_hildebrandtii	0	0.275644	0	0.724356
Rhinolophus_cohenae	0.34268	0	0.65732	0
Rhinolophus_smithersi	0.34268	0	0.65732	0
Rhinolophus_mabuensis	0.336075	0	0.663925	0
Rhinolophus_deckenii	0	0.129576	0	0.870424
Rhinolophus_fumigatus	0	0.129576	0	0.870424
Rhinolophus_mossambicus	0	0.0956889	0	0.904311
Rhinolophus_eloquens	0	0.0956889	0	0.904311
Rhinolophus_maclaudi	0.524998	0	0.475002	0
Rhinolophus_ruwenzorii	0.524998	0	0.475002	0
Rhinolophus_bocharicus	0	0.426007	0	0.573993
Rhinolophus_blasii	0	0.426007	0	0.573993
Rhinolophus_simulator	0	0.450124	0	0.549876
Rhinolophus_denti	0	0.450124	0	0.549876
Rhinolophus_swinnyi	0	0.37875	0	0.62125
Rhinolophus_capensis	0	0.37875	0	0.62125
Paratriaenops_furculus	0.973351	0	0.0266488	0
Paratriaenops_pauliani	0.976789	0	0.0232106	0
Paratriaenops_auritus	0.976789	0	0.0232106	0
Triaenops_rufus	0	0.940288	0	0.0597116
Triaenops_afer	0	0.931206	0	0.0687941
Triaenops_persicus	0	0.931206	0	0.0687941
Cloeotis_percivali	0	0.974521	0	0.0254794
Rhinonicteris_aurantia	0	0.975416	0	0.024584
Asellia_tridens	0	0.9762	0	0.0238
Asellia_patrizii	0	0.9762	0	0.0238
Hipposideros_cyclops	0	0.929897	0	0.0701029
Hipposideros_nequam	0.922711	0	0.0772894	0
Coelops_frithii	0	0.889315	0	0.110685
Coelops_robinsoni	0.884096	0	0.115904	0
Aselliscus_tricuspidatus	0	0.964383	0	0.0356174
Aselliscus_stoliczkanus	0	0.967768	0	0.0322318
Anthops_ornatus	0.967197	0	0.0328025	0
Hipposideros_inexpectatus	0.967197	0	0.0328025	0
Hipposideros_edwardshilli	0.965242	0	0.0347578	0
Hipposideros_calcaratus	0	0.944037	0	0.0559627
Hipposideros_obscurus	0	0.777606	0	0.222394
Hipposideros_semoni	0.746066	0	0.253934	0
Hipposideros_fulvus	0	0.713016	0	0.286984
Hipposideros_ater	0	0.197051	0	0.802949
Hipposideros_boeadii	0.20431	0	0.79569	0
Hipposideros_halophyllus	0.380369	0	0.619631	0
Hipposideros_ridleyi	0	0.615657	0	0.384343
Hipposideros_bicolor	0	0.353296	0	0.646704
Hipposideros_macrobullatus	0.35579	0	0.64421	0
Hipposideros_cineraceus	0	0.565425	0	0.434575
Hipposideros_pomona	0	0.542743	0	0.457257
Hipposideros_sumbae	0.498364	0	0.501636	0
Hipposideros_papua	0.580934	0	0.419066	0
Hipposideros_rotalis	0.580934	0	0.419066	0
Hipposideros_khaokhouayensis	0.561827	0	0.438173	0
Hipposideros_speoris	0	0.462276	0	0.537724
Hipposideros_doriae	0	0.781514	0	0.218486
Hipposideros_breviceps	0.379525	0	0.620475	0
Hipposideros_dyacorum	0	0.375218	0	0.624782
Hipposideros_beatus	0	0.601653	0	0.398347
Hipposideros_ruber	0	0.201637	0	0.798363
Hipposideros_megalotis	0	0.201637	0	0.798363
Hipposideros_lamottei	0.274565	0	0.725435	0
Hipposideros_abae	0	0.658602	0	0.341398
Hipposideros_caffer	0	0.149809	0	0.850191
Hipposideros_camerunensis	0.157049	0	0.842951	0
Hipposideros_durgadasi	0.2922	0	0.7078	0
Hipposideros_fuliginosus	0	0.690502	0	0.309498
Hipposideros_muscinus	0.520389	0	0.479611	0
Hipposideros_orbiculus	0.520389	0	0.479611	0
Hipposideros_maggietaylorae	0	0.495715	0	0.504285
Hipposideros_galeritus	0	0.821321	0	0.178679
Hipposideros_einnaythu	0.737593	0	0.262407	0
Hipposideros_sorenseni	0.737593	0	0.262407	0
Hipposideros_cervinus	0	0.753052	0	0.246948
Hipposideros_coxi	0.729088	0	0.270912	0
Hipposideros_madurae	0.795975	0	0.204025	0
Hipposideros_pygmaeus	0.795975	0	0.204025	0
Hipposideros_curtus	0.784275	0	0.215725	0
Hipposideros_marisae	0.784275	0	0.215725	0
Hipposideros_jonesi	0	0.801491	0	0.198509
Hipposideros_larvatus	0	0.0893338	0	0.910666
Hipposideros_grandis	0	0.0704361	0	0.929564
Hipposideros_corynophyllus	0.0763179	0	0.923682	0
Hipposideros_armiger	0	0.0862528	0	0.913747
Hipposideros_stenotis	0	0.0862528	0	0.913747
Hipposideros_wollastoni	0.122288	0	0.877712	0
Hipposideros_griffini	0.190297	0	0.809703	0
Hipposideros_lekaguli	0.506071	0	0.493929	0
Hipposideros_turpis	0.375626	0	0.624374	0
Hipposideros_scutinares	0.167072	0	0.832928	0
Hipposideros_lylei	0	0.162413	0	0.837587
Hipposideros_pratti	0	0.251324	0	0.748676
Hipposideros_alongensis	0.651772	0	0.348228	0
Hipposideros_inornatus	0.651772	0	0.348228	0
Hipposideros_lankadiva	0	0.710806	0	0.289194
Hipposideros_diadema	0	0.590438	0	0.409562
Hipposideros_crumeniferus	0.69205	0	0.30795	0
Hipposideros_demissus	0.69205	0	0.30795	0
Hipposideros_dinops	0.70523	0	0.29477	0
Hipposideros_pelingensis	0.70523	0	0.29477	0
Hipposideros_coronatus	0.85653	0	0.14347	0
Hipposideros_hypophyllus	0.85653	0	0.14347	0
Rousettus_aegyptiacus	0	0.27143	0	0.72857
Rousettus_leschenaultii	0	0.253213	0	0.746787
Rousettus_madagascariensis	0	0.207918	0	0.792082
Rousettus_obliviosus	0.213145	0	0.786855	0
Rousettus_spinalatus	0.635694	0	0.364306	0
Rousettus_amplexicaudatus	0	0.833067	0	0.166933
Rousettus_lanosus	0	0.825252	0	0.174748
Hypsignathus_monstrosus	0	0.609894	0	0.390106
Micropteropus_pusillus	0	0.0694325	0	0.930567
Micropteropus_intermedius	0	0.0694325	0	0.930567
Epomophorus_gambianus	0	0.0748232	0	0.925177
Epomophorus_labiatus	0	0.20327	0	0.79673
Epomophorus_anselli	0.0652	0	0.9348	0
Epomophorus_angolensis	0	0.060338	0	0.939662
Epomophorus_grandis	0.140737	0	0.859263	0
Epomophorus_crypturus	0	0.159234	0	0.840766
Epomophorus_wahlbergi	0	0.109576	0	0.890424
Epomophorus_minimus	0	0.109576	0	0.890424
Nanonycteris_veldkampii	0	0.212307	0	0.787693
Rousettus_celebensis	0	0.212307	0	0.787693
Epomops_buettikoferi	0	0.481893	0	0.518107
Epomops_dobsonii	0	0.379218	0	0.620782
Epomops_franqueti	0	0.379218	0	0.620782
Megaloglossus_woermanni	0	0.219841	0	0.780159
Megaloglossus_azagnyi	0	0.219841	0	0.780159
Rousettus_linduensis	0.283214	0	0.716786	0
Myonycteris_relicta	0.307382	0	0.692618	0
Myonycteris_torquata	0	0.240368	0	0.759632
Myonycteris_brachycephala	0.240998	0	0.759002	0
Eonycteris_spelaea	0	0.851308	0	0.148692
Eonycteris_robusta	0.732002	0	0.267998	0
Eonycteris_major	0	0.75128	0	0.24872
Scotonycteris_zenkeri	0	0.913395	0	0.0866049
Scotonycteris_bergmansi	0	0.913395	0	0.0866049
Casinycteris_argynnis	0	0.944977	0	0.0550234
Dobsonia_beauforti	0.545234	0	0.454766	0
Dobsonia_inermis	0.545234	0	0.454766	0
Dobsonia_praedatrix	0.557944	0	0.442056	0
Dobsonia_emersa	0.557944	0	0.442056	0
Dobsonia_crenulata	0	0.283509	0	0.716491
Dobsonia_chapmani	0.313462	0	0.686538	0
Dobsonia_anderseni	0.339063	0	0.660937	0
Dobsonia_moluccensis	0.34823	0	0.65177	0
Dobsonia_pannietensis	0.34823	0	0.65177	0
Dobsonia_peronii	0.274548	0	0.725452	0
Dobsonia_exoleta	0	0.255535	0	0.744465
Dobsonia_viridis	0.679311	0	0.320689	0
Dobsonia_minor	0	0.859845	0	0.140155
Harpyionycteris_whiteheadi	0.929843	0	0.0701573	0
Harpyionycteris_celebensis	0.929843	0	0.0701573	0
Syconycteris_carolinae	0.695942	0	0.304058	0
Syconycteris_australis	0	0.68804	0	0.31196
Syconycteris_hobbit	0.850217	0	0.149783	0
Macroglossus_sobrinus	0	0.877148	0	0.122852
Macroglossus_minimus	0	0.877148	0	0.122852
Eidolon_helvum	0	0.947968	0	0.0520324
Eidolon_dupreanum	0	0.947968	0	0.0520324
Paranyctimene_tenax	0	0.850041	0	0.149959
Paranyctimene_raptor	0	0.850041	0	0.149959
Nyctimene_masalai	0.555635	0	0.444365	0
Nyctimene_malaitensis	0.555635	0	0.444365	0
Nyctimene_major	0.520358	0	0.479642	0
Nyctimene_vizcaccia	0.471074	0	0.528926	0
Nyctimene_albiventer	0	0.160321	0	0.839679
Nyctimene_cyclotis	0.167008	0	0.832992	0
Nyctimene_certans	0	0.15663	0	0.84337
Nyctimene_draconilla	0.161348	0	0.838652	0
Nyctimene_robinsoni	0	0.31583	0	0.68417
Nyctimene_cephalotes	0	0.31583	0	0.68417
Nyctimene_minutus	0.329899	0	0.670101	0
Nyctimene_aello	0	0.366402	0	0.633598
Nyctimene_rabori	0.464358	0	0.535642	0
Nyctimene_keasti	0.464358	0	0.535642	0
Nyctimene_sanctacrucis	0.824755	0	0.175245	0
Pteralopex_atrata	0.979616	0	0.020384	0
Pteralopex_taki	0.979616	0	0.020384	0
Pteralopex_flanneryi	0.977683	0	0.0223168	0
Pteralopex_anceps	0.977683	0	0.0223168	0
Mirimiri_acrodonta	0.962561	0	0.037439	0
Desmalopex_microleucopterus	0.957439	0	0.0425611	0
Melonycteris_melanops	0.965169	0	0.0348315	0
Melonycteris_woodfordi	0.974438	0	0.0255617	0
Melonycteris_fardoulisi	0.974438	0	0.0255617	0
Pteropus_molossinus	0.880835	0	0.119165	0
Pteropus_pelagicus	0.880835	0	0.119165	0
Pteropus_mahaganus	0.900605	0	0.0993952	0
Pteropus_woodfordi	0.900605	0	0.0993952	0
Pteropus_ocularis	0.906061	0	0.0939388	0
Pteropus_gilliardorum	0.906061	0	0.0939388	0
Pteropus_macrotis	0	0.774911	0	0.225089
Pteropus_melanopogon	0.845859	0	0.154141	0
Pteropus_faunulus	0.858732	0	0.141268	0
Pteropus_lombocensis	0.858732	0	0.141268	0
Pteropus_scapulatus	0	0.762067	0	0.237933
Pteropus_poliocephalus	0	0.47057	0	0.52943
Pteropus_voeltzkowi	0.323732	0	0.676268	0
Pteropus_livingstonii	0.323732	0	0.676268	0
Pteropus_rodricensis	0.139776	0	0.860224	0
Pteropus_vampyrus	0	0.0270166	0	0.972983
Pteropus_cognatus	0.0274652	0	0.972535	0
Pteropus_lylei	0.0916229	0	0.908377	0
Pteropus_giganteus	0	0.0841882	0	0.915812
Pteropus_niger	0.0779845	0	0.922015	0
Pteropus_aldabrensis	0.0496066	0	0.950393	0
Pteropus_rufus	0	0.0403184	0	0.959682
Pteropus_seychellensis	0.0453163	0	0.954684	0
Pteropus_pumilus	0.260523	0	0.739477	0
Pteropus_caniceps	0.37487	0	0.62513	0
Pteropus_dasymallus	0.382873	0	0.617127	0
Pteropus_ualanus	0.382873	0	0.617127	0
Pteropus_griseus	0	0.147713	0	0.852287
Pteropus_melanotus	0.183511	0	0.816489	0
Pteropus_personatus	0.200778	0	0.799222	0
Pteropus_howensis	0.200778	0	0.799222	0
Pteropus_ornatus	0.190308	0	0.809692	0
Pteropus_rennelli	0.275513	0	0.724487	0
Pteropus_chrysoproctus	0.799019	0	0.200981	0
Pteropus_tonganus	0.812565	0	0.187435	0
Pteropus_admiralitatum	0.812565	0	0.187435	0
Pteropus_mariannus	0.81476	0	0.18524	0
Pteropus_pelewensis	0.81476	0	0.18524	0
Pteropus_pohlei	0.757935	0	0.242065	0
Pteropus_aruensis	0.751372	0	0.248628	0
Pteropus_speciosus	0.700683	0	0.299317	0
Pteropus_fundatus	0.0769899	0	0.92301	0
Pteropus_alecto	0	0.070293	0	0.929707
Pteropus_hypomelanus	0	0.0757731	0	0.924227
Pteropus_conspicillatus	0	0.0757731	0	0.924227
Pteropus_neohibernicus	0	0.103848	0	0.896152
Pteropus_keyensis	0.110582	0	0.889418	0
Pteropus_pselaphon	0.182736	0	0.817264	0
Pteropus_anetianus	0.856859	0	0.143141	0
Pteropus_vetulus	0.856859	0	0.143141	0
Pteropus_rayneri	0.870356	0	0.129644	0
Pteropus_intermedius	0.875221	0	0.124779	0
Pteropus_samoensis	0.875221	0	0.124779	0
Pteropus_tuberculatus	0.815443	0	0.184557	0
Pteropus_nitendiensis	0.815443	0	0.184557	0
Pteropus_temminckii	0.744953	0	0.255047	0
Pteropus_capistratus	0.535339	0	0.464661	0
Acerodon_celebensis	0.905574	0	0.0944258	0
Acerodon_jubatus	0.930735	0	0.0692653	0
Acerodon_leucotis	0.942472	0	0.0575285	0
Acerodon_mackloti	0.942472	0	0.0575285	0
Acerodon_humilis	0.901862	0	0.098138	0
Styloctenium_wallacei	0.927991	0	0.0720085	0
Styloctenium_mindorensis	0.927991	0	0.0720085	0
Ptenochirus_jagori	0	0.857518	0	0.142482
Ptenochirus_minor	0.697543	0	0.302457	0
Megaerops_wetmorei	0.488562	0	0.511438	0
Megaerops_niphanae	0	0.435553	0	0.564447
Megaerops_kusnotoi	0.334134	0	0.665866	0
Megaerops_ecaudatus	0	0.374651	0	0.625349
Cynopterus_sphinx	0	0.449029	0	0.550971
Cynopterus_minutus	0	0.139851	0	0.860149
Cynopterus_nusatenggara	0.14425	0	0.85575	0
Cynopterus_horsfieldii	0	0.229601	0	0.770399
Cynopterus_titthaecheilus	0	0.31184	0	0.68816
Cynopterus_brachyotis	0	0.235981	0	0.764019
Cynopterus_luzoniensis	0	0.235981	0	0.764019
Dyacopterus_brooksi	0	0.74308	0	0.25692
Dyacopterus_rickarti	0.69959	0	0.30041	0
Dyacopterus_spadiceus	0	0.698172	0	0.301828
Thoopterus_suhaniahae	0.899464	0	0.100536	0
Thoopterus_nigrescens	0	0.912614	0	0.0873859
Alionycteris_paucidentata	0.910899	0	0.0891006	0
Otopteropus_cartilagonodus	0.899061	0	0.100939	0
Haplonycteris_fischeri	0	0.927959	0	0.0720413
Penthetor_lucasi	0	0.937322	0	0.0626779
Chironax_melanocephalus	0.903505	0	0.096495	0
Neopteryx_frosti	0.944657	0	0.0553433	0
Aethalops_alecto	0.957181	0	0.0428186	0
Aethalops_aequalis	0.957181	0	0.0428186	0
Balionycteris_maculata	0	0.952459	0	0.0475408
Latidens_salimalii	0.906874	0	0.0931256	0
Aproteles_bulmerae	0.855244	0	0.144756	0
Sphaerias_blanfordi	0	0.855126	0	0.144874
Plerotes_anchietae	0	0.914616	0	0.0853845
Notopteris_neocaledonica	0.915576	0	0.0844237	0
Notopteris_macdonaldi	0.915576	0	0.0844237	0
Nycteris_arge	0	0.976608	0	0.0233925
Nycteris_macrotis	0	0.976608	0	0.0233925
Nycteris_intermedia	0	0.877428	0	0.122572
Nycteris_nana	0	0.877428	0	0.122572
Nycteris_grandis	0	0.831347	0	0.168653
Nycteris_vinsoni	0.609058	0	0.390942	0
Nycteris_parisii	0.421942	0	0.578058	0
Nycteris_woodi	0	0.481025	0	0.518975
Nycteris_thebaica	0	0.277334	0	0.722666
Nycteris_hispida	0	0.277334	0	0.722666
Nycteris_aurita	0	0.276084	0	0.723916
Nycteris_gambiensis	0	0.276084	0	0.723916
Nycteris_madagascariensis	0.880735	0	0.119265	0
Nycteris_javanica	0.880735	0	0.119265	0
Nycteris_tragata	0	0.852162	0	0.147838
Nycteris_major	0	0.852162	0	0.147838
Mosia_nigrescens	0	0.979408	0	0.0205924
Emballonura_dianae	0.96279	0	0.0372103	0
Emballonura_serii	0.970408	0	0.0295924	0
Emballonura_beccarii	0.970408	0	0.0295924	0
Emballonura_furax	0.701787	0	0.298213	0
Emballonura_monticola	0	0.699831	0	0.300169
Emballonura_alecto	0	0.731248	0	0.268752
Emballonura_raffrayana	0	0.887829	0	0.112171
Emballonura_semicaudata	0.889087	0	0.110913	0
Coleura_seychellensis	0.949957	0	0.0500427	0
Coleura_kibomalandy	0.949957	0	0.0500427	0
Coleura_afra	0	0.9328	0	0.0671998
Saccopteryx_leptura	0	0.944562	0	0.0554376
Saccopteryx_bilineata	0	0.944562	0	0.0554376
Saccopteryx_canescens	0	0.954315	0	0.0456852
Saccopteryx_antioquensis	0.874999	0	0.125001	0
Saccopteryx_gymnura	0	0.892154	0	0.107846
Centronycteris_maximiliani	0	0.964117	0	0.0358833
Centronycteris_centralis	0	0.964117	0	0.0358833
Rhynchonycteris_naso	0	0.977577	0	0.022423
Balantiopteryx_plicata	0	0.967402	0	0.0325979
Balantiopteryx_io	0.959317	0	0.0406826	0
Balantiopteryx_infusca	0.959317	0	0.0406826	0
Peropteryx_leucoptera	0	0.965124	0	0.0348759
Peropteryx_pallidoptera	0	0.950437	0	0.049563
Peropteryx_trinitatis	0.719394	0	0.280606	0
Peropteryx_macrotis	0	0.728326	0	0.271674
Peropteryx_kappleri	0	0.714379	0	0.285621
Cormura_brevirostris	0	0.714379	0	0.285621
Diclidurus_scutatus	0	0.945311	0	0.0546885
Diclidurus_ingens	0	0.903671	0	0.0963286
Diclidurus_albus	0	0.903671	0	0.0963286
Cyttarops_alecto	0	0.969355	0	0.0306448
Saccolaimus_saccolaimus	0	0.912701	0	0.0872989
Saccolaimus_flaviventris	0	0.863474	0	0.136526
Saccolaimus_mixtus	0.862956	0	0.137044	0
Saccolaimus_peli	0	0.975152	0	0.0248482
Taphozous_troughtoni	0	0.757538	0	0.242462
Taphozous_achates	0.758878	0	0.241122	0
Taphozous_georgianus	0	0.844044	0	0.155956
Taphozous_mauritianus	0	0.844044	0	0.155956
Taphozous_longimanus	0	0.870494	0	0.129506
Taphozous_australis	0.476352	0	0.523648	0
Taphozous_melanopogon	0	0.501111	0	0.498889
Taphozous_hildegardeae	0.381751	0	0.618249	0
Taphozous_hilli	0	0.375565	0	0.624435
Taphozous_perforatus	0	0.786082	0	0.213918
Taphozous_theobaldi	0	0.539962	0	0.460038
Taphozous_hamiltoni	0.540511	0	0.459489	0
Taphozous_nudiventris	0	0.540778	0	0.459222
Taphozous_kapalgensis	0.766806	0	0.233194	0
Nyctiellus_lepidus	0.961213	0	0.0387867	0
Natalus_major	0.306346	0	0.693654	0
Natalus_jamaicensis	0.306346	0	0.693654	0
Natalus_stramineus	0.195793	0	0.804207	0
Natalus_tumidirostris	0	0.192109	0	0.807891
Natalus_espiritosantensis	0	0.274053	0	0.725947
Natalus_mexicanus	0	0.099219	0	0.900781
Natalus_primus	0.100557	0	0.899443	0
Chilonatalus_tumidifrons	0.951209	0	0.0487909	0
Chilonatalus_micropus	0.951209	0	0.0487909	0
Eumops_trumbulli	0	0.611096	0	0.388904
Eumops_hansae	0	0.611096	0	0.388904
Eumops_patagonicus	0	0.566589	0	0.433411
Eumops_bonariensis	0	0.566589	0	0.433411
Eumops_dabbenei	0	0.326509	0	0.673491
Eumops_underwoodi	0	0.326509	0	0.673491
Eumops_glaucinus	0	0.173246	0	0.826754
Eumops_ferox	0	0.0465407	0	0.953459
Eumops_floridanus	0.0471554	0	0.952845	0
Eumops_wilsoni	0.26632	0	0.73368	0
Eumops_perotis	0	0.489912	0	0.510088
Eumops_auripendulus	0	0.353519	0	0.646481
Eumops_maurus	0	0.353519	0	0.646481
Molossops_mattogrossensis	0	0.788681	0	0.211319
Molossops_aequatorianus	0.333174	0	0.666826	0
Molossops_temminckii	0	0.296679	0	0.703321
Molossops_neglectus	0	0.296679	0	0.703321
Cynomops_mexicanus	0	0.112998	0	0.887002
Cynomops_greenhalli	0	0.112998	0	0.887002
Cynomops_planirostris	0	0.139982	0	0.860018
Cynomops_paranus	0	0.163132	0	0.836868
Cynomops_abrasus	0	0.235786	0	0.764214
Promops_nasutus	0	0.58763	0	0.41237
Promops_centralis	0	0.58763	0	0.41237
Molossus_aztecus	0.155447	0	0.844553	0
Molossus_coibensis	0	0.148855	0	0.851145
Molossus_rufus	0	0.189708	0	0.810292
Molossus_molossus	0	0.18752	0	0.81248
Nyctinomops_laticaudatus	0	0.449281	0	0.550719
Nyctinomops_femorosaccus	0	0.449281	0	0.550719
Nyctinomops_aurispinosus	0	0.541019	0	0.458981
Nyctinomops_macrotis	0	0.686654	0	0.313346
Otomops_papuensis	0.711749	0	0.288251	0
Otomops_wroughtoni	0.711749	0	0.288251	0
Otomops_madagascariensis	0.507478	0	0.492522	0
Otomops_formosus	0.507478	0	0.492522	0
Otomops_martiensseni	0	0.367129	0	0.632871
Otomops_johnstonei	0.395088	0	0.604912	0
Otomops_secundus	0.72717	0	0.27283	0
Sauromys_petrophilus	0	0.864854	0	0.135146
Tadarida_brasiliensis	0	0.864854	0	0.135146
Mormopterus_lumsdenae	0	0.196511	0	0.803489
Mormopterus_beccarii	0.19434	0	0.80566	0
Mormopterus_kitcheneri	0	0.289532	0	0.710468
Mormopterus_planiceps	0	0.404601	0	0.595399
Mormopterus_halli	0.376679	0	0.623321	0
Molossus_currentium	0	0.156331	0	0.843669
Mormopterus_phrudus	0.158662	0	0.841338	0
Mormopterus_norfolkensis	0.373839	0	0.626161	0
Mormopterus_eleryi	0	0.745734	0	0.254266
Tadarida_fulminans	0	0.73983	0	0.26017
Mormopterus_doriae	0.674263	0	0.325737	0
Tadarida_teniotis	0	0.829367	0	0.170633
Molossus_sinaloae	0	0.917773	0	0.0822272
Mops_niangarae	0.351626	0	0.648374	0
Mops_mops	0.170512	0	0.829488	0
Mops_demonstrator	0	0.163599	0	0.836401
Mops_petersoni	0.284848	0	0.715152	0
Chaerephon_plicatus	0	0.310054	0	0.689946
Chaerephon_tomensis	0.315641	0	0.684359	0
Chaerephon_ansorgei	0	0.433472	0	0.566528
Chaerephon_jobensis	0	0.120218	0	0.879782
Chaerephon_bregullae	0.124727	0	0.875273	0
Mops_nanulus	0	0.238291	0	0.761709
Chaerephon_nigeriae	0	0.159547	0	0.840453
Chaerephon_major	0	0.159547	0	0.840453
Mops_sarasinorum	0	0.221785	0	0.778215
Chaerephon_bivittatus	0	0.301726	0	0.698274
Chaerephon_chapini	0	0.384538	0	0.615462
Mops_niveiventer	0	0.212633	0	0.787367
Mops_spurrelli	0	0.212633	0	0.787367
Mops_bakarii	0.309127	0	0.690873	0
Mops_thersites	0	0.286197	0	0.713803
Mops_condylurus	0	0.162789	0	0.837211
Mops_leucostigma	0	0.162789	0	0.837211
Chaerephon_gallagheri	0.132042	0	0.867958	0
Mops_trevori	0	0.129186	0	0.870814
Chaerephon_pumilus	0	0.111333	0	0.888667
Chaerephon_bemmeleni	0	0.111333	0	0.888667
Chaerephon_aloysiisabaudiae	0	0.0625952	0	0.937405
Chaerephon_atsinanana	0.0698886	0	0.930111	0
Mops_congicus	0	0.0740117	0	0.925988
Chaerephon_johorensis	0.033066	0	0.966934	0
Chaerephon_russatus	0	0.0327929	0	0.967207
Mops_midas	0	0.0874069	0	0.912593
Chaerephon_solomonis	0.0940696	0	0.90593	0
Mops_brachypterus	0	0.560691	0	0.439309
Tadarida_aegyptiaca	0	0.771699	0	0.228301
Mormopterus_minutus	0.827932	0	0.172068	0
Mormopterus_acetabulosus	0.827932	0	0.172068	0
Tadarida_ventralis	0	0.770828	0	0.229172
Cheiromeles_torquatus	0	0.714503	0	0.285497
Cheiromeles_parvidens	0	0.714503	0	0.285497
Mormopterus_jugularis	0	0.166333	0	0.833667
Tadarida_lobata	0	0.0922026	0	0.907797
Mormopterus_francoismoutoui	0.0944501	0	0.90555	0
Molossus_pretiosus	0	0.272019	0	0.727981
Tadarida_latouchei	0	0.106227	0	0.893773
Molossus_alvarezi	0.10826	0	0.89174	0
Myopterus_whitleyi	0	0.745183	0	0.254817
Myopterus_daubentonii	0	0.745183	0	0.254817
Platymops_setiger	0	0.683416	0	0.316584
Tomopeas_ravus	0.668456	0	0.331544	0
Scotorepens_sanborni	0	0.955824	0	0.0441758
Scotorepens_orion	0	0.955824	0	0.0441758
Scotorepens_greyii	0	0.963574	0	0.0364258
Scotorepens_balstoni	0	0.963574	0	0.0364258
Cistugo_seabrae	0	0.908266	0	0.0917339
Cistugo_lesueuri	0.909545	0	0.0904547	0
Pharotis_imogene	0.824	0	0.176	0
Eudiscoderma_thongareeae	0.824	0	0.176	0
Nycticeius_humeralis	0	0.59166	0	0.40834
Nycticeius_cubanus	0.590866	0	0.409134	0
Scotozous_dormeri	0	0.589497	0	0.410503
Scoteanax_rueppellii	0	0.589497	0	0.410503
Scotophilus_kuhlii	0	0.854598	0	0.145402
Scotophilus_celebensis	0.341434	0	0.658566	0
Scotophilus_nux	0	0.346115	0	0.653885
Scotophilus_collinus	0	0.616751	0	0.383249
Scotophilus_nucella	0.454317	0	0.545683	0
Scotophilus_leucogaster	0	0.336179	0	0.663821
Scotophilus_viridis	0	0.336179	0	0.663821
Scotophilus_heathii	0	0.553731	0	0.446269
Scotophilus_tandrefana	0.514153	0	0.485847	0
Scotophilus_marovaza	0.514153	0	0.485847	0
Scotophilus_nigrita	0	0.439313	0	0.560687
Scotophilus_robustus	0	0.439313	0	0.560687
Scotophilus_livingstonii	0.313688	0	0.686312	0
Scotophilus_trujilloi	0.166881	0	0.833119	0
Scotophilus_andrewreborii	0.166881	0	0.833119	0
Scotophilus_dinganii	0	0.0599759	0	0.940024
Scotophilus_ejetai	0.0627682	0	0.937232	0
Chalinolobus_dwyeri	0	0.670619	0	0.329381
Eptesicus_isabellinus	0	0.670619	0	0.329381
Eptesicus_serotinus	0	0.397084	0	0.602916
Eptesicus_nilssonii	0	0.397084	0	0.602916
Eptesicus_gobiensis	0	0.27106	0	0.72894
Eptesicus_bobrinskoi	0	0.27106	0	0.72894
Eptesicus_pachyomus	0	0.456524	0	0.543476
Eptesicus_bottae	0	0.456524	0	0.543476
Histiotus_montanus	0	0.175791	0	0.824209
Histiotus_humboldti	0.181976	0	0.818024	0
Histiotus_magellanicus	0	0.244691	0	0.755309
Histiotus_macrotus	0	0.189576	0	0.810424
Histiotus_laephotis	0	0.189576	0	0.810424
Histiotus_alienus	0	0.399579	0	0.600421
Histiotus_velatus	0	0.399579	0	0.600421
Pipistrellus_raceyi	0.388618	0	0.611382	0
Eptesicus_hottentotus	0	0.415136	0	0.584864
Eptesicus_chiriquinus	0	0.318953	0	0.681047
Pipistrellus_aero	0.141144	0	0.858856	0
Eptesicus_furinalis	0	0.134589	0	0.865411
Eptesicus_brasiliensis	0	0.187245	0	0.812755
Eptesicus_diminutus	0	0.229631	0	0.770369
Eptesicus_fuscus	0	0.815795	0	0.184205
Hesperoptenus_tomesi	0.838937	0	0.161063	0
Scotomanes_ornatus	0	0.883495	0	0.116505
Ia_io	0	0.871037	0	0.128963
Eptesicus_innoxius	0.830867	0	0.169133	0
Pipistrellus_endoi	0.830867	0	0.169133	0
Lasionycteris_noctivagans	0	0.935315	0	0.0646852
Glauconycteris_curryae	0	0.942833	0	0.0571674
Glauconycteris_alboguttata	0	0.942833	0	0.0571674
Glauconycteris_argentata	0	0.570834	0	0.429166
Glauconycteris_egeria	0	0.570834	0	0.429166
Arielulus_torquatus	0.661466	0	0.338534	0
Chalinolobus_neocaledonicus	0.672304	0	0.327696	0
Eptesicus_platyops	0.672304	0	0.327696	0
Glauconycteris_variegata	0	0.642901	0	0.357099
Glauconycteris_humeralis	0	0.586949	0	0.413051
Pipistrellus_adamsi	0	0.471773	0	0.528227
Arielulus_aureocollaris	0.476393	0	0.523607	0
Arielulus_circumdatus	0.858348	0	0.141652	0
Chalinolobus_tuberculatus	0.444196	0	0.555804	0
Chalinolobus_nigrogriseus	0	0.450809	0	0.549191
Arielulus_societatis	0.220571	0	0.779429	0
Chalinolobus_picatus	0	0.214274	0	0.785726
Eptesicus_pachyotis	0	0.329084	0	0.670916
Hesperoptenus_doriae	0.333271	0	0.666729	0
Nyctophilus_microtis	0.253087	0	0.746913	0
Nyctophilus_gouldi	0	0.283012	0	0.716988
Nyctophilus_sherrini	0.05129	0	0.94871	0
Nyctophilus_arnhemensis	0	0.0510864	0	0.948914
Nyctophilus_microdon	0.253153	0	0.746847	0
Nyctophilus_nebulosus	0.365074	0	0.634926	0
Nyctophilus_corbeni	0	0.240261	0	0.759739
Nyctophilus_bifax	0	0.0708283	0	0.929172
Nyctophilus_geoffroyi	0	0.0500289	0	0.949971
Nyctophilus_heran	0.0527792	0	0.947221	0
Nyctophilus_walkeri	0	0.192055	0	0.807945
Nyctophilus_shirleyae	0.197777	0	0.802223	0
Falsistrellus_petersi	0.582056	0	0.417944	0
Falsistrellus_mordax	0.582056	0	0.417944	0
Falsistrellus_mackenziei	0.548702	0	0.451298	0
Falsistrellus_tasmaniensis	0	0.598627	0	0.401373
Neoromicia_melckorum	0	0.7326	0	0.2674
Neoromicia_nana	0	0.7326	0	0.2674
Neoromicia_helios	0	0.288989	0	0.711011
Neoromicia_brunnea	0	0.288989	0	0.711011
Neoromicia_roseveari	0.274344	0	0.725656	0
Neoromicia_zuluensis	0	0.288924	0	0.711076
Neoromicia_tenuipinnis	0	0.622525	0	0.377475
Neoromicia_rendalli	0	0.622525	0	0.377475
Neoromicia_flavescens	0.201353	0	0.798647	0
Neoromicia_capensis	0	0.162246	0	0.837754
Neoromicia_matroka	0.168083	0	0.831917	0
Neoromicia_malagasyensis	0.416137	0	0.583863	0
Neoromicia_robertsi	0.416137	0	0.583863	0
Laephotis_angolensis	0.102731	0	0.897269	0
Laephotis_wintoni	0	0.0956431	0	0.904357
Laephotis_namibensis	0.16388	0	0.83612	0
Laephotis_botswanae	0	0.210055	0	0.789945
Neoromicia_guineensis	0	0.600094	0	0.399906
Neoromicia_somalica	0	0.600094	0	0.399906
Hypsugo_lanzai	0.561074	0	0.438926	0
Hypsugo_bemainty	0.561074	0	0.438926	0
Hypsugo_dolichodon	0	0.544465	0	0.455535
Chalinolobus_morio	0	0.769786	0	0.230214
Pipistrellus_imbricatus	0	0.181254	0	0.818746
Chalinolobus_gouldii	0	0.181254	0	0.818746
Hesperoptenus_tickelli	0	0.220486	0	0.779514
Glauconycteris_gleni	0.332435	0	0.667565	0
Vespadelus_douglasorum	0.191601	0	0.808399	0
Vespadelus_vulturnus	0	0.1682	0	0.8318
Vespadelus_baverstocki	0	0.0389819	0	0.961018
Vespadelus_caurinus	0	0.0389819	0	0.961018
Vespadelus_pumilus	0.0516774	0	0.948323	0
Vespadelus_darlingtoni	0	0.152574	0	0.847426
Vespadelus_regulus	0	0.152574	0	0.847426
Vespadelus_finlaysoni	0	0.26117	0	0.73883
Vespadelus_troughtoni	0	0.720622	0	0.279378
Nycticeinops_schlieffeni	0	0.91862	0	0.08138
Pipistrellus_crassulus	0	0.780088	0	0.219912
Glauconycteris_machadoi	0.707783	0	0.292217	0
Pipistrellus_rusticus	0	0.794004	0	0.205996
Arielulus_cuprosus	0.828742	0	0.171258	0
Eptesicus_dimissus	0.828742	0	0.171258	0
Tylonycteris_pachypus	0	0.316099	0	0.683901
Tylonycteris_pygmaeus	0.318328	0	0.681672	0
Tylonycteris_robustula	0	0.55297	0	0.44703
Hesperoptenus_gaskelli	0.692451	0	0.307549	0
Pipistrellus_westralis	0	0.784352	0	0.215648
Philetor_brachypterus	0	0.784352	0	0.215648
Vespertilio_sinensis	0	0.931915	0	0.0680845
Vespertilio_murinus	0	0.931915	0	0.0680845
Pipistrellus_rueppellii	0	0.933766	0	0.0662343
Scotoecus_albofuscus	0	0.896789	0	0.103211
Scotoecus_hirundo	0	0.849804	0	0.150196
Scotoecus_pallidus	0	0.849804	0	0.150196
Pipistrellus_javanicus	0	0.522265	0	0.477735
Pipistrellus_paterculus	0	0.522265	0	0.477735
Glauconycteris_kenyacola	0.394304	0	0.605696	0
Pipistrellus_coromandra	0	0.418619	0	0.581381
Eptesicus_andinus	0	0.3342	0	0.6658
Pipistrellus_nanulus	0	0.3342	0	0.6658
Pipistrellus_tenuis	0	0.497482	0	0.502518
Pipistrellus_abramus	0	0.648683	0	0.351317
Pipistrellus_papuanus	0	0.450685	0	0.549315
Pipistrellus_ceylonicus	0	0.450685	0	0.549315
Pipistrellus_stenopterus	0	0.768964	0	0.231036
Glischropus_tylopus	0	0.234743	0	0.765257
Glischropus_javanus	0.139382	0	0.860618	0
Glischropus_bucephalus	0	0.132959	0	0.867041
Eptesicus_japonensis	0.297615	0	0.702385	0
Glauconycteris_superba	0.297615	0	0.702385	0
Nyctalus_azoreum	0.188829	0	0.811171	0
Nyctalus_leisleri	0	0.181279	0	0.818721
Nyctalus_montanus	0.328341	0	0.671659	0
Nyctalus_noctula	0	0.417929	0	0.582071
Nyctalus_lasiopterus	0	0.309495	0	0.690505
Nyctalus_aviator	0	0.309495	0	0.690505
Nyctalus_plancyi	0	0.330773	0	0.669227
Nyctalus_furvus	0.333955	0	0.666045	0
Pipistrellus_pipistrellus	0	0.42705	0	0.57295
Eptesicus_lobatus	0.348904	0	0.651096	0
Pipistrellus_hanaki	0.306243	0	0.693757	0
Pipistrellus_pygmaeus	0	0.307175	0	0.692825
Pipistrellus_kuhlii	0	0.538906	0	0.461094
Pipistrellus_maderensis	0.535737	0	0.464263	0
Pipistrellus_hesperidus	0	0.781696	0	0.218304
Pipistrellus_wattsi	0.8398	0	0.1602	0
Eptesicus_guadeloupensis	0.8398	0	0.1602	0
Pipistrellus_nathusii	0	0.840905	0	0.159095
Hesperoptenus_blanfordi	0	0.96724	0	0.0327595
Glauconycteris_poensis	0	0.95141	0	0.0485897
Glauconycteris_beatrix	0	0.95141	0	0.0485897
Pipistrellus_minahassae	0.924749	0	0.0752507	0
Eptesicus_kobayashii	0.924749	0	0.0752507	0
Eptesicus_floweri	0	0.915472	0	0.0845276
Lasiurus_intermedius	0	0.857335	0	0.142665
Lasiurus_ega	0	0.744311	0	0.255689
Lasiurus_xanthinus	0	0.744311	0	0.255689
Lasiurus_atratus	0	0.465346	0	0.534654
Lasiurus_pfeifferi	0.429901	0	0.570099	0
Lasiurus_blossevillii	0	0.611396	0	0.388604
Lasiurus_seminolus	0	0.611396	0	0.388604
Lasiurus_minor	0.210961	0	0.789039	0
Lasiurus_insularis	0.0882243	0	0.911776	0
Lasiurus_borealis	0	0.0846332	0	0.915367
Lasiurus_varius	0	0.397909	0	0.602091
Lasiurus_degelidus	0.433926	0	0.566074	0
Lasiurus_egregius	0	0.262871	0	0.737129
Lasiurus_castaneus	0.26772	0	0.73228	0
Lasiurus_ebenus	0.438079	0	0.561921	0
Lasiurus_cinereus	0	0.494902	0	0.505098
Parastrellus_hesperus	0	0.975235	0	0.0247653
Rhogeessa_menchuae	0.481548	0	0.518452	0
Rhogeessa_bickhami	0.481548	0	0.518452	0
Rhogeessa_io	0	0.432876	0	0.567124
Rhogeessa_aeneus	0.514488	0	0.485512	0
Rhogeessa_genowaysi	0.538973	0	0.461027	0
Rhogeessa_tumida	0	0.6712	0	0.3288
Rhogeessa_mira	0.606244	0	0.393756	0
Rhogeessa_parvula	0	0.679548	0	0.320452
Rhogeessa_hussoni	0	0.679548	0	0.320452
Rhogeessa_minutilla	0	0.953075	0	0.0469254
Pipistrellus_collinus	0	0.472227	0	0.527773
Pipistrellus_inexspectatus	0	0.472227	0	0.527773
Eptesicus_tatei	0.504349	0	0.495651	0
Antrozous_pallidus	0	0.403463	0	0.596537
Pipistrellus_angulatus	0	0.403463	0	0.596537
Bauerus_dubiaquercus	0	0.805711	0	0.194289
Otonycteris_hemprichii	0	0.972897	0	0.0271032
Barbastella_leucomelas	0	0.969044	0	0.0309558
Barbastella_barbastellus	0	0.969044	0	0.0309558
Plecotus_sardus	0.700715	0	0.299285	0
Plecotus_macrobullaris	0	0.812443	0	0.187557
Plecotus_auritus	0	0.67899	0	0.32101
Plecotus_ognevi	0	0.67899	0	0.32101
Plecotus_sacrimontis	0	0.524327	0	0.475673
Plecotus_austriacus	0	0.524327	0	0.475673
Plecotus_kolombatovici	0	0.309161	0	0.690839
Plecotus_teneriffae	0.308872	0	0.691128	0
Plecotus_christii	0.608968	0	0.391032	0
Plecotus_balensis	0.608968	0	0.391032	0
Plecotus_taivanus	0.617252	0	0.382748	0
Idionycteris_phyllotis	0	0.656153	0	0.343847
Euderma_maculatum	0	0.963258	0	0.036742
Corynorhinus_rafinesquii	0	0.922537	0	0.0774628
Corynorhinus_townsendii	0	0.852679	0	0.147321
Corynorhinus_mexicanus	0	0.852679	0	0.147321
Pipistrellus_permixtus	0.89753	0	0.10247	0
Submyotodon_latirostris	0.883384	0	0.116616	0
Myotis_nigricans	0	0.406184	0	0.593816
Myotis_levis	0	0.358821	0	0.641179
Myotis_oxyotus	0	0.358821	0	0.641179
Myotis_fortidens	0	0.56176	0	0.43824
Myotis_dominicensis	0.427689	0	0.572311	0
Myotis_nesopolus	0.458379	0	0.541621	0
Myotis_martiniquensis	0.507183	0	0.492817	0
Myotis_diminutus	0.507183	0	0.492817	0
Myotis_atacamensis	0	0.45295	0	0.54705
Myotis_vivesi	0.399991	0	0.600009	0
Myotis_austroriparius	0	0.421109	0	0.578891
Myotis_grisescens	0	0.245162	0	0.754838
Myotis_stalkeri	0.237521	0	0.762479	0
Myotis_yumanensis	0	0.315124	0	0.684876
Myotis_velifer	0	0.315124	0	0.684876
Myotis_chiloensis	0	0.562074	0	0.437926
Myotis_albescens	0	0.562074	0	0.437926
Myotis_ruber	0	0.709604	0	0.290396
Myotis_simus	0	0.430192	0	0.569808
Myotis_elegans	0	0.349512	0	0.650488
Myotis_riparius	0	0.349512	0	0.650488
Myotis_keaysi	0	0.725206	0	0.274794
Myotis_septentrionalis	0	0.370299	0	0.629701
Myotis_auriculus	0	0.370299	0	0.629701
Myotis_ciliolabrum	0	0.162118	0	0.837882
Myotis_leibii	0	0.136723	0	0.863277
Myotis_californicus	0	0.136723	0	0.863277
Myotis_melanorhinus	0	0.160972	0	0.839028
Myotis_sodalis	0	0.575181	0	0.424819
Myotis_volans	0	0.575181	0	0.424819
Myotis_lavali	0.109661	0	0.890339	0
Myotis_thysanodes	0	0.109243	0	0.890757
Myotis_evotis	0	0.147589	0	0.852411
Myotis_keenii	0.152925	0	0.847075	0
Myotis_lucifugus	0	0.208445	0	0.791555
Myotis_soror	0.658224	0	0.341776	0
Myotis_brandtii	0	0.815552	0	0.184448
Myotis_hermani	0.467691	0	0.532309	0
Myotis_alcathoe	0	0.474978	0	0.525022
Myotis_mystacinus	0	0.494678	0	0.505322
Myotis_bocagii	0	0.667514	0	0.332486
Myotis_welwitschii	0	0.60921	0	0.39079
Myotis_formosus	0	0.60921	0	0.39079
Myotis_morrisi	0.518094	0	0.481906	0
Myotis_planiceps	0.495467	0	0.504533	0
Myotis_scotti	0	0.591054	0	0.408946
Myotis_emarginatus	0	0.631336	0	0.368664
Myotis_tricolor	0	0.631336	0	0.368664
Myotis_anjouanensis	0.390912	0	0.609088	0
Myotis_goudoti	0	0.407766	0	0.592234
Myotis_rosseti	0	0.749837	0	0.250163
Myotis_rufopictus	0.45251	0	0.54749	0
Myotis_ridleyi	0	0.46695	0	0.53305
Myotis_peninsularis	0.335692	0	0.664308	0
Myotis_macropus	0	0.249175	0	0.750825
Myotis_adversus	0	0.249175	0	0.750825
Myotis_horsfieldii	0	0.573994	0	0.426006
Myotis_hasseltii	0	0.344286	0	0.655714
Myotis_csorbai	0.320884	0	0.679116	0
Myotis_macrotarsus	0	0.522787	0	0.477213
Myotis_siligorensis	0	0.378612	0	0.621388
Myotis_davidii	0	0.378612	0	0.621388
Myotis_laniger	0	0.364762	0	0.635238
Myotis_annamiticus	0.389987	0	0.610013	0
Myotis_longipes	0.389987	0	0.610013	0
Myotis_capaccinii	0	0.819257	0	0.180743
Myotis_izecksohni	0.863832	0	0.136168	0
Myotis_pruinosus	0.863832	0	0.136168	0
Myotis_secundus	0.872444	0	0.127556	0
Myotis_yanbarensis	0.872444	0	0.127556	0
Myotis_montivagus	0.823682	0	0.176318	0
Myotis_annectans	0	0.79786	0	0.20214
Myotis_gomantongensis	0	0.79786	0	0.20214
Myotis_escalerai	0	0.536091	0	0.463909
Myotis_schaubi	0.449034	0	0.550966	0
Myotis_badius	0	0.369216	0	0.630784
Myotis_pequinius	0	0.369216	0	0.630784
Myotis_bombinus	0	0.420353	0	0.579647
Myotis_nattereri	0	0.692896	0	0.307104
Myotis_oreias	0.386971	0	0.613029	0
Myotis_chinensis	0	0.400323	0	0.599677
Myotis_blythii	0	0.519558	0	0.480442
Myotis_myotis	0	0.519558	0	0.480442
Myotis_punicus	0	0.713112	0	0.286888
Myotis_sicarius	0.54869	0	0.45131	0
Myotis_frater	0	0.293048	0	0.706952
Myotis_dieteri	0.295348	0	0.704652	0
Myotis_bechsteinii	0	0.535315	0	0.464685
Myotis_daubentonii	0	0.138695	0	0.861305
Myotis_cobanensis	0.145032	0	0.854968	0
Myotis_moluccarum	0	0.116689	0	0.883311
Myotis_ater	0.12213	0	0.87787	0
Myotis_findleyi	0.164613	0	0.835387	0
Myotis_petax	0	0.159048	0	0.840952
Myotis_fimbriatus	0	0.355482	0	0.644518
Myotis_pilosus	0	0.355482	0	0.644518
Myotis_macrodactylus	0	0.425128	0	0.574872
Myotis_hajastanicus	0.609689	0	0.390311	0
Myotis_dasycneme	0	0.849278	0	0.150722
Myotis_dinellii	0	0.849278	0	0.150722
Myotis_occultus	0	0.807476	0	0.192524
Myotis_aelleni	0.565384	0	0.434616	0
Myotis_muricola	0	0.584861	0	0.415139
Myotis_nipalensis	0	0.520347	0	0.479653
Myotis_aurascens	0	0.520347	0	0.479653
Myotis_bucharensis	0.606247	0	0.393753	0
Myotis_ikonnikovi	0	0.737719	0	0.262281
Myotis_altarium	0	0.737719	0	0.262281
Eudiscopus_denticulus	0.668389	0	0.331611	0
Harpiocephalus_harpia	0	0.676316	0	0.323684
Mimetillus_moloneyi	0	0.782465	0	0.217535
Murina_hilgendorfi	0	0.830215	0	0.169785
Murina_leucogaster	0	0.44943	0	0.55057
Murina_shuipuensis	0.453292	0	0.546708	0
Murina_bicolor	0.603559	0	0.396441	0
Murina_puta	0.603559	0	0.396441	0
Murina_fionae	0.764969	0	0.235031	0
Murina_fusca	0.764969	0	0.235031	0
Murina_cyclotis	0	0.831692	0	0.168308
Murina_florium	0.549031	0	0.450969	0
Murina_suilla	0	0.583962	0	0.416038
Murina_aenea	0	0.816026	0	0.183974
Murina_annamitica	0	0.816026	0	0.183974
Murina_rozendaali	0	0.756471	0	0.243529
Murina_tubinaris	0.653229	0	0.346771	0
Murina_balaensis	0.699504	0	0.300496	0
Murina_aurata	0	0.681713	0	0.318287
Murina_recondita	0.703525	0	0.296475	0
Murina_gracilis	0.703525	0	0.296475	0
Murina_harrisoni	0.753877	0	0.246123	0
Murina_beelzebub	0.71712	0	0.28288	0
Murina_ussuriensis	0	0.567218	0	0.432782
Murina_ryukyuana	0.552685	0	0.447315	0
Murina_huttoni	0	0.825315	0	0.174685
Murina_harpioloides	0.785146	0	0.214854	0
Harpiola_isodon	0.841781	0	0.158219	0
Harpiola_grisea	0.841781	0	0.158219	0
Kerivoula_lenis	0.748857	0	0.251143	0
Kerivoula_flora	0.748857	0	0.251143	0
Kerivoula_cuprosa	0	0.624563	0	0.375437
Kerivoula_papillosa	0	0.624563	0	0.375437
Kerivoula_intermedia	0	0.76833	0	0.23167
Kerivoula_minuta	0	0.76833	0	0.23167
Kerivoula_krauensis	0.584946	0	0.415054	0
Kerivoula_smithii	0	0.689983	0	0.310017
Kerivoula_agnella	0.0801276	0	0.919872	0
Kerivoula_whiteheadi	0	0.0791416	0	0.920858
Kerivoula_phalaena	0	0.13607	0	0.86393
Kerivoula_muscina	0	0.13607	0	0.86393
Kerivoula_titania	0	0.693209	0	0.306791
Kerivoula_kachinensis	0	0.693209	0	0.306791
Kerivoula_hardwickii	0	0.258926	0	0.741074
Kerivoula_africana	0.264314	0	0.735686	0
Kerivoula_argentata	0	0.518907	0	0.481093
Kerivoula_eriophora	0.848055	0	0.151945	0
Kerivoula_myrella	0.848055	0	0.151945	0
Kerivoula_lanosa	0	0.819028	0	0.180972
Kerivoula_pellucida	0	0.819028	0	0.180972
Kerivoula_picta	0	0.950276	0	0.0497235
Miniopterus_mahafaliensis	0.349934	0	0.650066	0
Miniopterus_newtoni	0.349934	0	0.650066	0
Miniopterus_robustior	0.277164	0	0.722836	0
Miniopterus_sororculus	0.277164	0	0.722836	0
Miniopterus_ambohitrensis	0.274782	0	0.725218	0
Miniopterus_schreibersii	0	0.239422	0	0.760578
Miniopterus_maghrebensis	0	0.418131	0	0.581869
Miniopterus_tristis	0	0.575474	0	0.424526
Miniopterus_pusillus	0	0.419395	0	0.580605
Miniopterus_australis	0	0.242829	0	0.757171
Miniopterus_medius	0	0.242829	0	0.757171
Miniopterus_macrocneme	0	0.302977	0	0.697023
Miniopterus_magnater	0	0.471585	0	0.528415
Miniopterus_fuscus	0.489916	0	0.510084	0
Miniopterus_paululus	0.489916	0	0.510084	0
Miniopterus_inflatus	0	0.664768	0	0.335232
Miniopterus_natalensis	0	0.566794	0	0.433206
Miniopterus_aelleni	0.331838	0	0.668162	0
Miniopterus_manavi	0	0.192513	0	0.807487
Miniopterus_petersoni	0.194368	0	0.805632	0
Miniopterus_gleni	0	0.361945	0	0.638055
Miniopterus_shortridgei	0	0.146716	0	0.853284
Miniopterus_griffithsi	0.153009	0	0.846991	0
Miniopterus_brachytragos	0.164063	0	0.835937	0
Miniopterus_majori	0	0.157733	0	0.842267
Miniopterus_griveaudi	0.424329	0	0.575671	0
Miniopterus_egeri	0.424329	0	0.575671	0
Miniopterus_fraterculus	0	0.304498	0	0.695502
Miniopterus_minor	0.279832	0	0.720168	0
Phoniscus_jagorii	0	0.936486	0	0.0635138
Phoniscus_atrox	0	0.936486	0	0.0635138
Phoniscus_papuensis	0	0.967548	0	0.0324518
Myzopoda_schliemanni	0.963255	0	0.0367449	0
Myzopoda_aurita	0.963255	0	0.0367449	0
Mystacina_tuberculata	0.947188	0	0.0528121	0
Thyroptera_devivoi	0.971833	0	0.0281667	0
Thyroptera_wynneae	0.971833	0	0.0281667	0
Thyroptera_lavali	0.962823	0	0.0371769	0
Thyroptera_tricolor	0	0.953725	0	0.0462747
Thyroptera_discifera	0	0.966239	0	0.0337612
Noctilio_leporinus	0	0.959827	0	0.0401728
Noctilio_albiventris	0	0.959827	0	0.0401728
Furipterus_horrens	0	0.978917	0	0.0210834
Amorphochilus_schnablii	0	0.978917	0	0.0210834
Pteronotus_quadridens	0	0.947132	0	0.0528676
Pteronotus_macleayii	0.930378	0	0.0696224	0
Pteronotus_gymnonotus	0	0.938182	0	0.0618178
Pteronotus_davyi	0	0.938182	0	0.0618178
Pteronotus_personatus	0	0.977435	0	0.0225646
Pteronotus_paraguanensis	0.904169	0	0.0958309	0
Pteronotus_parnellii	0	0.902525	0	0.0974751
Mormoops_megalophylla	0	0.980269	0	0.019731
Mormoops_blainvillei	0	0.980269	0	0.019731
Lampronycteris_brachyotis	0	0.973055	0	0.0269447
Micronycteris_hirsuta	0	0.606424	0	0.393576
Micronycteris_sanborni	0.527966	0	0.472034	0
Micronycteris_brosseti	0	0.622792	0	0.377208
Micronycteris_matses	0.30597	0	0.69403	0
Micronycteris_megalotis	0	0.234878	0	0.765122
Micronycteris_microtis	0	0.234878	0	0.765122
Micronycteris_buriri	0.249198	0	0.750802	0
Micronycteris_giovanniae	0.323774	0	0.676226	0
Micronycteris_yatesi	0.605791	0	0.394209	0
Micronycteris_schmidtorum	0	0.593504	0	0.406496
Micronycteris_minuta	0	0.593504	0	0.406496
Lonchorhina_orinocensis	0	0.973989	0	0.0260105
Lonchorhina_aurita	0	0.973989	0	0.0260105
Hylonycteris_underwoodi	0	0.472417	0	0.527583
Lonchorhina_fernandezi	0.4542	0	0.5458	0
Musonycteris_harrisoni	0.456347	0	0.543653	0
Choeronycteris_mexicana	0	0.51659	0	0.48341
Choeroniscus_periosus	0.0657921	0	0.934208	0
Choeroniscus_godmani	0	0.0656689	0	0.934331
Choeroniscus_minor	0	0.161985	0	0.838015
Lichonycteris_obscura	0	0.600837	0	0.399163
Anoura_fistulata	0.818667	0	0.181333	0
Anoura_luismanueli	0.818667	0	0.181333	0
Anoura_cultrata	0	0.849236	0	0.150764
Anoura_caudifer	0	0.842809	0	0.157191
Anoura_latidens	0	0.784166	0	0.215834
Anoura_geoffroyi	0	0.784166	0	0.215834
Leptonycteris_nivalis	0	0.7488	0	0.2512
Leptonycteris_yerbabuenae	0	0.613782	0	0.386218
Leptonycteris_curasoae	0	0.613782	0	0.386218
Glossophaga_soricina	0	0.720736	0	0.279264
Glossophaga_morenoi	0	0.599791	0	0.400209
Glossophaga_longirostris	0	0.526165	0	0.473835
Glossophaga_leachii	0	0.526165	0	0.473835
Glossophaga_commissarisi	0	0.654517	0	0.345483
Monophyllus_redmani	0	0.732706	0	0.267294
Monophyllus_plethodon	0.682382	0	0.317618	0
Phyllonycteris_poeyi	0	0.669729	0	0.330271
Phyllonycteris_aphylla	0.673603	0	0.326397	0
Erophylla_sezekorni	0.828145	0	0.171855	0
Erophylla_bombifrons	0.828145	0	0.171855	0
Brachyphylla_nana	0	0.728904	0	0.271096
Brachyphylla_cavernarum	0.729305	0	0.270695	0
Rhinophylla_pumilio	0	0.920111	0	0.0798891
Rhinophylla_fischerae	0	0.917593	0	0.0824072
Rhinophylla_alethina	0.845918	0	0.154082	0
Sturnira_aratathomasi	0.538118	0	0.461882	0
Sturnira_sorianoi	0.503025	0	0.496975	0
Sturnira_tildae	0	0.438503	0	0.561497
Sturnira_mordax	0.369598	0	0.630402	0
Sturnira_koopmanhilli	0.369598	0	0.630402	0
Sturnira_bogotensis	0	0.304408	0	0.695592
Sturnira_perla	0.260571	0	0.739429	0
Sturnira_magna	0	0.292399	0	0.707601
Sturnira_ludovici	0	0.21686	0	0.78314
Sturnira_oporaphilum	0	0.21686	0	0.78314
Sturnira_burtonlimi	0.22941	0	0.77059	0
Sturnira_hondurensis	0	0.305924	0	0.694076
Sturnira_angeli	0.112495	0	0.887505	0
Sturnira_luisi	0	0.105806	0	0.894194
Sturnira_paulsoni	0.15355	0	0.84645	0
Sturnira_bakeri	0.183126	0	0.816874	0
Sturnira_parvidens	0	0.191294	0	0.808706
Sturnira_lilium	0	0.236479	0	0.763521
Sturnira_erythromos	0	0.259919	0	0.740081
Sturnira_mistratensis	0.238539	0	0.761461	0
Sturnira_nana	0.60556	0	0.39444	0
Sturnira_bidens	0	0.825973	0	0.174027
Uroderma_magnirostrum	0	0.77194	0	0.22806
Uroderma_bilobatum	0	0.77194	0	0.22806
Mesophylla_macconnelli	0	0.707754	0	0.292246
Vampyressa_thyone	0	0.575395	0	0.424605
Vampyressa_pusilla	0	0.575395	0	0.424605
Vampyressa_melissa	0	0.602454	0	0.397546
Platyrrhinus_lineatus	0	0.206485	0	0.793515
Platyrrhinus_chocoensis	0.204327	0	0.795673	0
Platyrrhinus_ismaeli	0.308483	0	0.691517	0
Platyrrhinus_masu	0.308483	0	0.691517	0
Platyrrhinus_albericoi	0	0.165182	0	0.834818
Platyrrhinus_vittatus	0	0.165182	0	0.834818
Platyrrhinus_dorsalis	0	0.299505	0	0.700495
Platyrrhinus_aurarius	0	0.265293	0	0.734707
Platyrrhinus_infuscus	0	0.265293	0	0.734707
Platyrrhinus_matapalensis	0.177073	0	0.822927	0
Platyrrhinus_umbratus	0.102994	0	0.897006	0
Platyrrhinus_helleri	0	0.0963301	0	0.90367
Platyrrhinus_angustirostris	0	0.0818222	0	0.918178
Platyrrhinus_fusciventris	0	0.0818222	0	0.918178
Platyrrhinus_recifinus	0	0.0561328	0	0.943867
Platyrrhinus_nitelinea	0.0604565	0	0.939544	0
Platyrrhinus_brachycephalus	0	0.326074	0	0.673926
Platyrrhinus_nigellus	0	0.326074	0	0.673926
Vampyrodes_caraccioli	0	0.755414	0	0.244586
Chiroderma_villosum	0	0.191493	0	0.808507
Chiroderma_improvisum	0.193313	0	0.806687	0
Chiroderma_trinitatum	0	0.245574	0	0.754426
Chiroderma_doriae	0	0.245574	0	0.754426
Chiroderma_salvini	0	0.3314	0	0.6686
Chiroderma_vizottoi	0.307898	0	0.692102	0
Enchisthenes_hartii	0	0.91743	0	0.0825699
Ardops_nichollsi	0.537632	0	0.462368	0
Ariteus_flavescens	0.537632	0	0.462368	0
Centurio_senex	0	0.354085	0	0.645915
Sphaeronycteris_toxophyllum	0	0.354085	0	0.645915
Pygoderma_bilabiatum	0	0.372991	0	0.627009
Ametrida_centurio	0	0.372991	0	0.627009
Stenoderma_rufum	0.133242	0	0.866758	0
Phyllops_falcatus	0	0.130905	0	0.869095
Ectophylla_alba	0.717525	0	0.282475	0
Artibeus_concolor	0	0.523047	0	0.476953
Artibeus_inopinatus	0.300484	0	0.699516	0
Artibeus_hirsutus	0	0.345933	0	0.654067
Artibeus_fraterculus	0	0.398096	0	0.601904
Artibeus_jamaicensis	0	0.344185	0	0.655815
Artibeus_fimbriatus	0	0.257191	0	0.742809
Artibeus_lituratus	0	0.180632	0	0.819368
Artibeus_obscurus	0	0.178721	0	0.821279
Artibeus_planirostris	0	0.142415	0	0.857585
Artibeus_amplus	0	0.142415	0	0.857585
Dermanura_phaeotis	0	0.539954	0	0.460046
Dermanura_watsoni	0	0.539954	0	0.460046
Dermanura_bogotensis	0	0.413372	0	0.586628
Dermanura_rava	0	0.372561	0	0.627439
Dermanura_anderseni	0	0.372561	0	0.627439
Carollia_subrufa	0	0.342936	0	0.657064
Carollia_manu	0.321957	0	0.678043	0
Carollia_sowelli	0	0.347914	0	0.652086
Carollia_perspicillata	0	0.317357	0	0.682643
Carollia_brevicauda	0	0.317357	0	0.682643
Carollia_castanea	0	0.57446	0	0.42554
Carollia_benkeithi	0	0.57446	0	0.42554
Trinycteris_nicefori	0	0.943764	0	0.0562355
Glyphonycteris_daviesi	0	0.932906	0	0.0670942
Glyphonycteris_sylvestris	0	0.903454	0	0.0965459
Glyphonycteris_behnii	0	0.903454	0	0.0965459
Lonchophylla_robusta	0	0.271928	0	0.728072
Lonchophylla_orienticollina	0	0.271928	0	0.728072
Lonchophylla_thomasi	0	0.320378	0	0.679622
Lonchophylla_handleyi	0.583173	0	0.416827	0
Lonchophylla_orcesi	0.583173	0	0.416827	0
Lonchophylla_chocoana	0.552423	0	0.447577	0
Lonchophylla_peracchii	0.700646	0	0.299354	0
Lonchophylla_bokermanni	0.700646	0	0.299354	0
Lionycteris_spurrelli	0	0.287956	0	0.712044
Lonchophylla_dekeyseri	0.301399	0	0.698601	0
Lonchophylla_fornicata	0.46199	0	0.53801	0
Lonchophylla_mordax	0.369988	0	0.630012	0
Lonchophylla_concava	0	0.367808	0	0.632192
Lonchophylla_hesperia	0	0.457235	0	0.542765
Xeronycteris_vieirai	0.861322	0	0.138678	0
Platalina_genovensium	0	0.93364	0	0.0663604
Chrotopterus_auritus	0	0.964095	0	0.0359045
Vampyrum_spectrum	0	0.964095	0	0.0359045
Mimon_bennettii	0	0.960944	0	0.0390557
Trachops_cirrhosus	0	0.956713	0	0.0432871
Macrophyllum_macrophyllum	0	0.738319	0	0.261681
Lonchorhina_marinkellei	0.727639	0	0.272361	0
Mimon_cozumelae	0	0.776885	0	0.223115
Lonchorhina_inusitata	0	0.776885	0	0.223115
Phylloderma_stenops	0	0.948853	0	0.0511475
Phyllostomus_hastatus	0	0.898331	0	0.101669
Phyllostomus_latifolius	0	0.876726	0	0.123274
Phyllostomus_elongatus	0	0.876726	0	0.123274
Tonatia_saurophila	0	0.902951	0	0.0970495
Tonatia_bidens	0	0.902951	0	0.0970495
Phyllostomus_discolor	0	0.92729	0	0.0727104
Lophostoma_kalkoae	0.554008	0	0.445992	0
Lophostoma_carrikeri	0	0.611368	0	0.388632
Lophostoma_brasiliense	0	0.659585	0	0.340415
Lophostoma_schulzi	0	0.774298	0	0.225702
Lophostoma_silvicolum	0	0.58234	0	0.41766
Lophostoma_evotis	0.574761	0	0.425239	0
Diphylla_ecaudata	0	0.978244	0	0.0217563
Neonycteris_pusilla	0.945046	0	0.054954	0
Dryadonycteris_capixaba	0.945046	0	0.054954	0
Diaemus_youngi	0	0.949885	0	0.0501151
Scleronycteris_ega	0	0.949885	0	0.0501151
Desmodus_rotundus	0	0.962962	0	0.0370383
Macrotus_waterhousii	0	0.978592	0	0.021408
Macrotus_californicus	0	0.978592	0	0.021408
Smutsia_temminckii	0	0.97151	0	0.0284898
Smutsia_gigantea	0	0.97151	0	0.0284898
Phataginus_tricuspis	0	0.973769	0	0.0262312
Phataginus_tetradactyla	0	0.973769	0	0.0262312
Manis_crassicaudata	0	0.881365	0	0.118635
Manis_culionensis	0.881934	0	0.118066	0
Manis_javanica	0	0.950403	0	0.0495973
Manis_pentadactyla	0	0.950403	0	0.0495973
Vulpes_corsac	0	0.272256	0	0.727744
Vulpes_ferrilata	0	0.272256	0	0.727744
Vulpes_vulpes	0	0.199519	0	0.800481
Vulpes_rueppellii	0	0.199519	0	0.800481
Vulpes_zerda	0	0.33073	0	0.66927
Vulpes_cana	0	0.33073	0	0.66927
Vulpes_chama	0	0.415214	0	0.584786
Vulpes_velox	0	0.598024	0	0.401976
Vulpes_macrotis	0	0.132894	0	0.867106
Vulpes_bengalensis	0	0.102512	0	0.897488
Urocyon_littoralis	0.116971	0	0.883029	0
Urocyon_cinereoargenteus	0	0.106787	0	0.893213
Vulpes_pallida	0	0.751029	0	0.248971
Otocyon_megalotis	0	0.767111	0	0.232889
Nyctereutes_procyonoides	0	0.767111	0	0.232889
Lycaon_pictus	0	0.585802	0	0.414198
Chrysocyon_brachyurus	0	0.555165	0	0.444835
Canis_mesomelas	0	0.33323	0	0.66677
Canis_simensis	0.208935	0	0.791065	0
Canis_latrans	0	0.177502	0	0.822498
Canis_aureus	0	0.169441	0	0.830559
Canis_lupus	0	0.169441	0	0.830559
Cuon_alpinus	0	0.440028	0	0.559972
Canis_adustus	0	0.440028	0	0.559972
Speothos_venaticus	0	0.291892	0	0.708108
Cerdocyon_thous	0	0.291892	0	0.708108
Atelocynus_microtis	0	0.369109	0	0.630891
Mydaus_marchei	0.955033	0	0.0449672	0
Mydaus_javanensis	0.955033	0	0.0449672	0
Spilogale_putorius	0	0.518473	0	0.481527
Spilogale_pygmaea	0.522151	0	0.477849	0
Spilogale_angustifrons	0	0.726114	0	0.273886
Spilogale_gracilis	0	0.726114	0	0.273886
Mephitis_mephitis	0	0.753412	0	0.246588
Mephitis_macroura	0	0.753412	0	0.246588
Conepatus_humboldtii	0	0.73383	0	0.26617
Conepatus_leuconotus	0	0.73383	0	0.26617
Conepatus_semistriatus	0	0.732128	0	0.267872
Conepatus_chinga	0	0.732128	0	0.267872
Potos_flavus	0	0.967114	0	0.032886
Procyon_lotor	0	0.839194	0	0.160806
Procyon_pygmaeus	0.773719	0	0.226281	0
Bassariscus_sumichrasti	0	0.844429	0	0.155571
Bassariscus_astutus	0	0.844429	0	0.155571
Nasua_nasua	0	0.511781	0	0.488219
Nasuella_olivacea	0	0.449466	0	0.550534
Nasuella_meridensis	0.421376	0	0.578624	0
Nasua_narica	0	0.499865	0	0.500135
Bassaricyon_neblina	0.465165	0	0.534835	0
Bassaricyon_medius	0	0.242561	0	0.757439
Bassaricyon_gabbii	0.248639	0	0.751361	0
Bassaricyon_alleni	0	0.364716	0	0.635284
Taxidea_taxus	0	0.958136	0	0.0418638
Meles_meles	0	0.648539	0	0.351461
Meles_leucurus	0	0.585323	0	0.414677
Meles_anakuma	0	0.585323	0	0.414677
Arctonyx_collaris	0	0.704439	0	0.295561
Mellivora_capensis	0	0.928729	0	0.071271
Martes_pennanti	0	0.827349	0	0.172651
Martes_flavigula	0	0.706368	0	0.293632
Martes_foina	0	0.357693	0	0.642307
Martes_gwatkinsii	0.326655	0	0.673345	0
Martes_zibellina	0	0.205362	0	0.794638
Martes_martes	0	0.205362	0	0.794638
Martes_melampus	0	0.212486	0	0.787514
Martes_americana	0	0.379543	0	0.620457
Gulo_gulo	0	0.786515	0	0.213485
Eira_barbara	0	0.838624	0	0.161376
Melogale_personata	0	0.39979	0	0.60021
Melogale_moschata	0	0.39979	0	0.60021
Melogale_orientalis	0.489001	0	0.510999	0
Melogale_cucphuongensis	0.489001	0	0.510999	0
Melogale_everetti	0.599831	0	0.400169	0
Mustela_kathiah	0	0.663009	0	0.336991
Mustela_erminea	0	0.502715	0	0.497285
Mustela_altaica	0	0.445859	0	0.554141
Mustela_nivalis	0	0.445859	0	0.554141
Mustela_putorius	0	0.146839	0	0.853161
Mustela_eversmanii	0	0.146839	0	0.853161
Mustela_sibirica	0	0.233016	0	0.766984
Mustela_itatsi	0	0.277673	0	0.722327
Mustela_strigidorsa	0	0.531521	0	0.468479
Mustela_lutreolina	0.18417	0	0.81583	0
Mustela_nudipes	0	0.1828	0	0.8172
Mustela_subpalmata	0.542645	0	0.457355	0
Mustela_africana	0	0.389961	0	0.610039
Mustela_felipei	0.362575	0	0.637425	0
Mustela_frenata	0	0.416721	0	0.583279
Vormela_peregusna	0	0.821934	0	0.178066
Poecilogale_albinucha	0	0.758114	0	0.241886
Ictonyx_striatus	0	0.758114	0	0.241886
Galictis_vittata	0	0.708368	0	0.291632
Lyncodon_patagonicus	0	0.709751	0	0.290249
Galictis_cuja	0	0.709751	0	0.290249
Ailurus_fulgens	0	0.978722	0	0.0212778
Ursus_arctos	0	0.726539	0	0.273461
Melursus_ursinus	0	0.663653	0	0.336347
Ursus_thibetanus	0	0.589563	0	0.410437
Ursus_americanus	0	0.589563	0	0.410437
Helarctos_malayanus	0	0.614291	0	0.385709
Tremarctos_ornatus	0	0.930595	0	0.0694048
Ailuropoda_melanoleuca	0.916524	0	0.0834761	0
Nandinia_binotata	0	0.980229	0	0.0197706
Hyaena_hyaena	0	0.944277	0	0.0557226
Proteles_cristata	0	0.937616	0	0.0623842
Crocuta_crocuta	0	0.937616	0	0.0623842
Fossa_fossana	0.922005	0	0.0779948	0
Eupleres_goudotii	0.922005	0	0.0779948	0
Salanoia_concolor	0.966425	0	0.0335755	0
Mungotictis_decemlineata	0.966425	0	0.0335755	0
Galidictis_grandidieri	0.962851	0	0.0371485	0
Galidictis_fasciata	0.962851	0	0.0371485	0
Galidia_elegans	0.946296	0	0.0537036	0
Cryptoprocta_ferox	0	0.923241	0	0.0767593
Herpestes_vitticollis	0.226109	0	0.773891	0
Herpestes_smithii	0	0.228628	0	0.771372
Herpestes_fuscus	0.339213	0	0.660787	0
Herpestes_edwardsii	0	0.260007	0	0.739993
Herpestes_javanicus	0	0.260007	0	0.739993
Herpestes_urva	0	0.292193	0	0.707807
Herpestes_semitorquatus	0	0.292193	0	0.707807
Herpestes_brachyurus	0	0.415465	0	0.584535
Herpestes_naso	0	0.38692	0	0.61308
Herpestes_ochraceus	0	0.38692	0	0.61308
Ichneumia_albicauda	0	0.500522	0	0.499478
Rhynchogale_melleri	0	0.424401	0	0.575599
Cynictis_penicillata	0	0.238769	0	0.761231
Paracynictis_selousi	0	0.238769	0	0.761231
Bdeogale_jacksoni	0.0549089	0	0.945091	0
Bdeogale_crassicauda	0	0.0516541	0	0.948346
Bdeogale_nigripes	0	0.136771	0	0.863229
Bdeogale_omnivora	0.153468	0	0.846532	0
Herpestes_flavescens	0	0.390115	0	0.609885
Herpestes_sanguineus	0	0.390115	0	0.609885
Herpestes_pulverulentus	0	0.484157	0	0.515843
Herpestes_ichneumon	0	0.514621	0	0.485379
Suricata_suricatta	0	0.740784	0	0.259216
Mungos_mungo	0	0.484861	0	0.515139
Mungos_gambianus	0	0.484861	0	0.515139
Liberiictis_kuhni	0.330235	0	0.669765	0
Dologale_dybowskii	0	0.335047	0	0.664953
Helogale_parvula	0	0.514322	0	0.485678
Helogale_hirtula	0	0.514322	0	0.485678
Crossarchus_obscurus	0	0.22879	0	0.77121
Crossarchus_platycephalus	0	0.156256	0	0.843744
Crossarchus_ansorgei	0	0.148079	0	0.851921
Crossarchus_alexandri	0	0.148079	0	0.851921
Genetta_servalina	0	0.304408	0	0.695592
Genetta_cristata	0.271507	0	0.728493	0
Genetta_tigrina	0	0.206966	0	0.793034
Genetta_maculata	0	0.168812	0	0.831188
Genetta_bourloni	0.104608	0	0.895392	0
Genetta_poensis	0.104608	0	0.895392	0
Genetta_pardina	0	0.0721575	0	0.927842
Genetta_angolensis	0	0.0730486	0	0.926951
Poiana_richardsonii	0	0.119891	0	0.880109
Poiana_leightoni	0.125547	0	0.874453	0
Genetta_thierryi	0	0.233627	0	0.766373
Genetta_johnstoni	0	0.240369	0	0.759631
Genetta_victoriae	0	0.149248	0	0.850752
Genetta_abyssinica	0	0.149248	0	0.850752
Genetta_genetta	0	0.341257	0	0.658743
Viverricula_indica	0	0.837146	0	0.162854
Viverra_tangalunga	0	0.69014	0	0.30986
Viverra_megaspila	0	0.601317	0	0.398683
Viverra_zibetha	0	0.601317	0	0.398683
Civettictis_civetta	0	0.805103	0	0.194897
Macrogalidia_musschenbroekii	0.731215	0	0.268785	0
Cynogale_bennettii	0	0.839945	0	0.160055
Hemigalus_derbyanus	0	0.749443	0	0.250557
Diplogale_hosei	0.650037	0	0.349963	0
Chrotogale_owstoni	0	0.772438	0	0.227562
Arctogalidia_trivirgata	0	0.898433	0	0.101567
Paradoxurus_zeylonensis	0.681817	0	0.318183	0
Paradoxurus_jerdoni	0.681817	0	0.318183	0
Paradoxurus_hermaphroditus	0	0.682584	0	0.317416
Paguma_larvata	0	0.759533	0	0.240467
Arctictis_binturong	0	0.82413	0	0.17587
Prionodon_pardicolor	0	0.956155	0	0.0438448
Prionodon_linsang	0	0.956155	0	0.0438448
Leopardus_tigrinus	0	0.126935	0	0.873065
Leopardus_guigna	0	0.126935	0	0.873065
Leopardus_colocolo	0	0.144239	0	0.855761
Leopardus_pardalis	0	0.194175	0	0.805825
Leopardus_geoffroyi	0	0.119565	0	0.880435
Leopardus_wiedii	0	0.119565	0	0.880435
Leopardus_jacobita	0	0.226265	0	0.773735
Prionailurus_rubiginosus	0	0.46747	0	0.53253
Prionailurus_bengalensis	0	0.46747	0	0.53253
Felis_silvestris	0	0.279824	0	0.720176
Felis_margarita	0	0.279824	0	0.720176
Felis_nigripes	0	0.358571	0	0.641429
Felis_bieti	0	0.20096	0	0.79904
Felis_chaus	0	0.20096	0	0.79904
Otocolobus_manul	0	0.568628	0	0.431372
Catopuma_temminckii	0	0.276721	0	0.723279
Pardofelis_marmorata	0	0.206542	0	0.793458
Catopuma_badia	0	0.206542	0	0.793458
Herpailurus_yagouaroundi	0	0.483407	0	0.516593
Puma_concolor	0	0.483407	0	0.516593
Acinonyx_jubatus	0	0.537068	0	0.462932
Lynx_rufus	0	0.413443	0	0.586557
Lynx_lynx	0	0.247037	0	0.752963
Lynx_pardinus	0.175346	0	0.824654	0
Lynx_canadensis	0	0.17313	0	0.82687
Caracal_caracal	0	0.61395	0	0.38605
Caracal_aurata	0	0.61395	0	0.38605
Panthera_tigris	0	0.5015	0	0.4985
Panthera_onca	0	0.409933	0	0.590067
Panthera_uncia	0	0.378261	0	0.621739
Panthera_pardus	0	0.302748	0	0.697252
Panthera_leo	0	0.302748	0	0.697252
Neofelis_nebulosa	0	0.372674	0	0.627326
Neofelis_diardi	0	0.372674	0	0.627326
Equus_africanus	0.596584	0	0.403416	0
Equus_zebra	0	0.549756	0	0.450244
Equus_grevyi	0.452159	0	0.547841	0
Equus_quagga	0	0.467924	0	0.532076
Equus_kiang	0	0.440775	0	0.559225
Equus_hemionus	0	0.440775	0	0.559225
Rhinoceros_sondaicus	0.947649	0	0.0523514	0
Dicerorhinus_sumatrensis	0	0.973665	0	0.0263346
Diceros_bicornis	0	0.97605	0	0.0239503
Ceratotherium_simum	0	0.97605	0	0.0239503
Vicugna_vicugna	0	0.958051	0	0.0419492
Lama_guanicoe	0	0.958051	0	0.0419492
Camelus_ferus	0	0.979859	0	0.0201413
Tayassu_pecari	0	0.965179	0	0.0348208
Pecari_tajacu	0	0.965179	0	0.0348208
Catagonus_wagneri	0	0.97121	0	0.0287896
Phacochoerus_africanus	0	0.716591	0	0.283409
Phacochoerus_aethiopicus	0	0.653144	0	0.346856
Hylochoerus_meinertzhageni	0	0.653144	0	0.346856
Sus_barbatus	0	0.105362	0	0.894638
Sus_verrucosus	0.113151	0	0.886849	0
Sus_ahoenobarbus	0.141607	0	0.858393	0
Sus_scrofa	0	0.293412	0	0.706588
Sus_philippensis	0.423843	0	0.576157	0
Sus_bucculentus	0.423843	0	0.576157	0
Sus_oliveri	0.429939	0	0.570061	0
Sus_cebifrons	0.429939	0	0.570061	0
Sus_celebensis	0	0.33095	0	0.66905
Potamochoerus_porcus	0	0.555418	0	0.444582
Potamochoerus_larvatus	0	0.555418	0	0.444582
Porcula_salvania	0.952118	0	0.0478817	0
Tragulus_williamsoni	0.859215	0	0.140785	0
Tragulus_kanchil	0	0.847443	0	0.152557
Tragulus_napu	0	0.930485	0	0.0695146
Tragulus_versicolor	0.929993	0	0.0700068	0
Tragulus_nigricans	0.929993	0	0.0700068	0
Hyemoschus_aquaticus	0	0.980618	0	0.0193821
Okapia_johnstoni	0	0.970118	0	0.0298816
Giraffa_camelopardalis	0	0.970118	0	0.0298816
[truncated: 3,130 more rows]

## Sheet: Carnivora
	small1	large1	small2	large2
Vulpes_corsac	0	0.645098	0	0.354902
Vulpes_ferrilata	0	0.645098	0	0.354902
Vulpes_vulpes	0	0.85776	0	0.14224
Vulpes_rueppellii	0	0.85776	0	0.14224
Vulpes_zerda	0	0.571884	0	0.428116
Vulpes_cana	0	0.571884	0	0.428116
Vulpes_chama	0	0.395512	0	0.604488
Vulpes_velox	0	0.240448	0	0.759552
Vulpes_macrotis	0	0.842885	0	0.157115
Vulpes_bengalensis	0	0.895919	0	0.104081
Urocyon_littoralis	0.789763	0	0.210237	0
Urocyon_cinereoargenteus	0	0.898026	0	0.101974
Vulpes_pallida	0	0.154546	0	0.845454
Otocyon_megalotis	0	0.167847	0	0.832153
Nyctereutes_procyonoides	0	0.167847	0	0.832153
Lycaon_pictus	0	0.247148	0	0.752852
Chrysocyon_brachyurus	0	0.269451	0	0.730549
Canis_mesomelas	0	0.480951	0	0.519049
Canis_simensis	0.27911	0	0.72089	0
Canis_latrans	0	0.71093	0	0.28907
Canis_aureus	0	0.740944	0	0.259056
Canis_lupus	0	0.740944	0	0.259056
Cuon_alpinus	0	0.376175	0	0.623825
Canis_adustus	0	0.376175	0	0.623825
Speothos_venaticus	0	0.75696	0	0.24304
Cerdocyon_thous	0	0.75696	0	0.24304
Atelocynus_microtis	0	0.545202	0	0.454798
Mydaus_marchei	0.0103227	0	0.989677	0
Mydaus_javanensis	0.0103227	0	0.989677	0
Spilogale_putorius	0	0.744796	0	0.255204
Spilogale_pygmaea	0.56306	0	0.43694	0
Spilogale_angustifrons	0	0.280385	0	0.719615
Spilogale_gracilis	0	0.280385	0	0.719615
Mephitis_mephitis	0	0.343089	0	0.656911
Mephitis_macroura	0	0.343089	0	0.656911
Conepatus_humboldtii	0	0.822979	0	0.177021
Conepatus_leuconotus	0	0.822979	0	0.177021
Conepatus_semistriatus	0	0.838347	0	0.161653
Conepatus_chinga	0	0.838347	0	0.161653
Potos_flavus	0	0.0726137	0	0.927386
Procyon_lotor	0	0.147403	0	0.852597
Procyon_pygmaeus	0.0519333	0	0.948067	0
Bassariscus_sumichrasti	0	0.191176	0	0.808824
Bassariscus_astutus	0	0.191176	0	0.808824
Nasua_nasua	0	0.398181	0	0.601819
Nasuella_olivacea	0	0.45193	0	0.54807
Nasuella_meridensis	0.189596	0	0.810404	0
Nasua_narica	0	0.414522	0	0.585478
Bassaricyon_neblina	0.118816	0	0.881184	0
Bassaricyon_medius	0	0.720268	0	0.279732
Bassaricyon_gabbii	0.572096	0	0.427904	0
Bassaricyon_alleni	0	0.509743	0	0.490257
Taxidea_taxus	0	0.0757628	0	0.924237
Meles_meles	0	0.53415	0	0.46585
Meles_leucurus	0	0.835706	0	0.164294
Meles_anakuma	0	0.835706	0	0.164294
Arctonyx_collaris	0	0.391935	0	0.608065
Mellivora_capensis	0	0.0852345	0	0.914766
Martes_pennanti	0	0.122462	0	0.877538
Martes_flavigula	0	0.178682	0	0.821318
Martes_foina	0	0.456028	0	0.543972
Martes_gwatkinsii	0.197587	0	0.802413	0
Martes_zibellina	0	0.781349	0	0.218651
Martes_martes	0	0.781349	0	0.218651
Martes_melampus	0	0.751536	0	0.248464
Martes_americana	0	0.458872	0	0.541128
Gulo_gulo	0	0.139763	0	0.860237
Eira_barbara	0	0.117821	0	0.882179
Melogale_personata	0	0.554411	0	0.445589
Melogale_moschata	0	0.554411	0	0.445589
Melogale_orientalis	0.1897	0	0.8103	0
Melogale_cucphuongensis	0.1897	0	0.8103	0
Melogale_everetti	0.0595051	0	0.940495	0
Mustela_kathiah	0	0.200243	0	0.799757
Mustela_erminea	0	0.310411	0	0.689589
Mustela_altaica	0	0.40529	0	0.59471
Mustela_nivalis	0	0.40529	0	0.59471
Mustela_putorius	0	0.916386	0	0.0836136
Mustela_eversmanii	0	0.916386	0	0.0836136
Mustela_sibirica	0	0.668897	0	0.331103
Mustela_itatsi	0	0.587149	0	0.412851
Mustela_strigidorsa	0	0.307904	0	0.692096
Mustela_lutreolina	0.939599	0	0.0604006	0
Mustela_nudipes	0	0.948531	0	0.0514694
Mustela_subpalmata	0.0762319	0	0.923768	0
Mustela_africana	0	0.483262	0	0.516738
Mustela_felipei	0.19874	0	0.80126	0
Mustela_frenata	0	0.465232	0	0.534768
Vormela_peregusna	0	0.153139	0	0.846861
Poecilogale_albinucha	0	0.308926	0	0.691074
Ictonyx_striatus	0	0.308926	0	0.691074
Galictis_vittata	0	0.363423	0	0.636577
Lyncodon_patagonicus	0	0.367546	0	0.632454
Galictis_cuja	0	0.367546	0	0.632454
Ailurus_fulgens	0	0.0668591	0	0.933141
Ursus_arctos	0	0.385649	0	0.614351
Melursus_ursinus	0	0.512636	0	0.487364
Ursus_thibetanus	0	0.773285	0	0.226715
Ursus_americanus	0	0.773285	0	0.226715
Helarctos_malayanus	0	0.656381	0	0.343619
Tremarctos_ornatus	0	0.112327	0	0.887673
Ailuropoda_melanoleuca	0.0273071	0	0.972693	0
Nandinia_binotata	0	0.0655286	0	0.934471
Hyaena_hyaena	0	0.205321	0	0.794679
Proteles_cristata	0	0.258834	0	0.741166
Crocuta_crocuta	0	0.258834	0	0.741166
Fossa_fossana	0.0105172	0	0.989483	0
Eupleres_goudotii	0.0105172	0	0.989483	0
Salanoia_concolor	0.005887	0	0.994113	0
Mungotictis_decemlineata	0.005887	0	0.994113	0
Galidictis_grandidieri	0.00631891	0	0.993681	0
Galidictis_fasciata	0.00631891	0	0.993681	0
Galidia_elegans	0.00899826	0	0.991002	0
Cryptoprocta_ferox	0	0.0756313	0	0.924369
Herpestes_vitticollis	0.365367	0	0.634633	0
Herpestes_smithii	0	0.647279	0	0.352721
Herpestes_fuscus	0.163911	0	0.836089	0
Herpestes_edwardsii	0	0.751792	0	0.248208
Herpestes_javanicus	0	0.751792	0	0.248208
Herpestes_urva	0	0.762199	0	0.237801
Herpestes_semitorquatus	0	0.762199	0	0.237801
Herpestes_brachyurus	0	0.441848	0	0.558152
Herpestes_naso	0	0.729899	0	0.270101
Herpestes_ochraceus	0	0.729899	0	0.270101
Ichneumia_albicauda	0	0.311404	0	0.688596
Rhynchogale_melleri	0	0.37997	0	0.62003
Cynictis_penicillata	0	0.709427	0	0.290573
Paracynictis_selousi	0	0.709427	0	0.290573
Bdeogale_jacksoni	0.90974	0	0.0902601	0
Bdeogale_crassicauda	0	0.93305	0	0.0669498
Bdeogale_nigripes	0	0.76242	0	0.23758
Bdeogale_omnivora	0.409027	0	0.590973	0
Herpestes_flavescens	0	0.550592	0	0.449408
Herpestes_sanguineus	0	0.550592	0	0.449408
Herpestes_pulverulentus	0	0.34898	0	0.65102
Herpestes_ichneumon	0	0.313207	0	0.686793
Suricata_suricatta	0	0.159256	0	0.840744
Mungos_mungo	0	0.59627	0	0.40373
Mungos_gambianus	0	0.59627	0	0.40373
Liberiictis_kuhni	0.287948	0	0.712052	0
Dologale_dybowskii	0	0.555632	0	0.444368
Helogale_parvula	0	0.320136	0	0.679864
Helogale_hirtula	0	0.320136	0	0.679864
Crossarchus_obscurus	0	0.676534	0	0.323466
Crossarchus_platycephalus	0	0.816325	0	0.183675
Crossarchus_ansorgei	0	0.847705	0	0.152295
Crossarchus_alexandri	0	0.847705	0	0.152295
Genetta_servalina	0	0.487524	0	0.512476
Genetta_cristata	0.211221	0	0.788779	0
Genetta_tigrina	0	0.649584	0	0.350416
Genetta_maculata	0	0.714337	0	0.285663
Genetta_bourloni	0.776519	0	0.223481	0
Genetta_poensis	0.776519	0	0.223481	0
Genetta_pardina	0	0.892916	0	0.107084
Genetta_angolensis	0	0.884517	0	0.115483
Poiana_richardsonii	0	0.796768	0	0.203232
Poiana_leightoni	0.613129	0	0.386871	0
Genetta_thierryi	0	0.613603	0	0.386397
Genetta_johnstoni	0	0.596906	0	0.403094
Genetta_victoriae	0	0.855562	0	0.144438
Genetta_abyssinica	0	0.855562	0	0.144438
Genetta_genetta	0	0.466973	0	0.533027
Viverricula_indica	0	0.138577	0	0.861423
Viverra_tangalunga	0	0.328859	0	0.671141
Viverra_megaspila	0	0.65309	0	0.34691
Viverra_zibetha	0	0.65309	0	0.34691
Civettictis_civetta	0	0.163932	0	0.836068
Macrogalidia_musschenbroekii	0.0346822	0	0.965318	0
Cynogale_bennettii	0	0.109636	0	0.890364
Hemigalus_derbyanus	0	0.139779	0	0.860221
Diplogale_hosei	0.0469878	0	0.953012	0
Chrotogale_owstoni	0	0.137118	0	0.862882
Arctogalidia_trivirgata	0	0.0986666	0	0.901333
Paradoxurus_zeylonensis	0.0338344	0	0.966166	0
Paradoxurus_jerdoni	0.0338344	0	0.966166	0
Paradoxurus_hermaphroditus	0	0.22869	0	0.77131
Paguma_larvata	0	0.180787	0	0.819213
Arctictis_binturong	0	0.138752	0	0.861248
Prionodon_pardicolor	0	0.171901	0	0.828099
Prionodon_linsang	0	0.171901	0	0.828099
Leopardus_tigrinus	0	0.847146	0	0.152854
Leopardus_guigna	0	0.847146	0	0.152854
Leopardus_colocolo	0	0.795383	0	0.204617
Leopardus_pardalis	0	0.695077	0	0.304923
Leopardus_geoffroyi	0	0.962464	0	0.0375357
Leopardus_wiedii	0	0.962464	0	0.0375357
Leopardus_jacobita	0	0.631475	0	0.368525
Prionailurus_rubiginosus	0	0.40411	0	0.59589
Prionailurus_bengalensis	0	0.40411	0	0.59589
Felis_silvestris	0	0.646715	0	0.353285
Felis_margarita	0	0.646715	0	0.353285
Felis_nigripes	0	0.468199	0	0.531801
Felis_bieti	0	0.890351	0	0.109649
Felis_chaus	0	0.890351	0	0.109649
Otocolobus_manul	0	0.260096	0	0.739904
Catopuma_temminckii	0	0.695202	0	0.304798
Pardofelis_marmorata	0	0.910929	0	0.0890712
Catopuma_badia	0	0.910929	0	0.0890712
Herpailurus_yagouaroundi	0	0.383191	0	0.616809
Puma_concolor	0	0.383191	0	0.616809
Acinonyx_jubatus	0	0.292502	0	0.707498
Lynx_rufus	0	0.402228	0	0.597772
Lynx_lynx	0	0.629232	0	0.370768
Lynx_pardinus	0.481848	0	0.518152	0
Lynx_canadensis	0	0.741576	0	0.258424
Caracal_caracal	0	0.284712	0	0.715288
Caracal_aurata	0	0.284712	0	0.715288
Panthera_tigris	0	0.321996	0	0.678004
Panthera_onca	0	0.420265	0	0.579735
Panthera_uncia	0	0.466486	0	0.533514
Panthera_pardus	0	0.642535	0	0.357465
Panthera_leo	0	0.642535	0	0.357465
Neofelis_nebulosa	0	0.802594	0	0.197406
Neofelis_diardi	0	0.802594	0	0.197406

## Sheet: Artiodactyla
	small1	large1	small2	large2
Vicugna_vicugna	0	0.0544859	0	0.945514
Lama_guanicoe	0	0.0544859	0	0.945514
Camelus_ferus	0	0.0269738	0	0.973026
Tayassu_pecari	0	0.0423401	0	0.95766
Pecari_tajacu	0	0.0423401	0	0.95766
Catagonus_wagneri	0	0.0355453	0	0.964455
Phacochoerus_africanus	0	0.207049	0	0.792951
Phacochoerus_aethiopicus	0	0.262268	0	0.737732
Hylochoerus_meinertzhageni	0	0.262268	0	0.737732
Sus_barbatus	0	0.788619	0	0.211381
Sus_verrucosus	0.907412	0	0.0925881	0
Sus_ahoenobarbus	0.918072	0	0.0819281	0
Sus_scrofa	0	0.58651	0	0.41349
Sus_philippensis	0.941443	0	0.0585565	0
Sus_bucculentus	0.941443	0	0.0585565	0
Sus_oliveri	0.950745	0	0.0492545	0
Sus_cebifrons	0.950745	0	0.0492545	0
Sus_celebensis	0	0.574439	0	0.425561
Potamochoerus_porcus	0	0.353164	0	0.646836
Potamochoerus_larvatus	0	0.353164	0	0.646836
Porcula_salvania	0.0405543	0	0.959446	0
Tragulus_williamsoni	0.205623	0	0.794377	0
Tragulus_kanchil	0	0.148803	0	0.851197
Tragulus_napu	0	0.0683187	0	0.931681
Tragulus_versicolor	0.182096	0	0.817904	0
Tragulus_nigricans	0.182096	0	0.817904	0
Hyemoschus_aquaticus	0	0.0253655	0	0.974634
Okapia_johnstoni	0	0.0307481	0	0.969252
Giraffa_camelopardalis	0	0.0307481	0	0.969252
Antilocapra_americana	0	0.027457	0	0.972543
Muntiacus_vaginalis	0	0.101171	0	0.898829
Muntiacus_atherodes	0	0.567214	0	0.432786
Muntiacus_muntjak	0	0.567214	0	0.432786
Muntiacus_feae	0.949313	0	0.0506873	0
Muntiacus_montanus	0.949313	0	0.0506873	0
Muntiacus_crinifrons	0.941965	0	0.0580352	0
Muntiacus_reevesi	0	0.460557	0	0.539443
Muntiacus_vuquangensis	0.741616	0	0.258384	0
Muntiacus_gongshanensis	0.741616	0	0.258384	0
Muntiacus_putaoensis	0.924816	0	0.0751839	0
Muntiacus_truongsonensis	0.924816	0	0.0751839	0
Muntiacus_puhoatensis	0.956546	0	0.0434536	0
Muntiacus_rooseveltorum	0.956546	0	0.0434536	0
Elaphodus_cephalophus	0	0.0976307	0	0.902369
Dama_mesopotamica	0.546123	0	0.453877	0
Dama_dama	0	0.336347	0	0.663653
Rusa_alfredi	0.756571	0	0.243429	0
Rusa_timorensis	0.851375	0	0.148625	0
Cervus_albirostris	0	0.672004	0	0.327996
Rusa_unicolor	0	0.672004	0	0.327996
Cervus_nippon	0	0.702089	0	0.297911
Rusa_marianna	0.878645	0	0.121355	0
Cervus_elaphus	0	0.737854	0	0.262146
Axis_calamianensis	0.832708	0	0.167292	0
Axis_kuhlii	0.832708	0	0.167292	0
Axis_axis	0	0.543302	0	0.456698
Rangifer_tarandus	0	0.143205	0	0.856795
Pudu_mephistophiles	0.825419	0	0.174581	0
Mazama_rufina	0.825419	0	0.174581	0
Mazama_chunyi	0.908563	0	0.0914372	0
Mazama_pandora	0.908563	0	0.0914372	0
Odocoileus_virginianus	0	0.568308	0	0.431692
Odocoileus_hemionus	0	0.568308	0	0.431692
Mazama_americana	0	0.563735	0	0.436265
Mazama_bororo	0	0.676728	0	0.323272
Mazama_nana	0	0.676728	0	0.323272
Mazama_temama	0	0.539408	0	0.460592
Pudu_puda	0.492981	0	0.507019	0
Ozotoceros_bezoarticus	0	0.374608	0	0.625392
Mazama_bricenii	0.69421	0	0.30579	0
Mazama_nemorivaga	0	0.429034	0	0.570966
Hippocamelus_bisulcus	0.771134	0	0.228866	0
Mazama_gouazoubira	0	0.557874	0	0.442126
Hippocamelus_antisensis	0	0.475983	0	0.524017
Capreolus_pygargus	0	0.230596	0	0.769404
Capreolus_capreolus	0	0.230596	0	0.769404
Alces_alces	0	0.0919843	0	0.908016
Moschus_moschiferus	0	0.447262	0	0.552738
Moschus_fuscus	0	0.695683	0	0.304317
Moschus_leucogaster	0	0.695683	0	0.304317
Moschus_cupreus	0.790093	0	0.209907	0
Moschus_chrysogaster	0	0.75562	0	0.24438
Moschus_berezovskii	0	0.661963	0	0.338037
Moschus_anhuiensis	0.782668	0	0.217332	0
Boselaphus_tragocamelus	0	0.147104	0	0.852896
Ammodorcas_clarkei	0.345717	0	0.654283	0
Tetracerus_quadricornis	0	0.286593	0	0.713407
Syncerus_caffer	0	0.158573	0	0.841427
Bubalus_mindorensis	0.78371	0	0.21629	0
Bubalus_quarlesi	0.902886	0	0.097114	0
Bubalus_depressicornis	0.902886	0	0.097114	0
Bos_gaurus	0	0.377832	0	0.622168
Bos_javanicus	0	0.387127	0	0.612873
Bos_mutus	0	0.520803	0	0.479197
Bison_bison	0.669159	0	0.330841	0
Pseudoryx_nghetinhensis	0.174771	0	0.825229	0
Tragelaphus_buxtoni	0.511774	0	0.488226	0
Tragelaphus_imberbis	0	0.310398	0	0.689602
Tragelaphus_angasii	0	0.235184	0	0.764816
Tragelaphus_derbianus	0	0.410101	0	0.589899
Tragelaphus_oryx	0	0.410101	0	0.589899
Tragelaphus_eurycerus	0	0.337938	0	0.662062
Tragelaphus_scriptus	0	0.337938	0	0.662062
Tragelaphus_strepsiceros	0	0.276732	0	0.723268
Nesotragus_moschatus	0	0.059963	0	0.940037
Neotragus_batesi	0	0.059963	0	0.940037
Aepyceros_melampus	0	0.0473653	0	0.952635
Pelea_capreolus	0	0.100243	0	0.899757
Redunca_fulvorufula	0	0.189795	0	0.810205
Redunca_redunca	0	0.256595	0	0.743405
Redunca_arundinum	0	0.256595	0	0.743405
Kobus_megaceros	0.570949	0	0.429051	0
Kobus_leche	0	0.347971	0	0.652029
Kobus_kob	0	0.299863	0	0.700137
Kobus_ellipsiprymnus	0	0.265526	0	0.734474
Procapra_picticaudata	0	0.381703	0	0.618297
Procapra_przewalskii	0.437058	0	0.562942	0
Procapra_gutturosa	0	0.429126	0	0.570874
Ourebia_ourebi	0	0.111812	0	0.888188
Raphicerus_melanotis	0.353725	0	0.646275	0
Raphicerus_sharpei	0	0.258884	0	0.741116
Raphicerus_campestris	0	0.258884	0	0.741116
Madoqua_saltiana	0	0.205432	0	0.794568
Madoqua_piacentinii	0.571391	0	0.428609	0
Madoqua_guentheri	0	0.551898	0	0.448102
Madoqua_kirkii	0	0.542524	0	0.457476
Dorcatragus_megalotis	0.23218	0	0.76782	0
Saiga_tatarica	0	0.114404	0	0.885596
Nanger_granti	0	0.522936	0	0.477064
Nanger_soemmerringii	0	0.559543	0	0.440457
Nanger_dama	0	0.559543	0	0.440457
Eudorcas_rufifrons	0	0.698089	0	0.301911
Eudorcas_albonotata	0.912832	0	0.0871685	0
Eudorcas_thomsonii	0.912832	0	0.0871685	0
Gazella_dorcas	0	0.690697	0	0.309303
Gazella_arabica	0	0.780261	0	0.219739
Gazella_gazella	0.869891	0	0.130109	0
Gazella_spekei	0	0.654429	0	0.345571
Gazella_leptoceros	0	0.796824	0	0.203176
Gazella_cuvieri	0.829421	0	0.170579	0
Gazella_bennettii	0	0.677328	0	0.322672
Gazella_subgutturosa	0	0.677328	0	0.322672
Antilope_cervicapra	0	0.377139	0	0.622861
Litocranius_walleri	0	0.129262	0	0.870738
Antidorcas_marsupialis	0	0.129262	0	0.870738
Neotragus_pygmaeus	0	0.0620037	0	0.937996
Oreotragus_oreotragus	0	0.0796989	0	0.920301
Philantomba_monticola	0	0.267918	0	0.732082
Philantomba_maxwellii	0	0.267918	0	0.732082
Cephalophus_zebra	0.516734	0	0.483266	0
Sylvicapra_grimmia	0	0.354749	0	0.645251
Cephalophus_spadix	0.813708	0	0.186292	0
Cephalophus_silvicultor	0	0.751207	0	0.248793
Cephalophus_jentinki	0.811927	0	0.188073	0
Cephalophus_dorsalis	0	0.471433	0	0.528567
Cephalophus_leucogaster	0	0.441238	0	0.558762
Cephalophus_rufilatus	0	0.827215	0	0.172785
Cephalophus_nigrifrons	0	0.827215	0	0.172785
Cephalophus_natalensis	0	0.892601	0	0.107399
Cephalophus_harveyi	0	0.892601	0	0.107399
Cephalophus_niger	0	0.401799	0	0.598201
Cephalophus_weynsi	0	0.674591	0	0.325409
Cephalophus_ogilbyi	0	0.684138	0	0.315862
Cephalophus_callipygus	0	0.684138	0	0.315862
Cephalophus_adersi	0.560926	0	0.439074	0
Pantholops_hodgsonii	0	0.106652	0	0.893348
Ovibos_moschatus	0	0.258933	0	0.741067
Naemorhedus_goral	0	0.565124	0	0.434876
Naemorhedus_caudatus	0	0.565124	0	0.434876
Naemorhedus_baileyi	0.666449	0	0.333551	0
Capricornis_sumatraensis	0	0.583872	0	0.416128
Capricornis_swinhoei	0.858764	0	0.141236	0
Capricornis_rubidus	0.847989	0	0.152011	0
Capricornis_crispus	0.782762	0	0.217238	0
Ovis_nivicola	0	0.720029	0	0.279971
Ovis_dalli	0	0.740391	0	0.259609
Ovis_canadensis	0	0.740391	0	0.259609
Ovis_ammon	0	0.45891	0	0.54109
Nilgiritragus_hylocrius	0.581302	0	0.418698	0
Hemitragus_jemlahicus	0.790598	0	0.209402	0
Capra_sibirica	0	0.545567	0	0.454433
Capra_pyrenaica	0.90765	0	0.0923504	0
Capra_ibex	0.90765	0	0.0923504	0
Capra_walie	0.874266	0	0.125734	0
Capra_nubiana	0	0.698675	0	0.301325
Capra_cylindricornis	0.926401	0	0.0735989	0
Capra_caucasica	0.926401	0	0.0735989	0
Capra_falconeri	0.882331	0	0.117669	0
Capra_aegagrus	0	0.645937	0	0.354063
Pseudois_nayaur	0	0.273197	0	0.726803
Budorcas_taxicolor	0	0.273197	0	0.726803
Oreamnos_americanus	0	0.166653	0	0.833347
Rupicapra_rupicapra	0	0.461669	0	0.538331
Rupicapra_pyrenaica	0.573474	0	0.426526	0
Arabitragus_jayakari	0.539831	0	0.460169	0
Ammotragus_lervia	0	0.363554	0	0.636446
Connochaetes_taurinus	0	0.371711	0	0.628289
Connochaetes_gnou	0	0.371711	0	0.628289
Damaliscus_pygargus	0	0.387284	0	0.612716
Damaliscus_lunatus	0	0.387284	0	0.612716
Beatragus_hunteri	0.587763	0	0.412237	0
Alcelaphus_buselaphus	0	0.339578	0	0.660422
Hippotragus_niger	0	0.194764	0	0.805236
Hippotragus_equinus	0	0.194764	0	0.805236
Oryx_gazella	0	0.576049	0	0.423951
Oryx_beisa	0	0.576049	0	0.423951
Addax_nasomaculatus	0.606755	0	0.393245	0

## Sheet: Chiroptera
	small1	large1	small2	large2
Rhinopoma_microphyllum	0	0.0505753	0	0.949425
Rhinopoma_hadramauticum	0.0345121	0	0.965488	0
Rhinopoma_hardwickii	0	0.195984	0	0.804016
Rhinopoma_macinnesi	0	0.195984	0	0.804016
Rhinopoma_muscatellum	0	0.164988	0	0.835012
Craseonycteris_thonglongyai	0.0264656	0	0.973534	0
Lavia_frons	0	0.0359497	0	0.96405
Megaderma_spasma	0	0.0364594	0	0.963541
Macroderma_gigas	0	0.0364594	0	0.963541
Cardioderma_cor	0	0.0359066	0	0.964093
Rhinolophus_alcyone	0	0.15071	0	0.84929
Rhinolophus_landeri	0	0.241934	0	0.758066
Rhinolophus_montanus	0.240801	0	0.759199	0
Rhinolophus_kahuzi	0.131839	0	0.868161	0
Rhinolophus_hipposideros	0	0.106305	0	0.893695
Rhinolophus_silvestris	0.104478	0	0.895522	0
Rhinolophus_pearsonii	0	0.187342	0	0.812658
Rhinolophus_yunanensis	0	0.187342	0	0.812658
Rhinolophus_rouxii	0	0.522948	0	0.477052
Rhinolophus_subbadius	0.416731	0	0.583269	0
Rhinolophus_sinicus	0	0.639758	0	0.360242
Rhinolophus_thomasi	0	0.639758	0	0.360242
Rhinolophus_rufus	0.358823	0	0.641177	0
Rhinolophus_huananus	0	0.32518	0	0.67482
Rhinolophus_malayanus	0	0.407945	0	0.592055
Rhinolophus_ziama	0.549447	0	0.450553	0
Rhinolophus_convexus	0.549447	0	0.450553	0
Rhinolophus_canuti	0.73355	0	0.26645	0
Rhinolophus_keyensis	0.811701	0	0.188299	0
Rhinolophus_acuminatus	0	0.833202	0	0.166798
Rhinolophus_guineensis	0	0.776412	0	0.223588
Rhinolophus_borneensis	0	0.776412	0	0.223588
Rhinolophus_celebensis	0	0.674675	0	0.325325
Rhinolophus_philippinensis	0	0.795286	0	0.204714
Rhinolophus_megaphyllus	0	0.795286	0	0.204714
Rhinolophus_virgo	0	0.786272	0	0.213728
Rhinolophus_robinsoni	0.754982	0	0.245018	0
Rhinolophus_willardi	0.754982	0	0.245018	0
Rhinolophus_cognatus	0.535945	0	0.464055	0
Rhinolophus_lepidus	0	0.680781	0	0.319219
Rhinolophus_pusillus	0	0.680781	0	0.319219
Rhinolophus_schnitzleri	0	0.617437	0	0.382563
Rhinolophus_paradoxolophus	0	0.735417	0	0.264583
Rhinolophus_marshalli	0	0.735417	0	0.264583
Rhinolophus_macrotis	0	0.849456	0	0.150544
Rhinolophus_siamensis	0	0.849456	0	0.150544
Rhinolophus_rex	0	0.730263	0	0.269737
Rhinolophus_adami	0.205306	0	0.794694	0
Rhinolophus_mitratus	0.0820498	0	0.91795	0
Rhinolophus_stheno	0	0.602039	0	0.397961
Rhinolophus_shortridgei	0	0.647214	0	0.352786
Rhinolophus_shameli	0	0.806722	0	0.193278
Rhinolophus_coelophyllus	0	0.806722	0	0.193278
Rhinolophus_arcuatus	0	0.834838	0	0.165162
Rhinolophus_euryotis	0	0.834838	0	0.165162
Rhinolophus_subrufus	0	0.820531	0	0.179469
Rhinolophus_creaghi	0.783594	0	0.216406	0
Rhinolophus_madurensis	0.564638	0	0.435362	0
Rhinolophus_affinis	0	0.761392	0	0.238608
Rhinolophus_osgoodi	0.747868	0	0.252132	0
Rhinolophus_nereis	0.269679	0	0.730321	0
Rhinolophus_formosae	0.269679	0	0.730321	0
Rhinolophus_trifoliatus	0	0.687642	0	0.312358
Rhinolophus_sakejiensis	0.605626	0	0.394374	0
Rhinolophus_sedulus	0	0.691955	0	0.308045
Rhinolophus_hillorum	0.616041	0	0.383959	0
Rhinolophus_beddomei	0	0.763522	0	0.236478
Rhinolophus_luctus	0	0.82696	0	0.17304
Rhinolophus_inops	0	0.82696	0	0.17304
Rhinolophus_mehelyi	0	0.533143	0	0.466857
Rhinolophus_hilli	0.458733	0	0.541267	0
Rhinolophus_euryale	0	0.487433	0	0.512567
Rhinolophus_xinanzhongguoensis	0.176084	0	0.823916	0
Rhinolophus_clivosus	0	0.621332	0	0.378668
Rhinolophus_ferrumequinum	0	0.669648	0	0.330352
Rhinolophus_maendeleo	0.627107	0	0.372893	0
Rhinolophus_darlingi	0	0.525836	0	0.474164
Rhinolophus_hildebrandtii	0	0.852501	0	0.147499
Rhinolophus_cohenae	0.904508	0	0.0954925	0
Rhinolophus_smithersi	0.904508	0	0.0954925	0
Rhinolophus_mabuensis	0.885252	0	0.114748	0
Rhinolophus_deckenii	0	0.850045	0	0.149955
Rhinolophus_fumigatus	0	0.850045	0	0.149955
Rhinolophus_mossambicus	0	0.898771	0	0.101229
Rhinolophus_eloquens	0	0.898771	0	0.101229
Rhinolophus_maclaudi	0.359682	0	0.640318	0
Rhinolophus_ruwenzorii	0.359682	0	0.640318	0
Rhinolophus_bocharicus	0	0.482503	0	0.517497
Rhinolophus_blasii	0	0.482503	0	0.517497
Rhinolophus_simulator	0	0.428218	0	0.571782
Rhinolophus_denti	0	0.428218	0	0.571782
Rhinolophus_swinnyi	0	0.492028	0	0.507972
Rhinolophus_capensis	0	0.492028	0	0.507972
Paratriaenops_furculus	0.0565248	0	0.943475	0
Paratriaenops_pauliani	0.0755637	0	0.924436	0
Paratriaenops_auritus	0.0755637	0	0.924436	0
Triaenops_rufus	0	0.0615092	0	0.938491
Triaenops_afer	0	0.0721265	0	0.927874
Triaenops_persicus	0	0.0721265	0	0.927874
Cloeotis_percivali	0	0.0367611	0	0.963239
Rhinonicteris_aurantia	0	0.03638	0	0.96362
Asellia_tridens	0	0.0366249	0	0.963375
Asellia_patrizii	0	0.0366249	0	0.963375
Hipposideros_cyclops	0	0.0462733	0	0.953727
Hipposideros_nequam	0.0321812	0	0.967819	0
Coelops_frithii	0	0.0518614	0	0.948139
Coelops_robinsoni	0.0399553	0	0.960045	0
Aselliscus_tricuspidatus	0	0.0384239	0	0.961576
Aselliscus_stoliczkanus	0	0.0375499	0	0.96245
Anthops_ornatus	0.188691	0	0.811309	0
Hipposideros_inexpectatus	0.188691	0	0.811309	0
Hipposideros_edwardshilli	0.166998	0	0.833002	0
Hipposideros_calcaratus	0	0.0465873	0	0.953413
Hipposideros_obscurus	0	0.0738713	0	0.926129
Hipposideros_semoni	0.0534742	0	0.946526	0
Hipposideros_fulvus	0	0.197285	0	0.802715
Hipposideros_ater	0	0.505107	0	0.494893
Hipposideros_boeadii	0.496188	0	0.503812	0
Hipposideros_halophyllus	0.277561	0	0.722439	0
Hipposideros_ridleyi	0	0.264177	0	0.735823
Hipposideros_bicolor	0	0.334956	0	0.665044
Hipposideros_macrobullatus	0.325126	0	0.674874	0
Hipposideros_cineraceus	0	0.368878	0	0.631122
Hipposideros_pomona	0	0.423726	0	0.576274
Hipposideros_sumbae	0.605678	0	0.394322	0
Hipposideros_papua	0.825951	0	0.174049	0
Hipposideros_rotalis	0.825951	0	0.174049	0
Hipposideros_khaokhouayensis	0.747586	0	0.252414	0
Hipposideros_speoris	0	0.638284	0	0.361716
Hipposideros_doriae	0	0.148371	0	0.851629
Hipposideros_breviceps	0.282726	0	0.717274	0
Hipposideros_dyacorum	0	0.284159	0	0.715841
Hipposideros_beatus	0	0.309789	0	0.690211
Hipposideros_ruber	0	0.652558	0	0.347442
Hipposideros_megalotis	0	0.652558	0	0.347442
Hipposideros_lamottei	0.500546	0	0.499454	0
Hipposideros_abae	0	0.262502	0	0.737498
Hipposideros_caffer	0	0.548933	0	0.451067
Hipposideros_camerunensis	0.542108	0	0.457892	0
Hipposideros_durgadasi	0.385588	0	0.614412	0
Hipposideros_fuliginosus	0	0.217307	0	0.782693
Hipposideros_muscinus	0.477846	0	0.522154	0
Hipposideros_orbiculus	0.477846	0	0.522154	0
Hipposideros_maggietaylorae	0	0.373805	0	0.626195
Hipposideros_galeritus	0	0.127199	0	0.872801
Hipposideros_einnaythu	0.210387	0	0.789613	0
Hipposideros_sorenseni	0.210387	0	0.789613	0
Hipposideros_cervinus	0	0.174348	0	0.825652
Hipposideros_coxi	0.0576282	0	0.942372	0
Hipposideros_madurae	0.148245	0	0.851755	0
Hipposideros_pygmaeus	0.148245	0	0.851755	0
Hipposideros_curtus	0.0935603	0	0.90644	0
Hipposideros_marisae	0.0935603	0	0.90644	0
Hipposideros_jonesi	0	0.104428	0	0.895572
Hipposideros_larvatus	0	0.800639	0	0.199361
Hipposideros_grandis	0	0.82311	0	0.17689
Hipposideros_corynophyllus	0.818575	0	0.181425	0
Hipposideros_armiger	0	0.82314	0	0.17686
Hipposideros_stenotis	0	0.82314	0	0.17686
Hipposideros_wollastoni	0.775523	0	0.224477	0
Hipposideros_griffini	0.657042	0	0.342958	0
Hipposideros_lekaguli	0.169932	0	0.830068	0
Hipposideros_turpis	0.337366	0	0.662634	0
Hipposideros_scutinares	0.691772	0	0.308228	0
Hipposideros_lylei	0	0.715445	0	0.284555
Hipposideros_pratti	0	0.646263	0	0.353737
Hipposideros_alongensis	0.381473	0	0.618527	0
Hipposideros_inornatus	0.381473	0	0.618527	0
Hipposideros_lankadiva	0	0.234961	0	0.765039
Hipposideros_diadema	0	0.55303	0	0.44697
Hipposideros_crumeniferus	0.647688	0	0.352312	0
Hipposideros_demissus	0.647688	0	0.352312	0
Hipposideros_dinops	0.70614	0	0.29386	0
Hipposideros_pelingensis	0.70614	0	0.29386	0
Hipposideros_coronatus	0.0428556	0	0.957144	0
Hipposideros_hypophyllus	0.0428556	0	0.957144	0
Rousettus_aegyptiacus	0	0.397602	0	0.602398
Rousettus_leschenaultii	0	0.416964	0	0.583036
Rousettus_madagascariensis	0	0.446822	0	0.553178
Rousettus_obliviosus	0.433611	0	0.566389	0
Rousettus_spinalatus	0.0615511	0	0.938449	0
Rousettus_amplexicaudatus	0	0.0717884	0	0.928212
Rousettus_lanosus	0	0.101864	0	0.898136
Hypsignathus_monstrosus	0	0.279289	0	0.720711
Micropteropus_pusillus	0	0.914727	0	0.085273
Micropteropus_intermedius	0	0.914727	0	0.085273
Epomophorus_gambianus	0	0.903585	0	0.096415
Epomophorus_labiatus	0	0.743909	0	0.256091
Epomophorus_anselli	0.891464	0	0.108536	0
Epomophorus_angolensis	0	0.899347	0	0.100653
Epomophorus_grandis	0.788641	0	0.211359	0
Epomophorus_crypturus	0	0.794638	0	0.205362
Epomophorus_wahlbergi	0	0.849895	0	0.150105
Epomophorus_minimus	0	0.849895	0	0.150105
Nanonycteris_veldkampii	0	0.713176	0	0.286824
Rousettus_celebensis	0	0.713176	0	0.286824
Epomops_buettikoferi	0	0.423436	0	0.576564
Epomops_dobsonii	0	0.522302	0	0.477698
Epomops_franqueti	0	0.522302	0	0.477698
Megaloglossus_woermanni	0	0.47496	0	0.52504
Megaloglossus_azagnyi	0	0.47496	0	0.52504
Rousettus_linduensis	0.381987	0	0.618013	0
Myonycteris_relicta	0.334017	0	0.665983	0
Myonycteris_torquata	0	0.445531	0	0.554469
Myonycteris_brachycephala	0.413182	0	0.586818	0
Eonycteris_spelaea	0	0.0558517	0	0.944148
Eonycteris_robusta	0.0579463	0	0.942054	0
Eonycteris_major	0	0.0744163	0	0.925584
Scotonycteris_zenkeri	0	0.0695552	0	0.930445
Scotonycteris_bergmansi	0	0.0695552	0	0.930445
Casinycteris_argynnis	0	0.045652	0	0.954348
Dobsonia_beauforti	0.485606	0	0.514394	0
Dobsonia_inermis	0.485606	0	0.514394	0
Dobsonia_praedatrix	0.610556	0	0.389444	0
Dobsonia_emersa	0.610556	0	0.389444	0
Dobsonia_crenulata	0	0.859062	0	0.140938
Dobsonia_chapmani	0.823901	0	0.176099	0
Dobsonia_anderseni	0.782919	0	0.217081	0
Dobsonia_moluccensis	0.773278	0	0.226722	0
Dobsonia_pannietensis	0.773278	0	0.226722	0
Dobsonia_peronii	0.802288	0	0.197712	0
Dobsonia_exoleta	0	0.813842	0	0.186158
Dobsonia_viridis	0.0984033	0	0.901597	0
Dobsonia_minor	0	0.0938771	0	0.906123
Harpyionycteris_whiteheadi	0.0290296	0	0.97097	0
Harpyionycteris_celebensis	0.0290296	0	0.97097	0
Syconycteris_carolinae	0.104615	0	0.895385	0
Syconycteris_australis	0	0.107277	0	0.892723
Syconycteris_hobbit	0.0308464	0	0.969154	0
Macroglossus_sobrinus	0	0.0820119	0	0.917988
Macroglossus_minimus	0	0.0820119	0	0.917988
Eidolon_helvum	0	0.0502081	0	0.949792
Eidolon_dupreanum	0	0.0502081	0	0.949792
Paranyctimene_tenax	0	0.100044	0	0.899956
Paranyctimene_raptor	0	0.100044	0	0.899956
Nyctimene_masalai	0.67321	0	0.32679	0
Nyctimene_malaitensis	0.67321	0	0.32679	0
Nyctimene_major	0.564259	0	0.435741	0
Nyctimene_vizcaccia	0.48211	0	0.51789	0
Nyctimene_albiventer	0	0.717767	0	0.282233
Nyctimene_cyclotis	0.708354	0	0.291646	0
Nyctimene_certans	0	0.7099	0	0.2901
Nyctimene_draconilla	0.691701	0	0.308299	0
Nyctimene_robinsoni	0	0.605223	0	0.394777
Nyctimene_cephalotes	0	0.605223	0	0.394777
Nyctimene_minutus	0.452508	0	0.547492	0
Nyctimene_aello	0	0.577236	0	0.422764
Nyctimene_rabori	0.628856	0	0.371144	0
Nyctimene_keasti	0.628856	0	0.371144	0
Nyctimene_sanctacrucis	0.0331182	0	0.966882	0
Pteralopex_atrata	0.0404661	0	0.959534	0
Pteralopex_taki	0.0404661	0	0.959534	0
Pteralopex_flanneryi	0.0290676	0	0.970932	0
Pteralopex_anceps	0.0290676	0	0.970932	0
Mirimiri_acrodonta	0.0259955	0	0.974004	0
Desmalopex_microleucopterus	0.0260643	0	0.973936	0
Melonycteris_melanops	0.0256715	0	0.974328	0
Melonycteris_woodfordi	0.0387333	0	0.961267	0
Melonycteris_fardoulisi	0.0387333	0	0.961267	0
Pteropus_molossinus	0.675944	0	0.324056	0
Pteropus_pelagicus	0.675944	0	0.324056	0
Pteropus_mahaganus	0.776477	0	0.223523	0
Pteropus_woodfordi	0.776477	0	0.223523	0
Pteropus_ocularis	0.871391	0	0.128609	0
Pteropus_gilliardorum	0.871391	0	0.128609	0
Pteropus_macrotis	0	0.58178	0	0.41822
Pteropus_melanopogon	0.299804	0	0.700196	0
Pteropus_faunulus	0.38542	0	0.61458	0
Pteropus_lombocensis	0.38542	0	0.61458	0
Pteropus_scapulatus	0	0.216508	0	0.783492
Pteropus_poliocephalus	0	0.508907	0	0.491093
Pteropus_voeltzkowi	0.614962	0	0.385038	0
Pteropus_livingstonii	0.614962	0	0.385038	0
Pteropus_rodricensis	0.800627	0	0.199373	0
Pteropus_vampyrus	0	0.946751	0	0.0532495
Pteropus_cognatus	0.945768	0	0.054232	0
Pteropus_lylei	0.884428	0	0.115572	0
Pteropus_giganteus	0	0.921309	0	0.0786907
Pteropus_niger	0.90693	0	0.0930704	0
Pteropus_aldabrensis	0.946	0	0.0540003	0
Pteropus_rufus	0	0.968931	0	0.031069
Pteropus_seychellensis	0.948786	0	0.0512139	0
Pteropus_pumilus	0.715977	0	0.284023	0
Pteropus_caniceps	0.901455	0	0.0985453	0
Pteropus_dasymallus	0.926818	0	0.0731818	0
Pteropus_ualanus	0.926818	0	0.0731818	0
Pteropus_griseus	0	0.913067	0	0.0869334
Pteropus_melanotus	0.89315	0	0.10685	0
Pteropus_personatus	0.927432	0	0.0725678	0
Pteropus_howensis	0.927432	0	0.0725678	0
Pteropus_ornatus	0.784982	0	0.215018	0
Pteropus_rennelli	0.523533	0	0.476467	0
Pteropus_chrysoproctus	0.870976	0	0.129024	0
Pteropus_tonganus	0.925306	0	0.0746942	0
Pteropus_admiralitatum	0.925306	0	0.0746942	0
Pteropus_mariannus	0.945042	0	0.0549577	0
Pteropus_pelewensis	0.945042	0	0.0549577	0
Pteropus_pohlei	0.826307	0	0.173693	0
Pteropus_aruensis	0.821863	0	0.178137	0
Pteropus_speciosus	0.806135	0	0.193865	0
Pteropus_fundatus	0.893113	0	0.106887	0
Pteropus_alecto	0	0.90566	0	0.0943399
Pteropus_hypomelanus	0	0.901113	0	0.0988874
Pteropus_conspicillatus	0	0.901113	0	0.0988874
Pteropus_neohibernicus	0	0.892363	0	0.107637
Pteropus_keyensis	0.859405	0	0.140595	0
Pteropus_pselaphon	0.718227	0	0.281773	0
Pteropus_anetianus	0.73726	0	0.26274	0
Pteropus_vetulus	0.73726	0	0.26274	0
Pteropus_rayneri	0.81588	0	0.18412	0
Pteropus_intermedius	0.875467	0	0.124533	0
Pteropus_samoensis	0.875467	0	0.124533	0
Pteropus_tuberculatus	0.555961	0	0.444039	0
Pteropus_nitendiensis	0.555961	0	0.444039	0
Pteropus_temminckii	0.445434	0	0.554566	0
Pteropus_capistratus	0.318611	0	0.681389	0
Acerodon_celebensis	0.0699957	0	0.930004	0
Acerodon_jubatus	0.137814	0	0.862186	0
Acerodon_leucotis	0.230153	0	0.769847	0
Acerodon_mackloti	0.230153	0	0.769847	0
Acerodon_humilis	0.0711536	0	0.928846	0
Styloctenium_wallacei	0.0702676	0	0.929732	0
Styloctenium_mindorensis	0.0702676	0	0.929732	0
Ptenochirus_jagori	0	0.0707248	0	0.929275
Ptenochirus_minor	0.0543696	0	0.94563	0
Megaerops_wetmorei	0.162472	0	0.837528	0
Megaerops_niphanae	0	0.38471	0	0.61529
Megaerops_kusnotoi	0.348037	0	0.651963	0
Megaerops_ecaudatus	0	0.434191	0	0.565809
Cynopterus_sphinx	0	0.407357	0	0.592643
Cynopterus_minutus	0	0.705072	0	0.294928
Cynopterus_nusatenggara	0.683582	0	0.316418	0
Cynopterus_horsfieldii	0	0.635416	0	0.364584
Cynopterus_titthaecheilus	0	0.556092	0	0.443908
Cynopterus_brachyotis	0	0.622186	0	0.377814
Cynopterus_luzoniensis	0	0.622186	0	0.377814
Dyacopterus_brooksi	0	0.137534	0	0.862466
Dyacopterus_rickarti	0.163206	0	0.836794	0
Dyacopterus_spadiceus	0	0.163739	0	0.836261
Thoopterus_suhaniahae	0.0315767	0	0.968423	0
Thoopterus_nigrescens	0	0.0469678	0	0.953032
Alionycteris_paucidentata	0.0301917	0	0.969808	0
Otopteropus_cartilagonodus	0.0326942	0	0.967306	0
Haplonycteris_fischeri	0	0.0690927	0	0.930907
Penthetor_lucasi	0	0.0539574	0	0.946043
Chironax_melanocephalus	0.0312176	0	0.968782	0
Neopteryx_frosti	0.0296427	0	0.970357	0
Aethalops_alecto	0.0724845	0	0.927515	0
Aethalops_aequalis	0.0724845	0	0.927515	0
Balionycteris_maculata	0	0.0476722	0	0.952328
Latidens_salimalii	0.0299872	0	0.970013	0
Aproteles_bulmerae	0.0410013	0	0.958999	0
Sphaerias_blanfordi	0	0.0717521	0	0.928248
Plerotes_anchietae	0	0.053433	0	0.946567
Notopteris_neocaledonica	0.0332388	0	0.966761	0
Notopteris_macdonaldi	0.0332388	0	0.966761	0
Nycteris_arge	0	0.0362164	0	0.963784
Nycteris_macrotis	0	0.0362164	0	0.963784
Nycteris_intermedia	0	0.0788756	0	0.921124
Nycteris_nana	0	0.0788756	0	0.921124
Nycteris_grandis	0	0.0736231	0	0.926377
Nycteris_vinsoni	0.0843611	0	0.915639	0
Nycteris_parisii	0.219881	0	0.780119	0
Nycteris_woodi	0	0.306176	0	0.693824
Nycteris_thebaica	0	0.468149	0	0.531851
Nycteris_hispida	0	0.468149	0	0.531851
Nycteris_aurita	0	0.453344	0	0.546656
Nycteris_gambiensis	0	0.453344	0	0.546656
Nycteris_madagascariensis	0.222391	0	0.777609	0
Nycteris_javanica	0.222391	0	0.777609	0
Nycteris_tragata	0	0.266734	0	0.733266
Nycteris_major	0	0.266734	0	0.733266
Mosia_nigrescens	0	0.0358284	0	0.964172
Emballonura_dianae	0.0253458	0	0.974654	0
Emballonura_serii	0.0246757	0	0.975324	0
Emballonura_beccarii	0.0246757	0	0.975324	0
Emballonura_furax	0.110612	0	0.889388	0
Emballonura_monticola	0	0.12056	0	0.87944
Emballonura_alecto	0	0.106329	0	0.893671
Emballonura_raffrayana	0	0.0512516	0	0.948748
Emballonura_semicaudata	0.0338098	0	0.96619	0
Coleura_seychellensis	0.0472558	0	0.952744	0
Coleura_kibomalandy	0.0472558	0	0.952744	0
Coleura_afra	0	0.0538622	0	0.946138
Saccopteryx_leptura	0	0.0461497	0	0.95385
Saccopteryx_bilineata	0	0.0461497	0	0.95385
Saccopteryx_canescens	0	0.0400362	0	0.959964
Saccopteryx_antioquensis	0.0355089	0	0.964491	0
Saccopteryx_gymnura	0	0.0518355	0	0.948164
Centronycteris_maximiliani	0	0.0405439	0	0.959456
Centronycteris_centralis	0	0.0405439	0	0.959456
Rhynchonycteris_naso	0	0.0358948	0	0.964105
Balantiopteryx_plicata	0	0.043288	0	0.956712
Balantiopteryx_io	0.025362	0	0.974638	0
Balantiopteryx_infusca	0.025362	0	0.974638	0
Peropteryx_leucoptera	0	0.0371235	0	0.962877
Peropteryx_pallidoptera	0	0.0393486	0	0.960651
Peropteryx_trinitatis	0.0869927	0	0.913007	0
Peropteryx_macrotis	0	0.102743	0	0.897257
Peropteryx_kappleri	0	0.144441	0	0.855559
Cormura_brevirostris	0	0.144441	0	0.855559
Diclidurus_scutatus	0	0.0477784	0	0.952222
Diclidurus_ingens	0	0.0917718	0	0.908228
Diclidurus_albus	0	0.0917718	0	0.908228
Cyttarops_alecto	0	0.0371654	0	0.962835
Saccolaimus_saccolaimus	0	0.0591599	0	0.94084
Saccolaimus_flaviventris	0	0.0784334	0	0.921567
Saccolaimus_mixtus	0.0681123	0	0.931888	0
Saccolaimus_peli	0	0.0371392	0	0.962861
Taphozous_troughtoni	0	0.0965846	0	0.903415
Taphozous_achates	0.0962107	0	0.903789	0
Taphozous_georgianus	0	0.0893503	0	0.91065
Taphozous_mauritianus	0	0.0893503	0	0.91065
Taphozous_longimanus	0	0.0706278	0	0.929372
Taphozous_australis	0.131583	0	0.868417	0
Taphozous_melanopogon	0	0.162751	0	0.837249
Taphozous_hildegardeae	0.188101	0	0.811899	0
Taphozous_hilli	0	0.192972	0	0.807028
Taphozous_perforatus	0	0.0613848	0	0.938615
Taphozous_theobaldi	0	0.163098	0	0.836902
Taphozous_hamiltoni	0.146739	0	0.853261	0
Taphozous_nudiventris	0	0.156385	0	0.843615
Taphozous_kapalgensis	0.0347049	0	0.965295	0
Nyctiellus_lepidus	0.025807	0	0.974193	0
Natalus_major	0.735386	0	0.264614	0
Natalus_jamaicensis	0.735386	0	0.264614	0
Natalus_stramineus	0.694766	0	0.305234	0
Natalus_tumidirostris	0	0.744328	0	0.255672
Natalus_espiritosantensis	0	0.641548	0	0.358452
Natalus_mexicanus	0	0.763908	0	0.236092
Natalus_primus	0.763017	0	0.236983	0
Chilonatalus_tumidifrons	0.0264899	0	0.97351	0
Chilonatalus_micropus	0.0264899	0	0.97351	0
Eumops_trumbulli	0	0.265058	0	0.734942
Eumops_hansae	0	0.265058	0	0.734942
Eumops_patagonicus	0	0.298938	0	0.701062
Eumops_bonariensis	0	0.298938	0	0.701062
Eumops_dabbenei	0	0.576387	0	0.423613
Eumops_underwoodi	0	0.576387	0	0.423613
Eumops_glaucinus	0	0.715201	0	0.284799
Eumops_ferox	0	0.810336	0	0.189664
Eumops_floridanus	0.80995	0	0.19005	0
Eumops_wilsoni	0.51076	0	0.48924	0
Eumops_perotis	0	0.404733	0	0.595267
Eumops_auripendulus	0	0.519491	0	0.480509
Eumops_maurus	0	0.519491	0	0.480509
Molossops_mattogrossensis	0	0.148519	0	0.851481
Molossops_aequatorianus	0.347465	0	0.652535	0
Molossops_temminckii	0	0.457142	0	0.542858
Molossops_neglectus	0	0.457142	0	0.542858
Cynomops_mexicanus	0	0.819746	0	0.180254
Cynomops_greenhalli	0	0.819746	0	0.180254
Cynomops_planirostris	0	0.786622	0	0.213378
Cynomops_paranus	0	0.75668	0	0.24332
Cynomops_abrasus	0	0.670875	0	0.329125
Promops_nasutus	0	0.287118	0	0.712882
Promops_centralis	0	0.287118	0	0.712882
Molossus_aztecus	0.676704	0	0.323296	0
Molossus_coibensis	0	0.691496	0	0.308504
Molossus_rufus	0	0.653284	0	0.346716
Molossus_molossus	0	0.644027	0	0.355973
Nyctinomops_laticaudatus	0	0.403532	0	0.596468
Nyctinomops_femorosaccus	0	0.403532	0	0.596468
Nyctinomops_aurispinosus	0	0.321191	0	0.678809
Nyctinomops_macrotis	0	0.202158	0	0.797842
Otomops_papuensis	0.303455	0	0.696545	0
Otomops_wroughtoni	0.303455	0	0.696545	0
Otomops_madagascariensis	0.647293	0	0.352707	0
Otomops_formosus	0.647293	0	0.352707	0
Otomops_martiensseni	0	0.645375	0	0.354625
Otomops_johnstonei	0.608239	0	0.391761	0
Otomops_secundus	0.0648248	0	0.935175	0
Sauromys_petrophilus	0	0.0895889	0	0.910411
Tadarida_brasiliensis	0	0.0895889	0	0.910411
Mormopterus_lumsdenae	0	0.542368	0	0.457632
Mormopterus_beccarii	0.511872	0	0.488128	0
Mormopterus_kitcheneri	0	0.481725	0	0.518275
Mormopterus_planiceps	0	0.396169	0	0.603831
Mormopterus_halli	0.270352	0	0.729648	0
Molossus_currentium	0	0.397643	0	0.602357
Mormopterus_phrudus	0.396911	0	0.603089	0
Mormopterus_norfolkensis	0.221526	0	0.778474	0
Mormopterus_eleryi	0	0.158382	0	0.841618
Tadarida_fulminans	0	0.109599	0	0.890401
Mormopterus_doriae	0.0718982	0	0.928102	0
Tadarida_teniotis	0	0.0842065	0	0.915794
Molossus_sinaloae	0	0.0575141	0	0.942486
Mops_niangarae	0.339033	0	0.660967	0
Mops_mops	0.598231	0	0.401769	0
Mops_demonstrator	0	0.606539	0	0.393461
Mops_petersoni	0.462185	0	0.537815	0
Chaerephon_plicatus	0	0.563133	0	0.436867
Chaerephon_tomensis	0.408019	0	0.591981	0
Chaerephon_ansorgei	0	0.429357	0	0.570643
Chaerephon_jobensis	0	0.687888	0	0.312112
Chaerephon_bregullae	0.684748	0	0.315252	0
Mops_nanulus	0	0.600768	0	0.399232
Chaerephon_nigeriae	0	0.773454	0	0.226546
Chaerephon_major	0	0.773454	0	0.226546
Mops_sarasinorum	0	0.699268	0	0.300732
Chaerephon_bivittatus	0	0.605296	0	0.394704
Chaerephon_chapini	0	0.558697	0	0.441303
Mops_niveiventer	0	0.742844	0	0.257156
Mops_spurrelli	0	0.742844	0	0.257156
Mops_bakarii	0.456518	0	0.543482	0
Mops_thersites	0	0.661639	0	0.338361
Mops_condylurus	0	0.802852	0	0.197148
Mops_leucostigma	0	0.802852	0	0.197148
Chaerephon_gallagheri	0.679539	0	0.320461	0
Mops_trevori	0	0.680968	0	0.319032
Chaerephon_pumilus	0	0.837044	0	0.162956
Chaerephon_bemmeleni	0	0.837044	0	0.162956
Chaerephon_aloysiisabaudiae	0	0.893775	0	0.106225
Chaerephon_atsinanana	0.887055	0	0.112945	0
Mops_congicus	0	0.875216	0	0.124784
Chaerephon_johorensis	0.841758	0	0.158242	0
Chaerephon_russatus	0	0.841905	0	0.158095
Mops_midas	0	0.805741	0	0.194259
Chaerephon_solomonis	0.795971	0	0.204029	0
Mops_brachypterus	0	0.347388	0	0.652612
Tadarida_aegyptiaca	0	0.142814	0	0.857186
Mormopterus_minutus	0.0376769	0	0.962323	0
Mormopterus_acetabulosus	0.0376769	0	0.962323	0
Tadarida_ventralis	0	0.125824	0	0.874176
Cheiromeles_torquatus	0	0.202374	0	0.797626
Cheiromeles_parvidens	0	0.202374	0	0.797626
Mormopterus_jugularis	0	0.510225	0	0.489775
Tadarida_lobata	0	0.557937	0	0.442063
Mormopterus_francoismoutoui	0.556954	0	0.443046	0
Molossus_pretiosus	0	0.429401	0	0.570599
Tadarida_latouchei	0	0.521669	0	0.478331
Molossus_alvarezi	0.520882	0	0.479118	0
Myopterus_whitleyi	0	0.0901119	0	0.909888
Myopterus_daubentonii	0	0.0901119	0	0.909888
Platymops_setiger	0	0.103219	0	0.896781
Tomopeas_ravus	0.0861428	0	0.913857	0
Scotorepens_sanborni	0	0.0965379	0	0.903462
Scotorepens_orion	0	0.0965379	0	0.903462
Scotorepens_greyii	0	0.0537546	0	0.946245
Scotorepens_balstoni	0	0.0537546	0	0.946245
Cistugo_seabrae	0	0.0591124	0	0.940888
Cistugo_lesueuri	0.0547474	0	0.945253	0
Pharotis_imogene	0.0576082	0	0.942392	0
Eudiscoderma_thongareeae	0.0576082	0	0.942392	0
Nycticeius_humeralis	0	0.146627	0	0.853373
Nycticeius_cubanus	0.132557	0	0.867443	0
Scotozous_dormeri	0	0.17522	0	0.82478
Scoteanax_rueppellii	0	0.17522	0	0.82478
Scotophilus_kuhlii	0	0.0778208	0	0.922179
Scotophilus_celebensis	0.314939	0	0.685061	0
Scotophilus_nux	0	0.333556	0	0.666444
Scotophilus_collinus	0	0.233062	0	0.766938
Scotophilus_nucella	0.222546	0	0.777454	0
Scotophilus_leucogaster	0	0.559791	0	0.440209
Scotophilus_viridis	0	0.559791	0	0.440209
Scotophilus_heathii	0	0.373236	0	0.626764
Scotophilus_tandrefana	0.528608	0	0.471392	0
Scotophilus_marovaza	0.528608	0	0.471392	0
Scotophilus_nigrita	0	0.514251	0	0.485749
Scotophilus_robustus	0	0.514251	0	0.485749
Scotophilus_livingstonii	0.444301	0	0.555699	0
Scotophilus_trujilloi	0.88612	0	0.11388	0
Scotophilus_andrewreborii	0.88612	0	0.11388	0
Scotophilus_dinganii	0	0.907726	0	0.0922744
Scotophilus_ejetai	0.903524	0	0.0964758	0
Chalinolobus_dwyeri	0	0.205289	0	0.794711
Eptesicus_isabellinus	0	0.205289	0	0.794711
Eptesicus_serotinus	0	0.489896	0	0.510104
Eptesicus_nilssonii	0	0.489896	0	0.510104
Eptesicus_gobiensis	0	0.630379	0	0.369621
Eptesicus_bobrinskoi	0	0.630379	0	0.369621
Eptesicus_pachyomus	0	0.426798	0	0.573202
Eptesicus_bottae	0	0.426798	0	0.573202
Histiotus_montanus	0	0.585894	0	0.414106
Histiotus_humboldti	0.580753	0	0.419247	0
Histiotus_magellanicus	0	0.687389	0	0.312611
Histiotus_macrotus	0	0.794489	0	0.205511
Histiotus_laephotis	0	0.794489	0	0.205511
Histiotus_alienus	0	0.504364	0	0.495636
Histiotus_velatus	0	0.504364	0	0.495636
Pipistrellus_raceyi	0.276923	0	0.723077	0
Eptesicus_hottentotus	0	0.316432	0	0.683568
Eptesicus_chiriquinus	0	0.470265	0	0.529735
Pipistrellus_aero	0.637331	0	0.362669	0
Eptesicus_furinalis	0	0.645717	0	0.354283
Eptesicus_brasiliensis	0	0.604203	0	0.395797
Eptesicus_diminutus	0	0.561995	0	0.438005
Eptesicus_fuscus	0	0.100419	0	0.899581
Hesperoptenus_tomesi	0.0342398	0	0.96576	0
Scotomanes_ornatus	0	0.0692209	0	0.930779
Ia_io	0	0.083577	0	0.916423
Eptesicus_innoxius	0.0503078	0	0.949692	0
Pipistrellus_endoi	0.0503078	0	0.949692	0
Lasionycteris_noctivagans	0	0.0489319	0	0.951068
Glauconycteris_curryae	0	0.0471429	0	0.952857
Glauconycteris_alboguttata	0	0.0471429	0	0.952857
Glauconycteris_argentata	0	0.253187	0	0.746813
Glauconycteris_egeria	0	0.253187	0	0.746813
Arielulus_torquatus	0.205391	0	0.794609	0
Chalinolobus_neocaledonicus	0.216507	0	0.783493	0
Eptesicus_platyops	0.216507	0	0.783493	0
Glauconycteris_variegata	0	0.224995	0	0.775005
Glauconycteris_humeralis	0	0.136061	0	0.863939
Pipistrellus_adamsi	0	0.178039	0	0.821961
Arielulus_aureocollaris	0.175376	0	0.824624	0
Arielulus_circumdatus	0.0304779	0	0.969522	0
Chalinolobus_tuberculatus	0.164931	0	0.835069	0
Chalinolobus_nigrogriseus	0	0.27071	0	0.72929
Arielulus_societatis	0.361057	0	0.638943	0
Chalinolobus_picatus	0	0.366265	0	0.633735
Eptesicus_pachyotis	0	0.343696	0	0.656304
Hesperoptenus_doriae	0.336397	0	0.663603	0
Nyctophilus_microtis	0.547628	0	0.452372	0
Nyctophilus_gouldi	0	0.651292	0	0.348708
Nyctophilus_sherrini	0.805401	0	0.194599	0
Nyctophilus_arnhemensis	0	0.805559	0	0.194441
Nyctophilus_microdon	0.541088	0	0.458912	0
Nyctophilus_nebulosus	0.351707	0	0.648293	0
Nyctophilus_corbeni	0	0.688034	0	0.311966
Nyctophilus_bifax	0	0.858178	0	0.141822
Nyctophilus_geoffroyi	0	0.881327	0	0.118673
Nyctophilus_heran	0.879688	0	0.120312	0
Nyctophilus_walkeri	0	0.62958	0	0.37042
Nyctophilus_shirleyae	0.616995	0	0.383005	0
Falsistrellus_petersi	0.267231	0	0.732769	0
Falsistrellus_mordax	0.267231	0	0.732769	0
Falsistrellus_mackenziei	0.22923	0	0.77077	0
Falsistrellus_tasmaniensis	0	0.35024	0	0.64976
Neoromicia_melckorum	0	0.277304	0	0.722696
Neoromicia_nana	0	0.277304	0	0.722696
Neoromicia_helios	0	0.499774	0	0.500226
Neoromicia_brunnea	0	0.499774	0	0.500226
Neoromicia_roseveari	0.447129	0	0.552871	0
Neoromicia_zuluensis	0	0.491473	0	0.508527
Neoromicia_tenuipinnis	0	0.377057	0	0.622943
Neoromicia_rendalli	0	0.377057	0	0.622943
Neoromicia_flavescens	0.683259	0	0.316741	0
Neoromicia_capensis	0	0.794704	0	0.205296
Neoromicia_matroka	0.742997	0	0.257003	0
Neoromicia_malagasyensis	0.606984	0	0.393016	0
Neoromicia_robertsi	0.606984	0	0.393016	0
Laephotis_angolensis	0.801735	0	0.198265	0
Laephotis_wintoni	0	0.820217	0	0.179783
Laephotis_namibensis	0.710897	0	0.289103	0
Laephotis_botswanae	0	0.697967	0	0.302033
Neoromicia_guineensis	0	0.277746	0	0.722254
Neoromicia_somalica	0	0.277746	0	0.722254
Hypsugo_lanzai	0.419083	0	0.580917	0
Hypsugo_bemainty	0.419083	0	0.580917	0
Hypsugo_dolichodon	0	0.334521	0	0.665479
Chalinolobus_morio	0	0.141353	0	0.858647
Pipistrellus_imbricatus	0	0.553495	0	0.446505
Chalinolobus_gouldii	0	0.553495	0	0.446505
Hesperoptenus_tickelli	0	0.518343	0	0.481657
Glauconycteris_gleni	0.332915	0	0.667085	0
Vespadelus_douglasorum	0.680778	0	0.319222	0
Vespadelus_vulturnus	0	0.766512	0	0.233488
Vespadelus_baverstocki	0	0.910689	0	0.0893113
Vespadelus_caurinus	0	0.910689	0	0.0893113
Vespadelus_pumilus	0.898621	0	0.101379	0
Vespadelus_darlingtoni	0	0.773148	0	0.226852
Vespadelus_regulus	0	0.773148	0	0.226852
Vespadelus_finlaysoni	0	0.649642	0	0.350358
Vespadelus_troughtoni	0	0.18311	0	0.81689
Nycticeinops_schlieffeni	0	0.0549989	0	0.945001
Pipistrellus_crassulus	0	0.103805	0	0.896195
Glauconycteris_machadoi	0.0612008	0	0.938799	0
Pipistrellus_rusticus	0	0.086885	0	0.913115
Arielulus_cuprosus	0.0896772	0	0.910323	0
Eptesicus_dimissus	0.0896772	0	0.910323	0
Tylonycteris_pachypus	0	0.268502	0	0.731498
Tylonycteris_pygmaeus	0.267989	0	0.732011	0
Tylonycteris_robustula	0	0.181679	0	0.818321
Hesperoptenus_gaskelli	0.0520546	0	0.947945	0
Pipistrellus_westralis	0	0.121575	0	0.878425
Philetor_brachypterus	0	0.121575	0	0.878425
Vespertilio_sinensis	0	0.0543482	0	0.945652
Vespertilio_murinus	0	0.0543482	0	0.945652
Pipistrellus_rueppellii	0	0.0488512	0	0.951149
Scotoecus_albofuscus	0	0.0644226	0	0.935577
Scotoecus_hirundo	0	0.0925247	0	0.907475
Scotoecus_pallidus	0	0.0925247	0	0.907475
Pipistrellus_javanicus	0	0.367096	0	0.632904
Pipistrellus_paterculus	0	0.367096	0	0.632904
Glauconycteris_kenyacola	0.302357	0	0.697643	0
Pipistrellus_coromandra	0	0.488768	0	0.511232
Eptesicus_andinus	0	0.561075	0	0.438925
Pipistrellus_nanulus	0	0.561075	0	0.438925
Pipistrellus_tenuis	0	0.396373	0	0.603627
Pipistrellus_abramus	0	0.254641	0	0.745359
Pipistrellus_papuanus	0	0.420114	0	0.579886
Pipistrellus_ceylonicus	0	0.420114	0	0.579886
Pipistrellus_stenopterus	0	0.154548	0	0.845452
Glischropus_tylopus	0	0.618424	0	0.381576
Glischropus_javanus	0.685076	0	0.314924	0
Glischropus_bucephalus	0	0.693706	0	0.306294
Eptesicus_japonensis	0.694934	0	0.305066	0
Glauconycteris_superba	0.694934	0	0.305066	0
Nyctalus_azoreum	0.449478	0	0.550522	0
Nyctalus_leisleri	0	0.459298	0	0.540702
Nyctalus_montanus	0.297625	0	0.702375	0
Nyctalus_noctula	0	0.383738	0	0.616262
Nyctalus_lasiopterus	0	0.47655	0	0.52345
Nyctalus_aviator	0	0.47655	0	0.52345
Nyctalus_plancyi	0	0.275495	0	0.724505
Nyctalus_furvus	0.274784	0	0.725216	0
Pipistrellus_pipistrellus	0	0.268611	0	0.731389
Eptesicus_lobatus	0.269023	0	0.730977	0
Pipistrellus_hanaki	0.317522	0	0.682478	0
Pipistrellus_pygmaeus	0	0.357946	0	0.642054
Pipistrellus_kuhlii	0	0.149174	0	0.850826
Pipistrellus_maderensis	0.13963	0	0.86037	0
Pipistrellus_hesperidus	0	0.096623	0	0.903377
Pipistrellus_wattsi	0.0900987	0	0.909901	0
Eptesicus_guadeloupensis	0.0900987	0	0.909901	0
Pipistrellus_nathusii	0	0.0741206	0	0.925879
Hesperoptenus_blanfordi	0	0.0383023	0	0.961698
Glauconycteris_poensis	0	0.0467603	0	0.95324
Glauconycteris_beatrix	0	0.0467603	0	0.95324
Pipistrellus_minahassae	0.100293	0	0.899707	0
Eptesicus_kobayashii	0.100293	0	0.899707	0
Eptesicus_floweri	0	0.0724002	0	0.9276
Lasiurus_intermedius	0	0.0617554	0	0.938245
Lasiurus_ega	0	0.135534	0	0.864466
Lasiurus_xanthinus	0	0.135534	0	0.864466
Lasiurus_atratus	0	0.172802	0	0.827198
Lasiurus_pfeifferi	0.143652	0	0.856348	0
Lasiurus_blossevillii	0	0.160863	0	0.839137
Lasiurus_seminolus	0	0.160863	0	0.839137
Lasiurus_minor	0.351362	0	0.648638	0
Lasiurus_insularis	0.454191	0	0.545809	0
Lasiurus_borealis	0	0.45639	0	0.54361
Lasiurus_varius	0	0.289768	0	0.710232
Lasiurus_degelidus	0.142949	0	0.857051	0
Lasiurus_egregius	0	0.194954	0	0.805046
Lasiurus_castaneus	0.193813	0	0.806187	0
Lasiurus_ebenus	0.107408	0	0.892592	0
Lasiurus_cinereus	0	0.143288	0	0.856712
Parastrellus_hesperus	0	0.037458	0	0.962542
Rhogeessa_menchuae	0.454899	0	0.545101	0
Rhogeessa_bickhami	0.454899	0	0.545101	0
Rhogeessa_io	0	0.432667	0	0.567333
Rhogeessa_aeneus	0.171664	0	0.828336	0
Rhogeessa_genowaysi	0.142545	0	0.857455	0
Rhogeessa_tumida	0	0.16434	0	0.83566
Rhogeessa_mira	0.0695861	0	0.930414	0
Rhogeessa_parvula	0	0.114135	0	0.885865
Rhogeessa_hussoni	0	0.114135	0	0.885865
Rhogeessa_minutilla	0	0.0404499	0	0.95955
Pipistrellus_collinus	0	0.217714	0	0.782286
Pipistrellus_inexspectatus	0	0.217714	0	0.782286
Eptesicus_tatei	0.130514	0	0.869486	0
Antrozous_pallidus	0	0.274604	0	0.725396
Pipistrellus_angulatus	0	0.274604	0	0.725396
Bauerus_dubiaquercus	0	0.0668838	0	0.933116
Otonycteris_hemprichii	0	0.0369274	0	0.963073
Barbastella_leucomelas	0	0.038239	0	0.961761
Barbastella_barbastellus	0	0.038239	0	0.961761
Plecotus_sardus	0.0441286	0	0.955871	0
Plecotus_macrobullaris	0	0.081231	0	0.918769
Plecotus_auritus	0	0.120599	0	0.879401
Plecotus_ognevi	0	0.120599	0	0.879401
Plecotus_sacrimontis	0	0.169948	0	0.830052
Plecotus_austriacus	0	0.169948	0	0.830052
Plecotus_kolombatovici	0	0.21697	0	0.78303
Plecotus_teneriffae	0.206714	0	0.793286	0
Plecotus_christii	0.0757292	0	0.924271	0
Plecotus_balensis	0.0757292	0	0.924271	0
Plecotus_taivanus	0.0614963	0	0.938504	0
Idionycteris_phyllotis	0	0.0817898	0	0.91821
Euderma_maculatum	0	0.038149	0	0.961851
Corynorhinus_rafinesquii	0	0.0491122	0	0.950888
Corynorhinus_townsendii	0	0.100759	0	0.899241
Corynorhinus_mexicanus	0	0.100759	0	0.899241
Pipistrellus_permixtus	0.0281715	0	0.971828	0
Submyotodon_latirostris	0.0300116	0	0.969988	0
Myotis_nigricans	0	0.472457	0	0.527543
Myotis_levis	0	0.52316	0	0.47684
Myotis_oxyotus	0	0.52316	0	0.47684
Myotis_fortidens	0	0.350494	0	0.649506
Myotis_dominicensis	0.40209	0	0.59791	0
Myotis_nesopolus	0.432739	0	0.567261	0
Myotis_martiniquensis	0.553334	0	0.446666	0
Myotis_diminutus	0.553334	0	0.446666	0
Myotis_atacamensis	0	0.594978	0	0.405022
Myotis_vivesi	0.339973	0	0.660027	0
Myotis_austroriparius	0	0.515354	0	0.484646
Myotis_grisescens	0	0.630242	0	0.369758
Myotis_stalkeri	0.582506	0	0.417494	0
Myotis_yumanensis	0	0.601867	0	0.398133
Myotis_velifer	0	0.601867	0	0.398133
Myotis_chiloensis	0	0.341149	0	0.658851
Myotis_albescens	0	0.341149	0	0.658851
Myotis_ruber	0	0.201228	0	0.798772
Myotis_simus	0	0.431606	0	0.568394
Myotis_elegans	0	0.511415	0	0.488585
Myotis_riparius	0	0.511415	0	0.488585
Myotis_keaysi	0	0.179565	0	0.820435
Myotis_septentrionalis	0	0.5436	0	0.4564
Myotis_auriculus	0	0.5436	0	0.4564
Myotis_ciliolabrum	0	0.77183	0	0.22817
Myotis_leibii	0	0.81125	0	0.18875
Myotis_californicus	0	0.81125	0	0.18875
Myotis_melanorhinus	0	0.780212	0	0.219788
Myotis_sodalis	0	0.3298	0	0.6702
Myotis_volans	0	0.3298	0	0.6702
Myotis_lavali	0.609077	0	0.390923	0
Myotis_thysanodes	0	0.609199	0	0.390801
Myotis_evotis	0	0.684544	0	0.315456
Myotis_keenii	0.667495	0	0.332505	0
Myotis_lucifugus	0	0.633252	0	0.366748
Myotis_soror	0.0766774	0	0.923323	0
Myotis_brandtii	0	0.125332	0	0.874668
Myotis_hermani	0.205692	0	0.794308	0
Myotis_alcathoe	0	0.22771	0	0.77229
Myotis_mystacinus	0	0.211363	0	0.788637
Myotis_bocagii	0	0.206184	0	0.793816
Myotis_welwitschii	0	0.262512	0	0.737488
Myotis_formosus	0	0.262512	0	0.737488
Myotis_morrisi	0.146859	0	0.853141	0
Myotis_planiceps	0.167724	0	0.832276	0
Myotis_scotti	0	0.264862	0	0.735138
Myotis_emarginatus	0	0.2446	0	0.7554
Myotis_tricolor	0	0.2446	0	0.7554
Myotis_anjouanensis	0.245541	0	0.754459	0
Myotis_goudoti	0	0.271254	0	0.728746
Myotis_rosseti	0	0.153187	0	0.846813
Myotis_rufopictus	0.205364	0	0.794636	0
Myotis_ridleyi	0	0.227031	0	0.772969
Myotis_peninsularis	0.331236	0	0.668764	0
Myotis_macropus	0	0.483886	0	0.516114
Myotis_adversus	0	0.483886	0	0.516114
Myotis_horsfieldii	0	0.285345	0	0.714655
Myotis_hasseltii	0	0.418094	0	0.581906
Myotis_csorbai	0.367894	0	0.632106	0
Myotis_macrotarsus	0	0.329351	0	0.670649
Myotis_siligorensis	0	0.487031	0	0.512969
Myotis_davidii	0	0.487031	0	0.512969
Myotis_laniger	0	0.53749	0	0.46251
Myotis_annamiticus	0.548926	0	0.451074	0
Myotis_longipes	0.548926	0	0.451074	0
Myotis_capaccinii	0	0.120128	0	0.879872
Myotis_izecksohni	0.0614096	0	0.93859	0
Myotis_pruinosus	0.0614096	0	0.93859	0
Myotis_secundus	0.0704971	0	0.929503	0
Myotis_yanbarensis	0.0704971	0	0.929503	0
Myotis_montivagus	0.059036	0	0.940964	0
Myotis_annectans	0	0.156345	0	0.843655
Myotis_gomantongensis	0	0.156345	0	0.843655
Myotis_escalerai	0	0.341817	0	0.658183
Myotis_schaubi	0.227544	0	0.772456	0
Myotis_badius	0	0.491048	0	0.508952
Myotis_pequinius	0	0.491048	0	0.508952
Myotis_bombinus	0	0.440604	0	0.559396
Myotis_nattereri	0	0.214254	0	0.785746
Myotis_oreias	0.285853	0	0.714147	0
Myotis_chinensis	0	0.313086	0	0.686914
Myotis_blythii	0	0.349491	0	0.650509
Myotis_myotis	0	0.349491	0	0.650509
Myotis_punicus	0	0.197511	0	0.802489
Myotis_sicarius	0.119282	0	0.880718	0
Myotis_frater	0	0.369738	0	0.630262
Myotis_dieteri	0.356526	0	0.643474	0
Myotis_bechsteinii	0	0.269507	0	0.730493
Myotis_daubentonii	0	0.668747	0	0.331253
Myotis_cobanensis	0.659035	0	0.340965	0
Myotis_moluccarum	0	0.684255	0	0.315745
Myotis_ater	0.680155	0	0.319845	0
Myotis_findleyi	0.608693	0	0.391307	0
Myotis_petax	0	0.612314	0	0.387686
Myotis_fimbriatus	0	0.537571	0	0.462429
Myotis_pilosus	0	0.537571	0	0.462429
Myotis_macrodactylus	0	0.47087	0	0.52913
Myotis_hajastanicus	0.0993126	0	0.900687	0
Myotis_dasycneme	0	0.0978231	0	0.902177
Myotis_dinellii	0	0.0978231	0	0.902177
Myotis_occultus	0	0.100537	0	0.899463
Myotis_aelleni	0.124658	0	0.875342	0
Myotis_muricola	0	0.144454	0	0.855546
Myotis_nipalensis	0	0.262511	0	0.737489
Myotis_aurascens	0	0.262511	0	0.737489
Myotis_bucharensis	0.0911476	0	0.908852	0
Myotis_ikonnikovi	0	0.145834	0	0.854166
Myotis_altarium	0	0.145834	0	0.854166
Eudiscopus_denticulus	0.0892814	0	0.910719	0
Harpiocephalus_harpia	0	0.102046	0	0.897954
Mimetillus_moloneyi	0	0.0758938	0	0.924106
Murina_hilgendorfi	0	0.0930808	0	0.906919
Murina_leucogaster	0	0.232808	0	0.767192
Murina_shuipuensis	0.20885	0	0.79115	0
Murina_bicolor	0.140214	0	0.859786	0
Murina_puta	0.140214	0	0.859786	0
Murina_fionae	0.0573081	0	0.942692	0
Murina_fusca	0.0573081	0	0.942692	0
Murina_cyclotis	0	0.114533	0	0.885467
Murina_florium	0.131266	0	0.868734	0
Murina_suilla	0	0.162504	0	0.837496
Murina_aenea	0	0.120791	0	0.879209
Murina_annamitica	0	0.120791	0	0.879209
Murina_rozendaali	0	0.169942	0	0.830058
Murina_tubinaris	0.0861147	0	0.913885	0
Murina_balaensis	0.0611329	0	0.938867	0
Murina_aurata	0	0.212804	0	0.787196
Murina_recondita	0.23308	0	0.76692	0
Murina_gracilis	0.23308	0	0.76692	0
Murina_harrisoni	0.0500966	0	0.949903	0
Murina_beelzebub	0.0562006	0	0.943799	0
Murina_ussuriensis	0	0.161108	0	0.838892
Murina_ryukyuana	0.138838	0	0.861162	0
Murina_huttoni	0	0.10847	0	0.89153
Murina_harpioloides	0.0410281	0	0.958972	0
Harpiola_isodon	0.0325895	0	0.967411	0
Harpiola_grisea	0.0325895	0	0.967411	0
Kerivoula_lenis	0.0720094	0	0.927991	0
Kerivoula_flora	0.0720094	0	0.927991	0
Kerivoula_cuprosa	0	0.178987	0	0.821013
Kerivoula_papillosa	0	0.178987	0	0.821013
Kerivoula_intermedia	0	0.133548	0	0.866452
Kerivoula_minuta	0	0.133548	0	0.866452
Kerivoula_krauensis	0.105419	0	0.894581	0
Kerivoula_smithii	0	0.171618	0	0.828382
Kerivoula_agnella	0.674559	0	0.325441	0
Kerivoula_whiteheadi	0	0.674967	0	0.325033
Kerivoula_phalaena	0	0.640736	0	0.359264
Kerivoula_muscina	0	0.640736	0	0.359264
Kerivoula_titania	0	0.20072	0	0.79928
Kerivoula_kachinensis	0	0.20072	0	0.79928
Kerivoula_hardwickii	0	0.39766	0	0.60234
Kerivoula_africana	0.39467	0	0.60533	0
Kerivoula_argentata	0	0.276559	0	0.723441
Kerivoula_eriophora	0.0368968	0	0.963103	0
Kerivoula_myrella	0.0368968	0	0.963103	0
Kerivoula_lanosa	0	0.0927539	0	0.907246
Kerivoula_pellucida	0	0.0927539	0	0.907246
Kerivoula_picta	0	0.0430724	0	0.956928
Miniopterus_mahafaliensis	0.760543	0	0.239457	0
Miniopterus_newtoni	0.760543	0	0.239457	0
Miniopterus_robustior	0.938083	0	0.061917	0
Miniopterus_sororculus	0.938083	0	0.061917	0
Miniopterus_ambohitrensis	0.930435	0	0.069565	0
Miniopterus_schreibersii	0	0.922434	0	0.0775662
Miniopterus_maghrebensis	0	0.556203	0	0.443797
Miniopterus_tristis	0	0.322717	0	0.677283
Miniopterus_pusillus	0	0.468707	0	0.531293
Miniopterus_australis	0	0.651209	0	0.348791
Miniopterus_medius	0	0.651209	0	0.348791
Miniopterus_macrocneme	0	0.589113	0	0.410887
Miniopterus_magnater	0	0.414845	0	0.585155
Miniopterus_fuscus	0.45133	0	0.54867	0
Miniopterus_paululus	0.45133	0	0.54867	0
Miniopterus_inflatus	0	0.232344	0	0.767656
Miniopterus_natalensis	0	0.34041	0	0.65959
Miniopterus_aelleni	0.408898	0	0.591102	0
Miniopterus_manavi	0	0.711526	0	0.288474
Miniopterus_petersoni	0.675678	0	0.324322	0
Miniopterus_gleni	0	0.58032	0	0.41968
Miniopterus_shortridgei	0	0.72474	0	0.27526
Miniopterus_griffithsi	0.712023	0	0.287977	0
Miniopterus_brachytragos	0.688452	0	0.311548	0
Miniopterus_majori	0	0.699412	0	0.300588
Miniopterus_griveaudi	0.543403	0	0.456597	0
Miniopterus_egeri	0.543403	0	0.456597	0
Miniopterus_fraterculus	0	0.645065	0	0.354935
Miniopterus_minor	0.540632	0	0.459368	0
Phoniscus_jagorii	0	0.104172	0	0.895828
Phoniscus_atrox	0	0.104172	0	0.895828
Phoniscus_papuensis	0	0.0493656	0	0.950634
Myzopoda_schliemanni	0.0707983	0	0.929202	0
Myzopoda_aurita	0.0707983	0	0.929202	0
Mystacina_tuberculata	0.0264175	0	0.973582	0
Thyroptera_devivoi	0.0857134	0	0.914287	0
Thyroptera_wynneae	0.0857134	0	0.914287	0
Thyroptera_lavali	0.0327928	0	0.967207	0
Thyroptera_tricolor	0	0.0568954	0	0.943105
Thyroptera_discifera	0	0.0468933	0	0.953107
Noctilio_leporinus	0	0.0674681	0	0.932532
Noctilio_albiventris	0	0.0674681	0	0.932532
Furipterus_horrens	0	0.0386729	0	0.961327
Amorphochilus_schnablii	0	0.0386729	0	0.961327
Pteronotus_quadridens	0	0.0472762	0	0.952724
Pteronotus_macleayii	0.0291615	0	0.970838	0
Pteronotus_gymnonotus	0	0.0730798	0	0.92692
Pteronotus_davyi	0	0.0730798	0	0.92692
Pteronotus_personatus	0	0.0363221	0	0.963678
Pteronotus_paraguanensis	0.0597903	0	0.94021	0
Pteronotus_parnellii	0	0.0628796	0	0.93712
Mormoops_megalophylla	0	0.0363907	0	0.963609
Mormoops_blainvillei	0	0.0363907	0	0.963609
Lampronycteris_brachyotis	0	0.0362719	0	0.963728
Micronycteris_hirsuta	0	0.124813	0	0.875187
Micronycteris_sanborni	0.0840964	0	0.915904	0
Micronycteris_brosseti	0	0.151871	0	0.848129
Micronycteris_matses	0.288743	0	0.711257	0
Micronycteris_megalotis	0	0.439923	0	0.560077
Micronycteris_microtis	0	0.439923	0	0.560077
Micronycteris_buriri	0.366681	0	0.633319	0
Micronycteris_giovanniae	0.26984	0	0.73016	0
Micronycteris_yatesi	0.0552706	0	0.944729	0
Micronycteris_schmidtorum	0	0.0904181	0	0.909582
Micronycteris_minuta	0	0.0904181	0	0.909582
Lonchorhina_orinocensis	0	0.0369789	0	0.963021
Lonchorhina_aurita	0	0.0369789	0	0.963021
Hylonycteris_underwoodi	0	0.137566	0	0.862434
Lonchorhina_fernandezi	0.121733	0	0.878267	0
Musonycteris_harrisoni	0.138405	0	0.861595	0
Choeronycteris_mexicana	0	0.240128	0	0.759872
Choeroniscus_periosus	0.485716	0	0.514284	0
Choeroniscus_godmani	0	0.485756	0	0.514244
Choeroniscus_minor	0	0.434062	0	0.565938
Lichonycteris_obscura	0	0.175237	0	0.824763
Anoura_fistulata	0.132833	0	0.867167	0
Anoura_luismanueli	0.132833	0	0.867167	0
Anoura_cultrata	0	0.0781588	0	0.921841
Anoura_caudifer	0	0.0730419	0	0.926958
Anoura_latidens	0	0.0988756	0	0.901124
Anoura_geoffroyi	0	0.0988756	0	0.901124
Leptonycteris_nivalis	0	0.119025	0	0.880975
Leptonycteris_yerbabuenae	0	0.224106	0	0.775894
Leptonycteris_curasoae	0	0.224106	0	0.775894
Glossophaga_soricina	0	0.133409	0	0.866591
Glossophaga_morenoi	0	0.21236	0	0.78764
Glossophaga_longirostris	0	0.260862	0	0.739138
Glossophaga_leachii	0	0.260862	0	0.739138
Glossophaga_commissarisi	0	0.17521	0	0.82479
Monophyllus_redmani	0	0.0772144	0	0.922786
Monophyllus_plethodon	0.0549413	0	0.945059	0
Phyllonycteris_poeyi	0	0.0957496	0	0.90425
Phyllonycteris_aphylla	0.0745466	0	0.925453	0
Erophylla_sezekorni	0.085064	0	0.914936	0
Erophylla_bombifrons	0.085064	0	0.914936	0
Brachyphylla_nana	0	0.0718611	0	0.928139
Brachyphylla_cavernarum	0.0654588	0	0.934541	0
Rhinophylla_pumilio	0	0.0525229	0	0.947477
Rhinophylla_fischerae	0	0.0621061	0	0.937894
Rhinophylla_alethina	0.0349353	0	0.965065	0
Sturnira_aratathomasi	0.140515	0	0.859485	0
Sturnira_sorianoi	0.170303	0	0.829697	0
Sturnira_tildae	0	0.531697	0	0.468303
Sturnira_mordax	0.55225	0	0.44775	0
Sturnira_koopmanhilli	0.55225	0	0.44775	0
Sturnira_bogotensis	0	0.668904	0	0.331096
Sturnira_perla	0.561191	0	0.438809	0
Sturnira_magna	0	0.699791	0	0.300209
Sturnira_ludovici	0	0.714925	0	0.285075
Sturnira_oporaphilum	0	0.714925	0	0.285075
Sturnira_burtonlimi	0.608784	0	0.391216	0
Sturnira_hondurensis	0	0.626083	0	0.373917
Sturnira_angeli	0.832199	0	0.167801	0
Sturnira_luisi	0	0.866255	0	0.133745
Sturnira_paulsoni	0.763141	0	0.236859	0
Sturnira_bakeri	0.708874	0	0.291126	0
Sturnira_parvidens	0	0.783197	0	0.216803
Sturnira_lilium	0	0.735246	0	0.264754
Sturnira_erythromos	0	0.683327	0	0.316673
Sturnira_mistratensis	0.595556	0	0.404444	0
Sturnira_nana	0.0980774	0	0.901923	0
Sturnira_bidens	0	0.107118	0	0.892882
Uroderma_magnirostrum	0	0.139496	0	0.860504
Uroderma_bilobatum	0	0.139496	0	0.860504
Mesophylla_macconnelli	0	0.193729	0	0.806271
Vampyressa_thyone	0	0.307732	0	0.692268
Vampyressa_pusilla	0	0.307732	0	0.692268
Vampyressa_melissa	0	0.278753	0	0.721247
Platyrrhinus_lineatus	0	0.643423	0	0.356577
Platyrrhinus_chocoensis	0.613911	0	0.386089	0
Platyrrhinus_ismaeli	0.806853	0	0.193147	0
Platyrrhinus_masu	0.806853	0	0.193147	0
Platyrrhinus_albericoi	0	0.853272	0	0.146728
Platyrrhinus_vittatus	0	0.853272	0	0.146728
Platyrrhinus_dorsalis	0	0.634398	0	0.365602
Platyrrhinus_aurarius	0	0.67196	0	0.32804
Platyrrhinus_infuscus	0	0.67196	0	0.32804
Platyrrhinus_matapalensis	0.720424	0	0.279576	0
Platyrrhinus_umbratus	0.841968	0	0.158032	0
Platyrrhinus_helleri	0	0.863448	0	0.136552
Platyrrhinus_angustirostris	0	0.880394	0	0.119606
Platyrrhinus_fusciventris	0	0.880394	0	0.119606
Platyrrhinus_recifinus	0	0.89017	0	0.10983
Platyrrhinus_nitelinea	0.88633	0	0.11367	0
Platyrrhinus_brachycephalus	0	0.578193	0	0.421807
Platyrrhinus_nigellus	0	0.578193	0	0.421807
Vampyrodes_caraccioli	0	0.169528	0	0.830472
Chiroderma_villosum	0	0.557956	0	0.442044
Chiroderma_improvisum	0.538402	0	0.461598	0
Chiroderma_trinitatum	0	0.554316	0	0.445684
Chiroderma_doriae	0	0.554316	0	0.445684
Chiroderma_salvini	0	0.403623	0	0.596377
Chiroderma_vizottoi	0.359662	0	0.640338	0
Enchisthenes_hartii	0	0.0629286	0	0.937071
Ardops_nichollsi	0.280984	0	0.719016	0
Ariteus_flavescens	0.280984	0	0.719016	0
Centurio_senex	0	0.513689	0	0.486311
Sphaeronycteris_toxophyllum	0	0.513689	0	0.486311
Pygoderma_bilabiatum	0	0.49812	0	0.50188
Ametrida_centurio	0	0.49812	0	0.50188
Stenoderma_rufum	0.605615	0	0.394385	0
Phyllops_falcatus	0	0.606476	0	0.393524
Ectophylla_alba	0.05477	0	0.94523	0
Artibeus_concolor	0	0.373397	0	0.626603
Artibeus_inopinatus	0.46388	0	0.53612	0
Artibeus_hirsutus	0	0.565634	0	0.434366
Artibeus_fraterculus	0	0.517803	0	0.482197
Artibeus_jamaicensis	0	0.578554	0	0.421446
Artibeus_fimbriatus	0	0.673158	0	0.326842
Artibeus_lituratus	0	0.751875	0	0.248125
Artibeus_obscurus	0	0.763447	0	0.236553
Artibeus_planirostris	0	0.80547	0	0.19453
Artibeus_amplus	0	0.80547	0	0.19453
Dermanura_phaeotis	0	0.359673	0	0.640327
Dermanura_watsoni	0	0.359673	0	0.640327
Dermanura_bogotensis	0	0.472666	0	0.527334
Dermanura_rava	0	0.517998	0	0.482002
Dermanura_anderseni	0	0.517998	0	0.482002
Carollia_subrufa	0	0.344	0	0.656
Carollia_manu	0.304784	0	0.695216	0
Carollia_sowelli	0	0.358046	0	0.641954
Carollia_perspicillata	0	0.381556	0	0.618444
Carollia_brevicauda	0	0.381556	0	0.618444
Carollia_castanea	0	0.187167	0	0.812833
Carollia_benkeithi	0	0.187167	0	0.812833
Trinycteris_nicefori	0	0.0447569	0	0.955243
Glyphonycteris_daviesi	0	0.0488799	0	0.95112
Glyphonycteris_sylvestris	0	0.0627599	0	0.93724
Glyphonycteris_behnii	0	0.0627599	0	0.93724
Lonchophylla_robusta	0	0.517451	0	0.482549
Lonchophylla_orienticollina	0	0.517451	0	0.482549
Lonchophylla_thomasi	0	0.474053	0	0.525947
Lonchophylla_handleyi	0.210218	0	0.789782	0
Lonchophylla_orcesi	0.210218	0	0.789782	0
Lonchophylla_chocoana	0.12568	0	0.87432	0
Lonchophylla_peracchii	0.185553	0	0.814447	0
Lonchophylla_bokermanni	0.185553	0	0.814447	0
Lionycteris_spurrelli	0	0.367166	0	0.632834
Lonchophylla_dekeyseri	0.3531	0	0.6469	0
Lonchophylla_fornicata	0.182336	0	0.817664	0
Lonchophylla_mordax	0.234184	0	0.765816	0
Lonchophylla_concava	0	0.234787	0	0.765213
Lonchophylla_hesperia	0	0.195583	0	0.804417
Xeronycteris_vieirai	0.0310858	0	0.968914	0
Platalina_genovensium	0	0.0513992	0	0.948601
Chrotopterus_auritus	0	0.0390892	0	0.960911
Vampyrum_spectrum	0	0.0390892	0	0.960911
Mimon_bennettii	0	0.0394581	0	0.960542
Trachops_cirrhosus	0	0.0407215	0	0.959279
Macrophyllum_macrophyllum	0	0.0738508	0	0.926149
Lonchorhina_marinkellei	0.0619796	0	0.93802	0
Mimon_cozumelae	0	0.108696	0	0.891304
Lonchorhina_inusitata	0	0.108696	0	0.891304
Phylloderma_stenops	0	0.0425008	0	0.957499
Phyllostomus_hastatus	0	0.0618947	0	0.938105
Phyllostomus_latifolius	0	0.0748986	0	0.925101
Phyllostomus_elongatus	0	0.0748986	0	0.925101
Tonatia_saurophila	0	0.062805	0	0.937195
Tonatia_bidens	0	0.062805	0	0.937195
Phyllostomus_discolor	0	0.05074	0	0.94926
Lophostoma_kalkoae	0.0899889	0	0.910011	0
Lophostoma_carrikeri	0	0.129021	0	0.870979
Lophostoma_brasiliense	0	0.108183	0	0.891817
Lophostoma_schulzi	0	0.0774452	0	0.922555
Lophostoma_silvicolum	0	0.0910832	0	0.908917
Lophostoma_evotis	0.08224	0	0.91776	0
Diphylla_ecaudata	0	0.0358907	0	0.964109
Neonycteris_pusilla	0.0503145	0	0.949686	0
Dryadonycteris_capixaba	0.0503145	0	0.949686	0
Diaemus_youngi	0	0.0454206	0	0.954579
Scleronycteris_ega	0	0.0454206	0	0.954579
Desmodus_rotundus	0	0.0388079	0	0.961192
Macrotus_waterhousii	0	0.0368311	0	0.963169
Macrotus_californicus	0	0.0368311	0	0.963169

## Sheet: Eulipotyphla
	small1	large1	small2	large2
Solenodon_paradoxus	3.88053e-07	0	1	0
Uropsilus_investigator	0.160841	0	0.839159	0
Uropsilus_soricipes	0.231892	0	0.768108	0
Uropsilus_gracilis	0	0.998986	0	0.00101357
Uropsilus_andersoni	0.423977	0	0.576023	0
Neurotrichus_gibbsii	0	0.999441	0	0.000558674
Scapanulus_oweni	0	0.999466	0	0.00053372
Parascalops_breweri	0	0.99949	0	0.000509994
Scapanus_townsendii	0.633288	0	0.366712	0
Scapanus_orarius	0	0.999517	0	0.000482616
Scapanus_latimanus	0	0.999528	0	0.000471674
Scalopus_aquaticus	0	0.999501	0	0.000498606
Euroscaptor_mizura	0.15848	0	0.84152	0
Mogera_tokudae	0.583865	0	0.416135	0
Mogera_imaizumii	0.583865	0	0.416135	0
Mogera_uchidai	0.575148	0	0.424852	0
Mogera_etigo	0.575148	0	0.424852	0
Mogera_wogura	0.919458	0	0.0805425	0
Mogera_robusta	0	0.999491	0	0.000509041
Mogera_insularis	0	0.999522	0	0.00047765
Euroscaptor_grandis	0.941173	0	0.0588274	0
Euroscaptor_longirostris	0	0.999525	0	0.000474859
Euroscaptor_micrura	0.952002	0	0.0479978	0
Euroscaptor_klossi	0	0.999525	0	0.000474928
Scaptochirus_moschatus	0	0.99952	0	0.000480082
Euroscaptor_parvidens	0.268274	0	0.731726	0
Euroscaptor_subanura	0.268274	0	0.731726	0
Parascaptor_leucura	0	0.999513	0	0.000486641
Talpa_davidiana	0.930732	0	0.0692675	0
Talpa_levantis	0	0.999478	0	0.000522217
Talpa_stankovici	0.401201	0	0.598799	0
Talpa_caeca	0	0.999519	0	0.000480856
Talpa_romana	0.417015	0	0.582985	0
Talpa_occidentalis	0	0.999532	0	0.000468233
Talpa_europaea	0	0.999532	0	0.000468233
Talpa_caucasica	0.25407	0	0.74593	0
Talpa_altaica	0	0.999519	0	0.000481083
Urotrichus_talpoides	0	0.999429	0	0.000571411
Dymecodon_pilirostris	0.228297	0	0.771703	0
Scaptonyx_fusicaudus	0	0.999477	0	0.000522928
Condylura_cristata	0	0.999454	0	0.000545585
Hylomys_megalotis	0.037102	0	0.962898	0
Neotetracus_sinensis	0	0.99946	0	0.000539713
Neohylomys_hainanensis	0.0583929	0	0.941607	0
Hylomys_suillus	0	0.999396	0	0.000603859
Hylomys_parvus	0.236641	0	0.763359	0
Podogymnura_truei	0.376116	0	0.623884	0
Podogymnura_aureospinula	0.376116	0	0.623884	0
Echinosorex_gymnura	0	0.999338	0	0.000661698
Erinaceus_roumanicus	0	0.999529	0	0.000470559
Erinaceus_concolor	0	0.999529	0	0.000470559
Erinaceus_europaeus	0	0.999525	0	0.000474942
Erinaceus_amurensis	0	0.999525	0	0.000474942
Paraechinus_hypomelas	0	0.999518	0	0.000481825
Paraechinus_nudiventris	0.842904	0	0.157096	0
Paraechinus_micropus	0	0.999527	0	0.000472977
Paraechinus_aethiopicus	0	0.999534	0	0.000466079
Mesechinus_hughi	0	0.999529	0	0.000471303
Mesechinus_dauuricus	0	0.999529	0	0.000471303
Hemiechinus_collaris	0	0.999531	0	0.00046886
Hemiechinus_auritus	0	0.999531	0	0.00046886
Atelerix_albiventris	0	0.999524	0	0.000475532
Atelerix_frontalis	0	0.999524	0	0.000475532
Atelerix_algirus	0	0.999523	0	0.000476581
Atelerix_sclateri	0	0.999523	0	0.000476581
Sorex_macrodon	0.369281	0	0.630719	0
Sorex_rohweri	0.369281	0	0.630719	0
Sorex_preblei	0	0.999531	0	0.00046909
Sorex_lyelli	0.904462	0	0.0955377	0
Sorex_camtschatica	0	0.999528	0	0.000471969
Sorex_portenkoi	0.967404	0	0.0325955	0
Sorex_jacksoni	0.967404	0	0.0325955	0
Sorex_ugyunak	0	0.999526	0	0.00047449
Sorex_pribilofensis	0.954544	0	0.045456	0
Sorex_leucogaster	0.917336	0	0.0826635	0
Sorex_haydeni	0	0.999527	0	0.000472729
Sorex_cinereus	0	0.999529	0	0.000471383
Sorex_milleri	0.796776	0	0.203224	0
Sorex_veraepacis	0.796776	0	0.203224	0
Sorex_longirostris	0	0.999525	0	0.000475386
Sorex_emarginatus	0.908349	0	0.0916507	0
Sorex_cansulus	0.908349	0	0.0916507	0
Sorex_orizabae	0.492336	0	0.507664	0
Sorex_sonomae	0.771503	0	0.228497	0
Sorex_oreopolus	0.807596	0	0.192404	0
Sorex_bendirii	0	0.999526	0	0.000474453
Sorex_palustris	0	0.999526	0	0.000474453
Sorex_bairdi	0.913406	0	0.0865942	0
Sorex_monticolus	0	0.999515	0	0.000484787
Sorex_pacificus	0.850088	0	0.149912	0
Sorex_neomexicanus	0.640589	0	0.359411	0
Sorex_vagrans	0	0.999526	0	0.000473822
Sorex_ornatus	0	0.999526	0	0.000473822
Sorex_nanus	0	0.999491	0	0.000509031
Sorex_tenellus	0.965295	0	0.0347046	0
Sorex_planiceps	0.907375	0	0.0926252	0
Sorex_dispar	0	0.999491	0	0.000509393
Sorex_sclateri	0.33825	0	0.66175	0
Sorex_merriami	0	0.999522	0	0.000477683
Sorex_fumeus	0	0.999522	0	0.000477683
Sorex_hoyi	0	0.999514	0	0.000486182
Sorex_veraecrucis	0	0.99945	0	0.000549669
Sorex_saussurei	0.788698	0	0.211302	0
Sorex_arizonae	0.165532	0	0.834468	0
Sorex_sinalis	0.165532	0	0.834468	0
Sorex_trowbridgii	0	0.999496	0	0.00050365
Sorex_excelsus	0	0.999528	0	0.000471911
Sorex_kozlovi	0.859895	0	0.140105	0
Sorex_bedfordiae	0	0.999521	0	0.000479301
Sorex_cylindricauda	0	0.99953	0	0.000470416
Sorex_raddei	0	0.999485	0	0.000515
Sorex_mediopua	0.949874	0	0.0501265	0
Sorex_roboratus	0	0.999484	0	0.000515824
Sorex_buchariensis	0.870956	0	0.129044	0
Sorex_shinto	0.560954	0	0.439046	0
Sorex_caecutiens	0	0.999504	0	0.000496252
Sorex_unguiculatus	0	0.999525	0	0.000475111
Sorex_isodon	0	0.999525	0	0.000475111
Sorex_thibetanus	0	0.999518	0	0.000481699
Sorex_mirabilis	0	0.99952	0	0.000480168
Sorex_minutus	0	0.999529	0	0.000471473
Sorex_volnuchini	0	0.999529	0	0.000471473
Sorex_stizodon	0.616524	0	0.383476	0
Sorex_minutissimus	0	0.999455	0	0.000545494
Sorex_yukonicus	0.909796	0	0.0902037	0
Sorex_hosonoi	0.514586	0	0.485414	0
Sorex_gracillimus	0	0.99952	0	0.000480246
Sorex_maritimensis	0.589537	0	0.410463	0
Sorex_arcticus	0	0.999514	0	0.000485914
Sorex_ventralis	0.974818	0	0.0251819	0
Sorex_coronatus	0	0.99951	0	0.000490195
Sorex_araneus	0	0.999527	0	0.0004727
Sorex_granarius	0.922205	0	0.0777952	0
Sorex_satunini	0	0.99953	0	0.000470232
Sorex_antinorii	0	0.999529	0	0.000470903
Sorex_daphaenodon	0	0.999524	0	0.000475927
Sorex_tundrensis	0	0.999527	0	0.000472687
Sorex_asper	0	0.999527	0	0.000472687
Sorex_samniticus	0.261446	0	0.738554	0
Sorex_alpinus	0	0.999457	0	0.000542767
Sorex_ixtlanensis	0.826471	0	0.173529	0
Blarinella_wardi	0.177952	0	0.822048	0
Blarinella_quadraticauda	0.817723	0	0.182277	0
Blarinella_griselda	0	0.999212	0	0.000788057
Cryptotis_medellinia	0.179483	0	0.820517	0
Cryptotis_hondurensis	0.179483	0	0.820517	0
Cryptotis_mam	0.187056	0	0.812944	0
Cryptotis_aroensis	0.187056	0	0.812944	0
Cryptotis_parva	0	0.999513	0	0.000487095
Cryptotis_thomasi	0.254766	0	0.745234	0
Cryptotis_merriami	0.668523	0	0.331477	0
Cryptotis_mayensis	0.668522	0	0.331478	0
Cryptotis_colombiana	0.663886	0	0.336114	0
Cryptotis_goodwini	0.607389	0	0.392611	0
Cryptotis_tropicalis	0.348607	0	0.651393	0
Cryptotis_phillipsii	0.455037	0	0.544963	0
Cryptotis_niausa	0.455037	0	0.544963	0
Cryptotis_magna	0.443839	0	0.556161	0
Cryptotis_perijensis	0.812177	0	0.187823	0
Cryptotis_obscura	0.820408	0	0.179592	0
Cryptotis_peruviensis	0.820408	0	0.179592	0
Cryptotis_griseoventris	0.817136	0	0.182864	0
Cryptotis_nelsoni	0.71814	0	0.28186	0
Cryptotis_mexicana	0.6274	0	0.3726	0
Cryptotis_goldmani	0.675175	0	0.324825	0
Cryptotis_orophila	0.71126	0	0.28874	0
Cryptotis_montivaga	0.71126	0	0.28874	0
Cryptotis_equatoris	0.730292	0	0.269708	0
Cryptotis_peregrina	0.730292	0	0.269708	0
Cryptotis_alticola	0.367251	0	0.632749	0
Blarina_hylophaga	0	0.999526	0	0.000474337
Blarina_carolinensis	0	0.999525	0	0.00047502
Blarina_brevicauda	0	0.999525	0	0.00047502
Cryptotis_squamipes	0.371979	0	0.628021	0
Cryptotis_venezuelensis	0.371979	0	0.628021	0
Cryptotis_gracilis	0.373197	0	0.626803	0
Cryptotis_meridensis	0.373197	0	0.626803	0
Cryptotis_endersi	0.340514	0	0.659486	0
Cryptotis_nigrescens	0.259954	0	0.740046	0
Cryptotis_brachyonyx	0.284273	0	0.715727	0
Cryptotis_oreoryctes	0.284273	0	0.715727	0
Cryptotis_tamensis	0.272996	0	0.727004	0
Cryptotis_lacertosus	0.137399	0	0.862601	0
Notiosorex_evotis	0.302233	0	0.697767	0
Notiosorex_cockrumi	0.302233	0	0.697767	0
Notiosorex_villai	0.910726	0	0.0892742	0
Notiosorex_crawfordi	0	0.99919	0	0.000809871
Megasorex_gigas	0.0825758	0	0.917424	0
Surdisorex_norae	0.0396442	0	0.960356	0
Surdisorex_schlitteri	0.0479173	0	0.952083	0
Surdisorex_polulus	0.0479173	0	0.952083	0
Episoriculus_fumidus	0.0768778	0	0.923122	0
Episoriculus_macrurus	0	0.999502	0	0.000498271
Episoriculus_leucops	0	0.999524	0	0.000475913
Episoriculus_caudatus	0	0.999524	0	0.000475913
Soriculus_nigrescens	0.0943988	0	0.905601	0
Chodsigoa_smithii	0.640979	0	0.359021	0
Chodsigoa_hypsibia	0	0.999493	0	0.000507064
Chodsigoa_sodalis	0.275223	0	0.724777	0
Chodsigoa_parca	0	0.999502	0	0.000498286
Chodsigoa_parva	0.708072	0	0.291928	0
Chodsigoa_salenskii	0.7322	0	0.2678	0
Chodsigoa_lamula	0.7322	0	0.2678	0
Chodsigoa_caovansunga	0.482214	0	0.517786	0
Nectogale_elegans	0	0.999492	0	0.000507514
Anourosorex_assamensis	0.835663	0	0.164337	0
Anourosorex_yamashinai	0.835663	0	0.164337	0
Anourosorex_schmidi	0.834905	0	0.165095	0
Anourosorex_squamipes	0	0.999267	0	0.000733446
Myosorex_kabogoensis	0.361333	0	0.638667	0
Myosorex_blarina	0.362854	0	0.637146	0
Myosorex_longicaudatus	0.362854	0	0.637146	0
Myosorex_cafer	0.813407	0	0.186593	0
Myosorex_okuensis	0.813407	0	0.186593	0
Myosorex_varius	0	0.999388	0	0.000612123
Myosorex_sclateri	0.54175	0	0.45825	0
Myosorex_bururiensis	0.54175	0	0.45825	0
Myosorex_zinki	0.142237	0	0.857763	0
Myosorex_eisentrauti	0.142237	0	0.857763	0
Myosorex_schalleri	0.1436	0	0.8564	0
Myosorex_babaulti	0.1436	0	0.8564	0
Myosorex_kihaulei	0.272827	0	0.727173	0
Myosorex_geata	0.306092	0	0.693908	0
Myosorex_rumpii	0.306092	0	0.693908	0
Myosorex_gnoskei	0.256843	0	0.743157	0
Myosorex_tenuis	0.145159	0	0.854841	0
Myosorex_jejei	0.0818982	0	0.918102	0
Congosorex_polli	0.218847	0	0.781153	0
Congosorex_phillipsorum	0.219567	0	0.780433	0
Congosorex_verheyeni	0.219567	0	0.780433	0
Solisorex_pearsoni	0.045205	0	0.954795	0
Sylvisorex_morio	0.0886157	0	0.911384	0
Suncus_megalura	0	0.999467	0	0.00053264
Sylvisorex_camerunensis	0.156298	0	0.843702	0
Sylvisorex_howelli	0.123313	0	0.876687	0
Sylvisorex_corbeti	0.145267	0	0.854733	0
Sylvisorex_konganensis	0.145267	0	0.854733	0
Suncus_ater	0.25619	0	0.74381	0
Scutisorex_thori	0.59764	0	0.40236	0
Scutisorex_somereni	0	0.999474	0	0.000525845
Sylvisorex_ollula	0	0.999519	0	0.000481306
Suncus_varilla	0	0.999519	0	0.000481381
Suncus_lixus	0	0.999485	0	0.000515495
Suncus_infinitesimus	0.862403	0	0.137597	0
Sylvisorex_silvanorum	0.150509	0	0.849491	0
Suncus_hututsi	0.150509	0	0.849491	0
Suncus_remyi	0.0847465	0	0.915254	0
Sylvisorex_johnstoni	0	0.999477	0	0.000523061
Sylvisorex_lunaris	0.0938467	0	0.906153	0
Sylvisorex_granti	0.197896	0	0.802104	0
Sylvisorex_vulcanorum	0.197896	0	0.802104	0
Suncus_aequatorius	0.186707	0	0.813293	0
Sylvisorex_isabellae	0.186707	0	0.813293	0
Suncus_hosei	0.168766	0	0.831234	0
Crocidura_tenuis	0.527885	0	0.472115	0
Crocidura_phaeura	0.527885	0	0.472115	0
Crocidura_arabica	0.64809	0	0.35191	0
Crocidura_zimmeri	0.877648	0	0.122352	0
Crocidura_littoralis	0	0.999514	0	0.000486086
Crocidura_stenocephala	0.841372	0	0.158628	0
Crocidura_maurisca	0	0.999522	0	0.000478291
Crocidura_baluensis	0.721216	0	0.278784	0
Crocidura_arispa	0.337874	0	0.662126	0
Crocidura_hutanis	0.869479	0	0.130521	0
Crocidura_ludia	0	0.999465	0	0.000535317
Crocidura_gmelini	0	0.99952	0	0.000480352
Crocidura_dolichura	0	0.999525	0	0.000474826
Crocidura_silacea	0	0.999527	0	0.000472785
Crocidura_mariquensis	0	0.999525	0	0.000475415
Crocidura_picea	0.804022	0	0.195978	0
Crocidura_katinka	0.655708	0	0.344292	0
Crocidura_attila	0	0.999501	0	0.000498819
Crocidura_telfordi	0.694045	0	0.305955	0
Crocidura_hildegardeae	0	0.999524	0	0.000476151
Crocidura_batesi	0	0.999528	0	0.000472392
Crocidura_tarella	0.961277	0	0.0387229	0
Crocidura_theresae	0	0.999518	0	0.000482178
Crocidura_poensis	0	0.999514	0	0.000486272
Crocidura_buettikoferi	0.89345	0	0.10655	0
Crocidura_grandiceps	0.575971	0	0.424029	0
Crocidura_wimmeri	0.478863	0	0.521137	0
Crocidura_allex	0.45983	0	0.54017	0
Crocidura_voi	0	0.999507	0	0.000492885
Crocidura_ultima	0.386466	0	0.613534	0
Crocidura_cyanea	0	0.999522	0	0.000477967
Crocidura_roosevelti	0	0.999489	0	0.00051121
Crocidura_pergrisea	0.267353	0	0.732647	0
Crocidura_caliginea	0.178411	0	0.821589	0
Crocidura_latona	0.179303	0	0.820697	0
Crocidura_bottegoides	0.179303	0	0.820697	0
Crocidura_fumosa	0.174663	0	0.825337	0
Crocidura_greenwoodi	0.639856	0	0.360144	0
Crocidura_fuscomurina	0	0.99948	0	0.000519789
Crocidura_susiana	0.742945	0	0.257055	0
Crocidura_turba	0	0.99952	0	0.000479621
Crocidura_lusitania	0	0.999525	0	0.000475286
Crocidura_cinderella	0	0.999526	0	0.000474277
Crocidura_ansellorum	0.884208	0	0.115792	0
Crocidura_crossei	0	0.999527	0	0.000473441
Crocidura_jouvenetae	0	0.999531	0	0.000468896
Crocidura_longipes	0.3136	0	0.6864	0
Paracrocidura_maxima	0.764605	0	0.235395	0
Paracrocidura_graueri	0.764605	0	0.235395	0
Paracrocidura_schoutedeni	0	0.999519	0	0.000480536
Crocidura_lanosa	0.859707	0	0.140293	0
Crocidura_pasha	0	0.99951	0	0.000489519
Crocidura_somalica	0.854267	0	0.145733	0
Crocidura_muricauda	0	0.999463	0	0.000537071
Crocidura_nana	0.49435	0	0.50565	0
Crocidura_polia	0.49435	0	0.50565	0
Crocidura_douceti	0.401992	0	0.598008	0
Crocidura_nicobarica	0.388163	0	0.611837	0
Crocidura_nimbae	0.388163	0	0.611837	0
Crocidura_nimbasilvanus	0.292289	0	0.707711	0
Crocidura_nanilla	0	0.999516	0	0.000484239
Crocidura_fingui	0.685519	0	0.314481	0
Crocidura_lamottei	0	0.999505	0	0.000494972
Crocidura_armenica	0.841973	0	0.158027	0
Crocidura_pitmani	0.841973	0	0.158027	0
Crocidura_planiceps	0	0.999525	0	0.000475241
Crocidura_parvipes	0	0.999529	0	0.000470723
Crocidura_flavescens	0	0.999523	0	0.000476986
Crocidura_annamitensis	0.538487	0	0.461513	0
Crocidura_hirta	0	0.999515	0	0.000484545
Crocidura_olivieri	0	0.999528	0	0.000471629
Crocidura_mutesae	0.890396	0	0.109604	0
Crocidura_goliath	0	0.999524	0	0.000476476
Crocidura_fulvastra	0	0.999532	0	0.000468456
Crocidura_viaria	0	0.999532	0	0.000468456
Crocidura_crenata	0	0.999527	0	0.000472854
Crocidura_grassei	0	0.999527	0	0.000472854
Crocidura_pachyura	0.274515	0	0.725485	0
Crocidura_erica	0.71347	0	0.28653	0
Crocidura_russula	0	0.999351	0	0.000649288
Crocidura_leucodon	0	0.99951	0	0.000490233
Crocidura_tarfayensis	0	0.999511	0	0.000488513
Crocidura_canariensis	0.438768	0	0.561232	0
Crocidura_vorax	0	0.99951	0	0.000489946
Crocidura_sicula	0.465071	0	0.534929	0
Crocidura_zimmermanni	0.165349	0	0.834651	0
Crocidura_glassi	0.699949	0	0.300051	0
Crocidura_thalia	0.699949	0	0.300051	0
Crocidura_lwiroensis	0.650738	0	0.349262	0
Crocidura_niobe	0.532891	0	0.467109	0
Crocidura_baileyi	0.532891	0	0.467109	0
Crocidura_monax	0.792386	0	0.207614	0
Crocidura_newmarki	0.792386	0	0.207614	0
Crocidura_usambarae	0.782929	0	0.217071	0
Crocidura_whitakeri	0	0.99953	0	0.000470101
Crocidura_luna	0	0.99953	0	0.000470101
Crocidura_macmillani	0.952054	0	0.0479459	0
Crocidura_maxi	0	0.999517	0	0.000482538
Crocidura_montis	0.523015	0	0.476985	0
Crocidura_eisentrauti	0.697652	0	0.302348	0
Crocidura_munissii	0.697652	0	0.302348	0
Crocidura_mdumai	0.910417	0	0.0895833	0
Crocidura_foxi	0	0.9995	0	0.000499607
Crocidura_obscurior	0	0.999503	0	0.000497335
Crocidura_shantungensis	0	0.999526	0	0.000473828
Crocidura_cranbrooki	0.788561	0	0.211439	0
Crocidura_caspica	0.788561	0	0.211439	0
Crocidura_suaveolens	0	0.999536	0	0.000464279
Crocidura_sibirica	0	0.999536	0	0.000464279
Crocidura_desperata	0.800798	0	0.199202	0
Crocidura_hilliana	0.800798	0	0.199202	0
Crocidura_aleksandrisi	0.725126	0	0.274874	0
Crocidura_zarudnyi	0	0.999523	0	0.000476543
Crocidura_virgata	0.177957	0	0.822043	0
Crocidura_hispida	0.811234	0	0.188766	0
Crocidura_maquassiensis	0	0.999397	0	0.000602533
Crocidura_sapaensis	0.61079	0	0.38921	0
Crocidura_sokolovi	0.558934	0	0.441066	0
Crocidura_pullata	0.18	0	0.82	0
Crocidura_watasei	0.256947	0	0.743053	0
Crocidura_jenkinsi	0.256947	0	0.743053	0
Crocidura_zaitsevi	0.959324	0	0.0406764	0
Crocidura_attenuata	0	0.999443	0	0.000556712
Crocidura_tanakae	0.734372	0	0.265628	0
Crocidura_phuquocensis	0.611956	0	0.388044	0
Crocidura_fuliginosa	0	0.999509	0	0.000490701
Crocidura_wuchihensis	0.7191	0	0.2809	0
Crocidura_indochinensis	0	0.999505	0	0.000495456
Crocidura_rapax	0	0.999526	0	0.000474473
Crocidura_raineyi	0.887208	0	0.112792	0
Crocidura_grandis	0.887208	0	0.112792	0
Crocidura_lasiura	0	0.999532	0	0.000467882
Crocidura_dsinezumi	0	0.999532	0	0.000467882
Crocidura_xantippe	0.820745	0	0.179255	0
Crocidura_nigrofusca	0	0.999522	0	0.00047774
Crocidura_guy	0.936893	0	0.0631073	0
Crocidura_harenna	0.936893	0	0.0631073	0
Crocidura_dhofarensis	0.563358	0	0.436642	0
Crocidura_zaphiri	0.604132	0	0.395868	0
Crocidura_andamanensis	0.604132	0	0.395868	0
Crocidura_thomensis	0.499628	0	0.500372	0
Crocidura_ramona	0.775731	0	0.224269	0
Crocidura_monticola	0	0.999511	0	0.000488997
Crocidura_macarthuri	0	0.999526	0	0.000474387
Crocidura_tansaniana	0.702897	0	0.297103	0
Crocidura_religiosa	0.702897	0	0.297103	0
Crocidura_malayana	0.89271	0	0.10729	0
Crocidura_negligens	0	0.999521	0	0.000478509
Crocidura_macowi	0.958851	0	0.0411487	0
Crocidura_yankariensis	0	0.999518	0	0.000482383
Crocidura_orii	0.966818	0	0.0331816	0
Crocidura_beccarii	0.966818	0	0.0331816	0
Crocidura_lepidura	0	0.999513	0	0.00048677
Crocidura_fischeri	0.744293	0	0.255707	0
Crocidura_brunnea	0.662091	0	0.337909	0
Crocidura_orientalis	0.662091	0	0.337909	0
Crocidura_foetida	0	0.999523	0	0.000477007
Crocidura_mindorus	0.820243	0	0.179757	0
Crocidura_panayensis	0.853084	0	0.146916	0
Crocidura_congobelgica	0.853084	0	0.146916	0
Crocidura_lucina	0.864675	0	0.135325	0
Crocidura_negrina	0.864675	0	0.135325	0
Crocidura_manengubae	0.867699	0	0.132301	0
Crocidura_selina	0.867699	0	0.132301	0
Crocidura_grayi	0.84095	0	0.15905	0
Crocidura_beatus	0.70838	0	0.29162	0
Crocidura_palawanensis	0.618096	0	0.381904	0
Crocidura_ninoyi	0.545713	0	0.454287	0
Crocidura_vosmaeri	0.694645	0	0.305355	0
Crocidura_nigripes	0.694645	0	0.305355	0
Crocidura_paradoxura	0.349105	0	0.650895	0
Crocidura_miya	0.217869	0	0.782131	0
Crocidura_floweri	0.220511	0	0.779489	0
Crocidura_hikmiya	0.220511	0	0.779489	0
Crocidura_horsfieldii	0.55299	0	0.44701	0
Crocidura_phanluongi	0.55299	0	0.44701	0
Crocidura_denti	0	0.999538	0	0.000461976
Diplomesodon_pulchellum	0	0.999538	0	0.000461976
Crocidura_serezkyensis	0	0.999497	0	0.000502982
Crocidura_bottegi	0.88471	0	0.11529	0
Crocidura_elongata	0.241839	0	0.758161	0
Crocidura_lea	0.241839	0	0.758161	0
Crocidura_musseri	0.982707	0	0.0172934	0
Crocidura_smithii	0	0.999438	0	0.000561979
Crocidura_nigricans	0.406445	0	0.593555	0
Crocidura_rhoditis	0.802228	0	0.197772	0
Crocidura_nigeriae	0	0.999452	0	0.000548456
Crocidura_elgonius	0.595732	0	0.404268	0
Crocidura_levicula	0.58615	0	0.41385	0
Crocidura_jacksoni	0	0.999483	0	0.000517262
Crocidura_kivuana	0.138601	0	0.861399	0
Suncus_dayi	0.0998211	0	0.900179	0
Suncus_stoliczkanus	0	0.999525	0	0.00047508
Suncus_mertensi	0.52275	0	0.47725	0
Sylvisorex_oriundus	0.706775	0	0.293225	0
Suncus_montanus	0.778055	0	0.221945	0
Sylvisorex_akaibei	0.778055	0	0.221945	0
Suncus_murinus	0	0.999516	0	0.000483699
Feroculus_feroculus	0.364593	0	0.635407	0
Sylvisorex_pluvialis	0.364593	0	0.635407	0
Suncus_malayanus	0.670445	0	0.329555	0
Suncus_zeylanicus	0.670445	0	0.329555	0
Suncus_fellowesgordoni	0.508264	0	0.491736	0
Suncus_etruscus	0	0.99943	0	0.000570139

## Sheet: Primates
	small1	large1	small2	large2
Nycticebus_menagensis	0	0.999989	0	1.10946e-05
Nycticebus_coucang	0	0.999989	0	1.05274e-05
Nycticebus_bengalensis	0	0.999989	0	1.05274e-05
Nycticebus_javanicus	0.995289	0	0.00471122	0
Nycticebus_pygmaeus	0	0.999989	0	1.1372e-05
Nycticebus_kayan	0	0.999989	0	1.1372e-05
Loris_tardigradus	0.993886	0	0.00611411	0
Loris_lydekkerianus	0	0.999971	0	2.94782e-05
Galagoides_thomasi	0	0.999986	0	1.37141e-05
Otolemur_garnettii	0	0.999989	0	1.13277e-05
Otolemur_crassicaudatus	0	0.999989	0	1.13277e-05
Sciurocheirus_makandensis	0.999399	0	0.000600575	0
Sciurocheirus_gabonensis	0	0.99997	0	3.03419e-05
Sciurocheirus_alleni	0.995631	0	0.00436923	0
Galago_matschiei	0.991434	0	0.0085657	0
Galago_moholi	0	0.99999	0	1.0292e-05
Galago_senegalensis	0	0.99999	0	1.01911e-05
Galago_gallarum	0	0.99999	0	1.01911e-05
Euoticus_pallidus	0.998444	0	0.00155595	0
Euoticus_elegantulus	0	0.999972	0	2.76803e-05
Perodicticus_potto	0	0.999984	0	1.55172e-05
Arctocebus_calabarensis	0.997277	0	0.00272315	0
Arctocebus_aureus	0	0.999972	0	2.83762e-05
Daubentonia_madagascariensis	0.928259	0	0.0717413	0
Indri_indri	0.857185	0	0.142815	0
Propithecus_deckenii	0.319074	0	0.680926	0
Propithecus_verreauxi	0.319074	0	0.680926	0
Propithecus_coronatus	0.365192	0	0.634808	0
Propithecus_coquereli	0.310996	0	0.689004	0
Propithecus_tattersalli	0.310996	0	0.689004	0
Propithecus_diadema	0.301219	0	0.698781	0
Propithecus_candidus	0.256576	0	0.743424	0
Propithecus_edwardsi	0.256576	0	0.743424	0
Propithecus_perrieri	0.340709	0	0.659291	0
Avahi_unicolor	0.687108	0	0.312892	0
Avahi_mooreorum	0.126458	0	0.873542	0
Avahi_betsileo	0.0781497	0	0.92185	0
Avahi_meridionalis	0.068775	0	0.931225	0
Avahi_ramanantsoavanai	0.068775	0	0.931225	0
Avahi_peyrierasi	0.0815218	0	0.918478	0
Avahi_occidentalis	0.0815218	0	0.918478	0
Avahi_cleesei	0.097002	0	0.902998	0
Avahi_laniger	0.447753	0	0.552247	0
Varecia_variegata	0.821581	0	0.178419	0
Varecia_rubra	0.821581	0	0.178419	0
Lemur_catta	0.70962	0	0.29038	0
Prolemur_simus	0.63624	0	0.36376	0
Hapalemur_aureus	0.538253	0	0.461747	0
Hapalemur_griseus	0.499631	0	0.500369	0
Hapalemur_meridionalis	0.371463	0	0.628537	0
Hapalemur_alaotrensis	0.368024	0	0.631976	0
Hapalemur_occidentalis	0.368024	0	0.631976	0
Eulemur_macaco	0.439535	0	0.560465	0
Eulemur_flavifrons	0.439535	0	0.560465	0
Eulemur_coronatus	0.490316	0	0.509684	0
Eulemur_rubriventer	0.379409	0	0.620591	0
Eulemur_mongoz	0.379409	0	0.620591	0
Eulemur_collaris	0.192149	0	0.807851	0
Eulemur_cinereiceps	0.192149	0	0.807851	0
Eulemur_rufus	0.21165	0	0.78835	0
Eulemur_rufifrons	0.173762	0	0.826238	0
Eulemur_fulvus	0.144741	0	0.855259	0
Eulemur_sanfordi	0.108789	0	0.891211	0
Eulemur_albifrons	0.108789	0	0.891211	0
Phaner_pallescens	0.664955	0	0.335045	0
Phaner_electromontis	0.599705	0	0.400295	0
Phaner_parienti	0.599705	0	0.400295	0
Phaner_furcifer	0.604022	0	0.395978	0
Lepilemur_microdon	0.470885	0	0.529115	0
Lepilemur_betsileo	0.470885	0	0.529115	0
Lepilemur_dorsalis	0.377584	0	0.622416	0
Lepilemur_ankaranensis	0.314815	0	0.685185	0
Lepilemur_mittermeieri	0.314815	0	0.685185	0
Lepilemur_petteri	0.276227	0	0.723773	0
Lepilemur_scottorum	0.276227	0	0.723773	0
Lepilemur_septentrionalis	0.504434	0	0.495566	0
Lepilemur_seali	0.58744	0	0.41256	0
Lepilemur_edwardsi	0.294158	0	0.705842	0
Lepilemur_grewcockorum	0.251358	0	0.748642	0
Lepilemur_otto	0.223347	0	0.776653	0
Lepilemur_hollandorum	0.223347	0	0.776653	0
Lepilemur_leucopus	0.511871	0	0.488129	0
Lepilemur_milanoii	0.511871	0	0.488129	0
Lepilemur_aeeclis	0.284497	0	0.715503	0
Lepilemur_tymerlachsoni	0.284497	0	0.715503	0
Lepilemur_wrightae	0.375948	0	0.624052	0
Lepilemur_randrianasoloi	0.423061	0	0.576939	0
Lepilemur_ruficaudatus	0.331389	0	0.668611	0
Lepilemur_fleuretae	0.331389	0	0.668611	0
Lepilemur_hubbardorum	0.363901	0	0.636099	0
Lepilemur_jamesorum	0.717334	0	0.282666	0
Lepilemur_mustelinus	0.717334	0	0.282666	0
Cheirogaleus_sibreei	0.814744	0	0.185256	0
Cheirogaleus_medius	0.786774	0	0.213226	0
Cheirogaleus_crossleyi	0.702663	0	0.297337	0
Cheirogaleus_lavasoensis	0.702663	0	0.297337	0
Cheirogaleus_major	0.767906	0	0.232094	0
Mirza_zaza	0.699741	0	0.300259	0
Mirza_coquereli	0.699741	0	0.300259	0
Microcebus_macarthurii	0.429136	0	0.570864	0
Microcebus_arnholdi	0.429136	0	0.570864	0
Microcebus_ravelobensis	0.353568	0	0.646432	0
Microcebus_bongolavensis	0.353568	0	0.646432	0
Microcebus_mamiratra	0.118097	0	0.881903	0
Microcebus_gerpi	0.118097	0	0.881903	0
Microcebus_danfossi	0.156747	0	0.843253	0
Microcebus_marohita	0.1971	0	0.8029	0
Microcebus_mittermeieri	0.28454	0	0.71546	0
Microcebus_margotmarshae	0.355075	0	0.644925	0
Microcebus_tavaratra	0.355075	0	0.644925	0
Microcebus_tanosi	0.404972	0	0.595028	0
Microcebus_sambiranensis	0.405559	0	0.594441	0
Microcebus_myoxinus	0.202156	0	0.797844	0
Microcebus_berthae	0.202156	0	0.797844	0
Microcebus_lehilahytsara	0.169402	0	0.830598	0
Microcebus_jollyae	0.0849434	0	0.915057	0
Microcebus_simmonsi	0.0849434	0	0.915057	0
Microcebus_rufus	0.0997609	0	0.900239	0
Microcebus_griseorufus	0.609275	0	0.390725	0
Microcebus_murinus	0.609275	0	0.390725	0
Allocebus_trichotis	0.859571	0	0.140429	0
Tarsius_dentatus	0.383377	0	0.616623	0
Tarsius_pelengensis	0.383377	0	0.616623	0
Tarsius_lariang	0.383144	0	0.616856	0
Tarsius_pumilus	0.383144	0	0.616856	0
Tarsius_tumpara	0.458709	0	0.541291	0
Tarsius_wallacei	0.502207	0	0.497793	0
Tarsius_bancanus	0	0.996881	0	0.00311938
Tarsius_syrichta	0.83419	0	0.16581	0
Tarsius_sangirensis	0.83419	0	0.16581	0
Tarsius_tarsier	0.885231	0	0.114769	0
Callicebus_barbarabrownae	0.979446	0	0.0205539	0
Callicebus_melanochir	0.979446	0	0.0205539	0
Callicebus_coimbrai	0.988457	0	0.0115428	0
Callicebus_personatus	0.988457	0	0.0115428	0
Callicebus_nigrifrons	0	0.999952	0	4.79031e-05
Pithecia_chrysocephala	0.993572	0	0.00642806	0
Pithecia_aequatorialis	0.998096	0	0.00190395	0
Pithecia_hirsuta	0.998288	0	0.00171175	0
Pithecia_pithecia	0	0.999963	0	3.67407e-05
Pithecia_mittermeieri	0	0.999981	0	1.9297e-05
Pithecia_albicans	0.998718	0	0.00128215	0
Pithecia_cazuzai	0.994502	0	0.0054982	0
Pithecia_napensis	0.988442	0	0.0115579	0
Pithecia_irrorata	0	0.999989	0	1.05861e-05
Pithecia_rylandsi	0.996618	0	0.00338172	0
Pithecia_monachus	0	0.999989	0	1.12032e-05
Pithecia_isabela	0.982932	0	0.0170677	0
Pithecia_vanzolinii	0.980994	0	0.0190064	0
Pithecia_milleri	0.980994	0	0.0190064	0
Pithecia_pissinattii	0.985292	0	0.0147084	0
Cacajao_calvus	0	0.999989	0	1.1355e-05
Cacajao_melanocephalus	0	0.999982	0	1.78295e-05
Cacajao_hosomi	0.996686	0	0.00331434	0
Cacajao_ayresi	0.996686	0	0.00331434	0
Chiropotes_albinasus	0	0.999989	0	1.09957e-05
Chiropotes_chiropotes	0	0.999989	0	1.05061e-05
Chiropotes_utahickae	0	0.999989	0	1.05061e-05
Chiropotes_satanas	0	0.999989	0	1.12e-05
Callibella_humilis	0.94431	0	0.0556904	0
Leontopithecus_chrysopygus	0.879968	0	0.120032	0
Leontopithecus_caissara	0.878162	0	0.121838	0
Leontopithecus_rosalia	0.871575	0	0.128425	0
Leontopithecus_chrysomelas	0.871575	0	0.128425	0
Callimico_goeldii	0	0.999986	0	1.37035e-05
Mico_melanurus	0	0.999985	0	1.46745e-05
Mico_rondoni	0.990497	0	0.00950277	0
Callithrix_jacchus	0	0.999983	0	1.70542e-05
Callithrix_geoffroyi	0.996766	0	0.00323424	0
Callithrix_kuhlii	0.969088	0	0.030912	0
Callithrix_aurita	0.969088	0	0.030912	0
Mico_marcai	0.978474	0	0.021526	0
Mico_emiliae	0.997764	0	0.00223571	0
Callithrix_penicillata	0	0.999573	0	0.000426869
Callithrix_flaviceps	0.899548	0	0.100452	0
Mico_acariensis	0.899548	0	0.100452	0
Mico_leucippe	0.91282	0	0.0871801	0
Mico_intermedius	0.893887	0	0.106113	0
Mico_saterei	0.893887	0	0.106113	0
Mico_nigriceps	0.874914	0	0.125086	0
Mico_mauesi	0.869962	0	0.130038	0
Mico_argentatus	0.869962	0	0.130038	0
Mico_humeralifer	0.881093	0	0.118907	0
Leontocebus_nigricollis	0	0.999989	0	1.11997e-05
Leontocebus_tripartitus	0.992077	0	0.00792291	0
Leontocebus_fuscicollis	0	0.999988	0	1.21221e-05
Saguinus_imperator	0	0.999988	0	1.16087e-05
Saguinus_mystax	0	0.999989	0	1.06451e-05
Saguinus_labiatus	0	0.999988	0	1.19899e-05
Saguinus_leucopus	0.998382	0	0.00161823	0
Saguinus_inustus	0	0.999989	0	1.07638e-05
Saguinus_oedipus	0.988063	0	0.0119371	0
Saguinus_geoffroyi	0.988063	0	0.0119371	0
Saguinus_midas	0	0.99999	0	1.03292e-05
Saguinus_niger	0	0.99999	0	1.03292e-05
Saguinus_bicolor	0.986819	0	0.0131809	0
Saguinus_martinsi	0.986819	0	0.0131809	0
Saimiri_ustus	0	0.999986	0	1.3539e-05
Saimiri_vanzolinii	0.996287	0	0.00371324	0
Saimiri_oerstedii	0.99576	0	0.00423984	0
Saimiri_boliviensis	0	0.999989	0	1.07568e-05
Sapajus_libidinosus	0	0.999989	0	1.0666e-05
Sapajus_flavius	0.998904	0	0.00109626	0
Sapajus_apella	0	0.99999	0	1.02496e-05
Sapajus_robustus	0.998667	0	0.00133291	0
Sapajus_cay	0	0.999989	0	1.14543e-05
Sapajus_nigritus	0	0.999989	0	1.07037e-05
Sapajus_xanthosternos	0	0.999989	0	1.07037e-05
Cebus_albifrons	0	0.999989	0	1.05406e-05
Cebus_kaapori	0	0.999989	0	1.05406e-05
Aotus_miconax	0.98748	0	0.0125197	0
Aotus_nigriceps	0	0.999989	0	1.06909e-05
Aotus_azarae	0	0.999989	0	1.06909e-05
Aotus_vociferans	0	0.999989	0	1.10374e-05
Aotus_brumbacki	0.996935	0	0.00306482	0
Aotus_griseimembra	0	0.999986	0	1.42726e-05
Aotus_lemurinus	0.996484	0	0.00351551	0
Aotus_nancymaae	0	0.999988	0	1.19759e-05
Aotus_jorgehernandezi	0.997681	0	0.0023193	0
Aotus_trivirgatus	0	0.999989	0	1.13188e-05
Aotus_zonalis	0.983725	0	0.0162749	0
Alouatta_juara	0	0.999989	0	1.05318e-05
Alouatta_nigerrima	0	0.99999	0	1.0142e-05
Alouatta_caraya	0	0.99999	0	1.0142e-05
Alouatta_belzebul	0	0.999989	0	1.12239e-05
Alouatta_guariba	0	0.99999	0	1.03701e-05
Alouatta_arctoidea	0	0.99999	0	1.03701e-05
Alouatta_palliata	0	0.999989	0	1.09943e-05
Alouatta_puruensis	0	0.99999	0	1.0316e-05
Alouatta_pigra	0	0.99999	0	1.0316e-05
Alouatta_macconnelli	0	0.999988	0	1.18351e-05
Alouatta_ululata	0.99901	0	0.000989893	0
Alouatta_discolor	0	0.999989	0	1.05449e-05
Alouatta_sara	0	0.999989	0	1.10048e-05
Brachyteles_hypoxanthus	0.976261	0	0.0237388	0
Brachyteles_arachnoides	0.976261	0	0.0237388	0
Ateles_geoffroyi	0	0.99999	0	1.04448e-05
Ateles_fusciceps	0	0.99999	0	1.04448e-05
Ateles_paniscus	0	0.999989	0	1.0929e-05
Ateles_hybridus	0.995341	0	0.00465925	0
Ateles_chamek	0	0.999989	0	1.05768e-05
Ateles_marginatus	0	0.99999	0	1.04212e-05
Ateles_belzebuth	0	0.99999	0	1.04212e-05
Symphalangus_syndactylus	0	0.999988	0	1.18317e-05
Hylobates_pileatus	0.991759	0	0.00824105	0
Hylobates_lar	0	0.999989	0	1.0911e-05
Hylobates_muelleri	0.993656	0	0.00634437	0
Hylobates_moloch	0.992492	0	0.00750835	0
Hylobates_klossii	0.992492	0	0.00750835	0
Hylobates_albibarbis	0	0.999989	0	1.05633e-05
Hylobates_agilis	0	0.999989	0	1.05633e-05
Nomascus_concolor	0.855033	0	0.144967	0
Nomascus_annamensis	0.829236	0	0.170764	0
Nomascus_gabriellae	0.829236	0	0.170764	0
Nomascus_siki	0.835126	0	0.164874	0
Nomascus_leucogenys	0.835126	0	0.164874	0
Nomascus_nasutus	0.91031	0	0.0896904	0
Nomascus_hainanus	0.91031	0	0.0896904	0
Hoolock_leuconedys	0.997474	0	0.00252583	0
Hoolock_hoolock	0	0.999972	0	2.8387e-05
Pongo_pygmaeus	0	0.999981	0	1.92702e-05
Pongo_abelii	0.994599	0	0.00540081	0
Pan_troglodytes	0	0.999989	0	1.07682e-05
Pan_paniscus	0	0.999989	0	1.07682e-05
Gorilla_gorilla	0	0.999985	0	1.52243e-05
Gorilla_beringei	0.994449	0	0.00555079	0
Trachypithecus_germaini	0	0.999989	0	1.13547e-05
Trachypithecus_auratus	0.995547	0	0.00445345	0
Trachypithecus_cristatus	0	0.999989	0	1.07006e-05
Trachypithecus_delacouri	0.988888	0	0.0111124	0
Trachypithecus_poliocephalus	0.988888	0	0.0111124	0
Trachypithecus_laotum	0.990085	0	0.0099154	0
Trachypithecus_hatinhensis	0.990085	0	0.0099154	0
Trachypithecus_francoisi	0	0.999983	0	1.67388e-05
Trachypithecus_phayrei	0	0.999988	0	1.19521e-05
Trachypithecus_barbei	0.997854	0	0.00214611	0
Trachypithecus_obscurus	0	0.999989	0	1.06836e-05
Semnopithecus_dussumieri	0	0.999989	0	1.1028e-05
Trachypithecus_pileatus	0	0.999985	0	1.50477e-05
Trachypithecus_shortridgei	0.998321	0	0.00167928	0
Semnopithecus_entellus	0	0.99999	0	1.04895e-05
Semnopithecus_hypoleucos	0	0.999989	0	1.12684e-05
Semnopithecus_ajax	0.997959	0	0.00204134	0
Semnopithecus_schistaceus	0	0.99999	0	1.04889e-05
Semnopithecus_priam	0	0.99999	0	1.04889e-05
Semnopithecus_hector	0.992861	0	0.00713889	0
Trachypithecus_geei	0.98972	0	0.0102805	0
Presbytis_chrysomelas	0.989809	0	0.0101906	0
Presbytis_frontata	0	0.999986	0	1.37609e-05
Presbytis_potenziani	0.994014	0	0.00598553	0
Presbytis_melalophos	0.994848	0	0.0051525	0
Presbytis_comata	0.991458	0	0.00854155	0
Presbytis_siamensis	0.991458	0	0.00854155	0
Presbytis_rubicunda	0	0.999946	0	5.42719e-05
Presbytis_thomasi	0.98071	0	0.0192903	0
Presbytis_natunae	0.98071	0	0.0192903	0
Presbytis_hosei	0.984967	0	0.0150327	0
Presbytis_femoralis	0.984967	0	0.0150327	0
Rhinopithecus_strykeri	0.983671	0	0.0163292	0
Rhinopithecus_bieti	0.983671	0	0.0163292	0
Rhinopithecus_roxellana	0	0.999942	0	5.82838e-05
Rhinopithecus_brelichi	0.993434	0	0.00656643	0
Rhinopithecus_avunculus	0.99255	0	0.00745015	0
Pygathrix_nigripes	0.974389	0	0.0256109	0
Pygathrix_nemaeus	0.974389	0	0.0256109	0
Pygathrix_cinerea	0.975192	0	0.0248079	0
Simias_concolor	0.992623	0	0.00737737	0
Nasalis_larvatus	0	0.999978	0	2.19439e-05
Procolobus_verus	0	0.999987	0	1.25889e-05
Colobus_angolensis	0	0.999989	0	1.12392e-05
Colobus_polykomos	0	0.99999	0	1.00914e-05
Colobus_vellerosus	0	0.99999	0	1.00914e-05
Colobus_guereza	0	0.99999	0	1.04709e-05
Colobus_satanas	0	0.999989	0	1.09641e-05
Macaca_sylvanus	0.987428	0	0.0125717	0
Macaca_leonina	0	0.999989	0	1.12803e-05
Macaca_silenus	0.995655	0	0.00434542	0
Macaca_pagensis	0.995655	0	0.00434542	0
Macaca_nemestrina	0	0.99998	0	1.97934e-05
Macaca_siberu	0.992801	0	0.0071986	0
Macaca_nigrescens	0.978059	0	0.0219411	0
Macaca_ochreata	0.97053	0	0.0294697	0
Macaca_tonkeana	0.969868	0	0.030132	0
Macaca_maura	0.96774	0	0.0322596	0
Macaca_hecki	0.96774	0	0.0322596	0
Macaca_assamensis	0	0.999989	0	1.0971e-05
Macaca_thibetana	0	0.999989	0	1.0971e-05
Macaca_munzala	0.994435	0	0.00556489	0
Macaca_radiata	0	0.999987	0	1.33966e-05
Macaca_arctoides	0	0.999985	0	1.50087e-05
Macaca_sinica	0.999339	0	0.000661378	0
Macaca_fuscata	0.99125	0	0.00874995	0
Macaca_nigra	0.99125	0	0.00874995	0
Macaca_mulatta	0	0.999984	0	1.5522e-05
Macaca_cyclopis	0.99149	0	0.00851008	0
Macaca_fascicularis	0	0.999989	0	1.14634e-05
Theropithecus_gelada	0.988987	0	0.0110129	0
Cercocebus_sanjei	0.998747	0	0.00125322	0
Lophocebus_aterrimus	0	0.999978	0	2.24436e-05
Cercocebus_galeritus	0.994114	0	0.00588566	0
Papio_ursinus	0	0.999989	0	1.07239e-05
Papio_cynocephalus	0	0.999989	0	1.07239e-05
Papio_papio	0	0.999989	0	1.0896e-05
Rungwecebus_kipunji	0.996817	0	0.0031829	0
Papio_hamadryas	0	0.999988	0	1.21285e-05
Papio_anubis	0	0.999989	0	1.08223e-05
Mandrillus_sphinx	0	0.999986	0	1.35001e-05
Mandrillus_leucophaeus	0.990506	0	0.00949377	0
Cercocebus_agilis	0	0.999984	0	1.60677e-05
Cercocebus_chrysogaster	0.9997	0	0.000300439	0
Lophocebus_albigena	0	0.99999	0	1.03983e-05
Cercocebus_torquatus	0	0.99999	0	1.03983e-05
Cercocebus_atys	0	0.999989	0	1.13502e-05
Cercopithecus_hamlyni	0	0.999987	0	1.28844e-05
Cercopithecus_sclateri	0.99211	0	0.00789031	0
Cercopithecus_cephus	0	0.999987	0	1.27253e-05
Cercopithecus_erythrogaster	0.993075	0	0.00692497	0
Cercopithecus_lomamiensis	0.993075	0	0.00692497	0
Cercopithecus_petaurista	0	0.999986	0	1.3668e-05
Cercopithecus_ascanius	0	0.999988	0	1.23061e-05
Cercopithecus_erythrotis	0.991978	0	0.00802163	0
Cercopithecus_mitis	0	0.999989	0	1.11113e-05
Cercopithecus_nictitans	0	0.999989	0	1.11113e-05
Chlorocebus_pygerythrus	0	0.999989	0	1.06972e-05
Chlorocebus_aethiops	0	0.999989	0	1.06972e-05
Chlorocebus_cynosuros	0	0.999989	0	1.06399e-05
Chlorocebus_tantalus	0	0.999988	0	1.16564e-05
Chlorocebus_djamdjamensis	0.997442	0	0.00255769	0
Cercopithecus_dryas	0.994377	0	0.00562287	0
Chlorocebus_sabaeus	0	0.999988	0	1.15343e-05
Erythrocebus_patas	0	0.999988	0	1.21578e-05
Cercopithecus_campbelli	0	0.999988	0	1.18372e-05
Cercopithecus_mona	0	0.999988	0	1.18372e-05
Cercopithecus_diana	0	0.999989	0	1.12159e-05
Cercopithecus_neglectus	0	0.999989	0	1.12159e-05
Miopithecus_talapoin	0	0.999989	0	1.10542e-05
Miopithecus_ogouensis	0	0.999989	0	1.10542e-05
Allenopithecus_nigroviridis	0	0.999987	0	1.26224e-05

## Sheet: Rodentia
	small1	large1	small2	large2
Selevinia_betpakdalaensis	0.0317455	0	0.968255	0
Glirulus_japonicus	0	0.0285039	0	0.971496
Glis_glis	0	0.0233598	0	0.97664
Graphiurus_lorraineus	0	0.375661	0	0.624339
Graphiurus_nagtglasii	0	0.51683	0	0.48317
Graphiurus_murinus	0	0.51683	0	0.48317
Graphiurus_microtis	0	0.383018	0	0.616982
Graphiurus_walterverheyeni	0.514187	0	0.485813	0
Graphiurus_christyi	0	0.514673	0	0.485327
Graphiurus_rupicola	0.489857	0	0.510143	0
Graphiurus_angolensis	0	0.359767	0	0.640233
Graphiurus_crassicaudatus	0	0.297147	0	0.702853
Graphiurus_kelleni	0	0.469857	0	0.530143
Graphiurus_surdus	0.49251	0	0.50749	0
Graphiurus_monardi	0.49251	0	0.50749	0
Graphiurus_johnstoni	0.303474	0	0.696526	0
Graphiurus_ocularis	0	0.282833	0	0.717167
Graphiurus_platyops	0	0.246789	0	0.753211
Eliomys_quercinus	0	0.0476483	0	0.952352
Eliomys_melanurus	0.0502795	0	0.949721	0
Eliomys_munbyanus	0	0.0422893	0	0.957711
Myomimus_setzeri	0.117839	0	0.882161	0
Myomimus_personatus	0.117839	0	0.882161	0
Myomimus_roachi	0.0509275	0	0.949072	0
Dryomys_laniger	0.0780264	0	0.921974	0
Dryomys_niethammeri	0.0780264	0	0.921974	0
Dryomys_nitedula	0	0.0290942	0	0.970906
Muscardinus_avellanarius	0	0.033799	0	0.966201
Chaetocauda_sichuanensis	0.0339747	0	0.966025	0
Aplodontia_rufa	0	0.0230385	0	0.976961
Ratufa_macroura	0.0364961	0	0.963504	0
Ratufa_indica	0	0.0363536	0	0.963646
Ratufa_affinis	0	0.0261707	0	0.973829
Ratufa_bicolor	0	0.0261707	0	0.973829
Sciurillus_pusillus	0	0.0236552	0	0.976345
Funambulus_sublineatus	0.0415401	0	0.95846	0
Funambulus_pennantii	0	0.0313852	0	0.968615
Funambulus_layardi	0.0786715	0	0.921328	0
Funambulus_tristriatus	0.0786715	0	0.921328	0
Funambulus_palmarum	0	0.0473243	0	0.952676
Lariscus_hosei	0.13638	0	0.86362	0
Lariscus_niobe	0.13638	0	0.86362	0
Lariscus_insignis	0	0.0915503	0	0.90845
Lariscus_obscurus	0.0894328	0	0.910567	0
Callosciurus_prevostii	0	0.211579	0	0.788421
Callosciurus_nigrovittatus	0	0.211579	0	0.788421
Callosciurus_baluensis	0.240561	0	0.759439	0
Callosciurus_pygerythrus	0	0.240309	0	0.759691
Callosciurus_quinquestriatus	0.216585	0	0.783415	0
Callosciurus_notatus	0	0.261165	0	0.738835
Callosciurus_orestes	0.213696	0	0.786304	0
Callosciurus_adamsi	0.221637	0	0.778363	0
Callosciurus_albescens	0.221637	0	0.778363	0
Callosciurus_erythraeus	0	0.124768	0	0.875232
Callosciurus_finlaysonii	0	0.124768	0	0.875232
Callosciurus_melanogaster	0.159181	0	0.840819	0
Callosciurus_inornatus	0	0.157926	0	0.842074
Callosciurus_caniceps	0	0.157087	0	0.842913
Callosciurus_phayrei	0.158749	0	0.841251	0
Sundasciurus_lowii	0	0.0689763	0	0.931024
Sundasciurus_fraterculus	0.0808802	0	0.91912	0
Sundasciurus_rabori	0.645758	0	0.354242	0
Sundasciurus_steerii	0.736454	0	0.263546	0
Sundasciurus_hoogstraali	0.843659	0	0.156341	0
Sundasciurus_moellendorffi	0.854094	0	0.145906	0
Sundasciurus_juvencus	0.854094	0	0.145906	0
Sundasciurus_hippurus	0	0.138194	0	0.861806
Sundasciurus_philippinensis	0.567407	0	0.432593	0
Sundasciurus_davensis	0.694341	0	0.305659	0
Sundasciurus_mindanensis	0.694341	0	0.305659	0
Sundasciurus_samarensis	0.539551	0	0.460449	0
Sundasciurus_brookei	0	0.0744821	0	0.925518
Sundasciurus_tenuis	0	0.100216	0	0.899784
Sundasciurus_jentinki	0.113784	0	0.886216	0
Hyosciurus_ileile	0.232941	0	0.767059	0
Hyosciurus_heinrichi	0.232941	0	0.767059	0
Prosciurillus_leucomus	0.716704	0	0.283296	0
Prosciurillus_murinus	0.716704	0	0.283296	0
Prosciurillus_rosenbergii	0.852509	0	0.147491	0
Prosciurillus_weberi	0.852509	0	0.147491	0
Prosciurillus_abstrusus	0.828981	0	0.171019	0
Rubrisciurus_rubriventer	0.22949	0	0.77051	0
Glyphotes_simus	0.141801	0	0.858199	0
Nannosciurus_melanotis	0	0.0651125	0	0.934887
Tamiops_rodolphii	0	0.101802	0	0.898198
Tamiops_swinhoei	0	0.141232	0	0.858768
Tamiops_maritimus	0	0.141232	0	0.858768
Tamiops_macclellandii	0	0.113038	0	0.886962
Dremomys_lokriah	0	0.0897318	0	0.910268
Dremomys_gularis	0.150609	0	0.849391	0
Dremomys_pyrrhomerus	0	0.146297	0	0.853703
Dremomys_rufigenis	0	0.146297	0	0.853703
Dremomys_everetti	0.106801	0	0.893199	0
Dremomys_pernyi	0	0.106512	0	0.893488
Menetes_berdmorei	0	0.032325	0	0.967675
Rhinosciurus_laticaudatus	0	0.032325	0	0.967675
Exilisciurus_concinnus	0.0691042	0	0.930896	0
Exilisciurus_whiteheadi	0.0691042	0	0.930896	0
Exilisciurus_exilis	0	0.0409969	0	0.959003
Spermophilopsis_leptodactylus	0	0.0242759	0	0.975724
Xerus_erythropus	0	0.024956	0	0.975044
Xerus_rutilus	0	0.0288694	0	0.971131
Xerus_princeps	0	0.0407636	0	0.959236
Xerus_inauris	0	0.0407636	0	0.959236
Atlantoxerus_getulus	0	0.0277273	0	0.972273
Sciurotamias_forresti	0	0.0297744	0	0.970226
Sciurotamias_davidianus	0	0.0297744	0	0.970226
Myosciurus_pumilio	0	0.0268999	0	0.9731
Heliosciurus_undulatus	0.0478936	0	0.952106	0
Heliosciurus_punctatus	0	0.0426661	0	0.957334
Heliosciurus_gambianus	0	0.043055	0	0.956945
Heliosciurus_mutabilis	0	0.0556746	0	0.944325
Heliosciurus_ruwenzorii	0.0565941	0	0.943406	0
Heliosciurus_rufobrachium	0	0.0291623	0	0.970838
Paraxerus_poensis	0	0.313431	0	0.686569
Paraxerus_flavovittis	0	0.337303	0	0.662697
Funisciurus_lemniscatus	0	0.337303	0	0.662697
Funisciurus_isabella	0	0.281996	0	0.718004
Funisciurus_carruthersi	0.217886	0	0.782114	0
Paraxerus_vincenti	0.103499	0	0.896501	0
Funisciurus_congicus	0	0.103488	0	0.896512
Funisciurus_anerythrus	0	0.103691	0	0.896309
Paraxerus_vexillarius	0.103696	0	0.896304	0
Paraxerus_cepapi	0	0.0704722	0	0.929528
Paraxerus_ochraceus	0	0.0704722	0	0.929528
Funisciurus_duchaillui	0.0747192	0	0.925281	0
Paraxerus_alexandri	0	0.161942	0	0.838058
Funisciurus_substriatus	0	0.161942	0	0.838058
Funisciurus_leucogenys	0	0.108798	0	0.891202
Funisciurus_bayonii	0	0.0575308	0	0.942469
Paraxerus_lucifer	0.0743924	0	0.925608	0
Paraxerus_palliatus	0	0.0729291	0	0.927071
Paraxerus_boehmi	0	0.0984301	0	0.90157
Paraxerus_cooperi	0.102798	0	0.897202	0
Funisciurus_pyrropus	0	0.102481	0	0.897519
Epixerus_ebii	0	0.0287673	0	0.971233
Protoxerus_stangeri	0	0.0374416	0	0.962558
Protoxerus_aubinnii	0.0418877	0	0.958112	0
Tamias_striatus	0	0.0274946	0	0.972505
Spermophilus_citellus	0	0.41386	0	0.58614
Spermophilus_taurensis	0.420896	0	0.579104	0
Spermophilus_xanthoprymnus	0	0.341873	0	0.658127
Spermophilus_dauricus	0	0.425766	0	0.574234
Spermophilus_alashanicus	0	0.740716	0	0.259284
Spermophilus_pallidicauda	0	0.740716	0	0.259284
Spermophilus_relictus	0	0.771218	0	0.228782
Spermophilus_major	0	0.899207	0	0.100793
Spermophilus_erythrogenys	0	0.899207	0	0.100793
Spermophilus_fulvus	0	0.866392	0	0.133608
Spermophilus_brevicauda	0	0.834841	0	0.165159
Spermophilus_suslicus	0	0.313862	0	0.686138
Spermophilus_pygmaeus	0	0.355756	0	0.644244
Spermophilus_ralli	0.366057	0	0.633943	0
Urocitellus_undulatus	0	0.267665	0	0.732335
Urocitellus_parryii	0	0.668123	0	0.331877
Urocitellus_richardsonii	0	0.794877	0	0.205123
Urocitellus_elegans	0	0.794877	0	0.205123
Urocitellus_columbianus	0	0.560006	0	0.439994
Urocitellus_washingtoni	0.580354	0	0.419646	0
Urocitellus_townsendii	0.580354	0	0.419646	0
Urocitellus_mollis	0	0.643314	0	0.356686
Urocitellus_canus	0	0.643314	0	0.356686
Urocitellus_brunneus	0.581864	0	0.418136	0
Urocitellus_beldingi	0	0.426799	0	0.573201
Urocitellus_armatus	0.441591	0	0.558409	0
Ictidomys_tridecemlineatus	0	0.272173	0	0.727827
Ictidomys_mexicanus	0	0.272173	0	0.727827
Poliocitellus_franklinii	0	0.191103	0	0.808897
Xerospermophilus_spilosoma	0	0.364056	0	0.635944
Xerospermophilus_perotensis	0.373994	0	0.626006	0
Xerospermophilus_tereticaudus	0	0.373894	0	0.626106
Xerospermophilus_mohavensis	0.378266	0	0.621734	0
Cynomys_mexicanus	0.637843	0	0.362157	0
Cynomys_ludovicianus	0	0.636081	0	0.363919
Cynomys_parvidens	0.689227	0	0.310773	0
Cynomys_leucurus	0	0.73277	0	0.26723
Cynomys_gunnisoni	0	0.73277	0	0.26723
Marmota_monax	0	0.205582	0	0.794418
Marmota_menzbieri	0.454179	0	0.545821	0
Marmota_caudata	0	0.441772	0	0.558228
Marmota_flaviventris	0	0.563899	0	0.436101
Marmota_olympus	0.646968	0	0.353032	0
Marmota_vancouverensis	0.671381	0	0.328619	0
Marmota_caligata	0	0.671489	0	0.328511
Marmota_marmota	0	0.453468	0	0.546532
Marmota_broweri	0	0.453468	0	0.546532
Marmota_himalayana	0	0.556441	0	0.443559
Marmota_sibirica	0	0.592069	0	0.407931
Marmota_camtschatica	0	0.592069	0	0.407931
Marmota_bobak	0	0.621323	0	0.378677
Marmota_baibacina	0	0.621323	0	0.378677
Otospermophilus_variegatus	0	0.167342	0	0.832658
Otospermophilus_beecheyi	0	0.167342	0	0.832658
Callospermophilus_saturatus	0.305384	0	0.694616	0
Callospermophilus_madrensis	0.305384	0	0.694616	0
Callospermophilus_lateralis	0	0.257363	0	0.742637
Notocitellus_annulatus	0.198511	0	0.801489	0
Notocitellus_adocetus	0.198511	0	0.801489	0
Ammospermophilus_nelsoni	0.267996	0	0.732004	0
Ammospermophilus_harrisii	0	0.325161	0	0.674839
Ammospermophilus_interpres	0	0.352384	0	0.647616
Ammospermophilus_leucurus	0	0.352384	0	0.647616
Rheithrosciurus_macrotis	0	0.0671299	0	0.93287
Syntheosciurus_brochus	0.0676422	0	0.932358	0
Microsciurus_mimulus	0.518416	0	0.481584	0
Sciurus_richmondi	0.518416	0	0.481584	0
Sciurus_niger	0	0.435497	0	0.564503
Sciurus_yucatanensis	0	0.440557	0	0.559443
Sciurus_colliaei	0.441403	0	0.558597	0
Sciurus_carolinensis	0	0.380654	0	0.619346
Sciurus_arizonensis	0.351876	0	0.648124	0
Sciurus_granatensis	0	0.371266	0	0.628734
Microsciurus_alfari	0.379798	0	0.620202	0
Sciurus_flammifer	0.403276	0	0.596724	0
Sciurus_variegatoides	0	0.366238	0	0.633762
Sciurus_aureogaster	0	0.424165	0	0.575835
Sciurus_oculatus	0.424309	0	0.575691	0
Sciurus_deppei	0	0.260487	0	0.739513
Sciurus_stramineus	0.381028	0	0.618972	0
Sciurus_aestuans	0	0.666125	0	0.333875
Sciurus_gilvigularis	0	0.666125	0	0.333875
Microsciurus_santanderensis	0.686431	0	0.313569	0
Sciurus_pyrrhinus	0.686431	0	0.313569	0
Sciurus_spadiceus	0	0.758	0	0.242
Sciurus_ignitus	0	0.758	0	0.242
Sciurus_nayaritensis	0	0.744301	0	0.255699
Sciurus_igniventris	0	0.51622	0	0.48378
Microsciurus_flaviventer	0	0.333084	0	0.666916
Sciurus_aberti	0	0.397583	0	0.602417
Sciurus_pucheranii	0	0.397583	0	0.602417
Sciurus_griseus	0	0.346702	0	0.653298
Sciurus_anomalus	0	0.07345	0	0.92655
Sciurus_lis	0	0.137326	0	0.862674
Sciurus_sanborni	0.138507	0	0.861493	0
Sciurus_vulgaris	0	0.119793	0	0.880207
Sciurus_alleni	0.106589	0	0.893411	0
Tamiasciurus_mearnsi	0.105028	0	0.894972	0
Tamiasciurus_hudsonicus	0	0.104403	0	0.895597
Tamiasciurus_douglasii	0	0.1029	0	0.8971
Petaurista_mechukaensis	0.0872346	0	0.912765	0
Petaurista_alborufus	0	0.0908093	0	0.909191
Petaurista_philippensis	0	0.0908093	0	0.909191
Petaurista_xanthotis	0	0.0836091	0	0.916391
Petaurista_magnificus	0.0847135	0	0.915287	0
Petaurista_elegans	0	0.0656519	0	0.934348
Petaurista_petaurista	0	0.0418338	0	0.958166
Petaurista_leucogenys	0	0.0683583	0	0.931642
Petaurista_nobilis	0.0683694	0	0.931631	0
Petaurista_mishmiensis	0.0647934	0	0.935207	0
Belomys_pearsonii	0	0.0683044	0	0.931696
Aeretes_melanopterus	0.085111	0	0.914889	0
Trogopterus_xanthipes	0	0.0814787	0	0.918521
Pteromyscus_pulverulentus	0	0.0594888	0	0.940511
Eupetaurus_cinereus	0.0798329	0	0.920167	0
Aeromys_thomasi	0	0.0871867	0	0.912813
Aeromys_tephromelas	0	0.0871867	0	0.912813
Biswamoyopterus_laoensis	0.16616	0	0.83384	0
Biswamoyopterus_biswasi	0.16616	0	0.83384	0
Pteromys_volans	0	0.0408949	0	0.959105
Pteromys_momonga	0.0459398	0	0.95406	0
Glaucomys_volans	0	0.0526342	0	0.947366
Glaucomys_sabrinus	0	0.0526342	0	0.947366
Eoglaucomys_fimbriatus	0	0.0341648	0	0.965835
Hylopetes_phayrei	0	0.335347	0	0.664653
Hylopetes_sipora	0.335329	0	0.664671	0
Petaurillus_emiliae	0.617701	0	0.382299	0
Petaurillus_hosei	0.617701	0	0.382299	0
Petaurillus_kinlochii	0.41585	0	0.58415	0
Petinomys_crinitus	0.393749	0	0.606251	0
Petinomys_setosus	0	0.39466	0	0.60534
Petinomys_hageni	0.335401	0	0.664599	0
Petinomys_lugens	0.432791	0	0.567209	0
Petinomys_fuscocapillus	0.432791	0	0.567209	0
Petinomys_genibarbis	0	0.475165	0	0.524835
Petinomys_mindanensis	0.617221	0	0.382779	0
Petinomys_vordermanni	0.617221	0	0.382779	0
Hylopetes_alboniger	0	0.119939	0	0.880061
Hylopetes_nigripes	0.162764	0	0.837236	0
Hylopetes_spadiceus	0	0.216969	0	0.783031
Hylopetes_bartelsi	0.222096	0	0.777904	0
Hylopetes_winstoni	0.226781	0	0.773219	0
Hylopetes_platyurus	0	0.223964	0	0.776036
Iomys_sipora	0.0779583	0	0.922042	0
Iomys_horsfieldii	0	0.069686	0	0.930314
Laonastes_aenigmamus	0.0373969	0	0.962603	0
Pectinator_spekei	0	0.0882731	0	0.911727
Felovia_vae	0	0.0882731	0	0.911727
Ctenodactylus_vali	0.0962895	0	0.90371	0
Ctenodactylus_gundi	0.0962895	0	0.90371	0
Massoutiera_mzabi	0	0.0245996	0	0.9754
Trichys_fasciculata	0	0.0234094	0	0.976591
Atherurus_macrourus	0	0.0311863	0	0.968814
Hystrix_brachyura	0	0.0506617	0	0.949338
Hystrix_pumila	0.261588	0	0.738412	0
Hystrix_indica	0	0.261603	0	0.738397
Hystrix_javanica	0.243782	0	0.756218	0
Hystrix_crassispinis	0	0.216245	0	0.783755
Hystrix_cristata	0	0.216245	0	0.783755
Hystrix_africaeaustralis	0	0.319226	0	0.680774
Hystrix_sumatrae	0	0.319226	0	0.680774
Atherurus_africanus	0	0.036111	0	0.963889
Thryonomys_gregorianus	0	0.0233386	0	0.976661
Petromus_typicus	0	0.0233386	0	0.976661
Heterocephalus_glaber	0	0.0230169	0	0.976983
Heliophobius_argenteocinereus	0	0.0248425	0	0.975157
Fukomys_bocagei	0	0.176817	0	0.823183
Fukomys_vandewoestijneae	0.178631	0	0.821369	0
Fukomys_kafuensis	0.17773	0	0.82227	0
Fukomys_ochraceocinereus	0	0.289838	0	0.710162
Fukomys_anselli	0.307014	0	0.692986	0
Fukomys_darlingi	0	0.301805	0	0.698195
Fukomys_damarensis	0	0.289594	0	0.710406
Fukomys_ilariae	0.289702	0	0.710298	0
Fukomys_foxi	0.246405	0	0.753595	0
Fukomys_zechi	0.246405	0	0.753595	0
Cryptomys_hottentotus	0	0.0570203	0	0.94298
Georychus_capensis	0.094186	0	0.905814	0
Bathyergus_suillus	0.169564	0	0.830436	0
Bathyergus_janetta	0.169564	0	0.830436	0
Cuniculus_taczanowskii	0	0.0285246	0	0.971475
Cuniculus_paca	0	0.0285246	0	0.971475
Myoprocta_pratti	0	0.0340524	0	0.965948
Myoprocta_acouchy	0	0.0340524	0	0.965948
Dasyprocta_punctata	0	0.08701	0	0.91299
Dasyprocta_coibae	0.094647	0	0.905353	0
Dasyprocta_prymnolopha	0	0.201121	0	0.798879
Dasyprocta_ruatanica	0.231095	0	0.768905	0
Dasyprocta_mexicana	0.234754	0	0.765246	0
Dasyprocta_leporina	0	0.253096	0	0.746904
Dasyprocta_guamara	0.253026	0	0.746974	0
Dasyprocta_azarae	0	0.138313	0	0.861687
Dasyprocta_kalinowskii	0.151045	0	0.848955	0
Dasyprocta_fuliginosa	0	0.144629	0	0.855371
Kerodon_rupestris	0	0.0271435	0	0.972857
Kerodon_acrobata	0.0348872	0	0.965113	0
Dolichotis_salinicola	0	0.0247403	0	0.97526
Dolichotis_patagonum	0	0.0247403	0	0.97526
Galea_musteloides	0	0.025508	0	0.974492
Galea_spixii	0	0.0278293	0	0.972171
Galea_flavidens	0.0364464	0	0.963554	0
Microcavia_australis	0	0.0385719	0	0.961428
Microcavia_shiptoni	0.0415135	0	0.958486	0
Microcavia_niata	0.0392719	0	0.960728	0
Cavia_magna	0.0541314	0	0.945869	0
Cavia_aperea	0	0.105138	0	0.894862
Cavia_patzelti	0.106401	0	0.893599	0
Cavia_tschudii	0	0.0966434	0	0.903357
Cavia_intermedia	0.101158	0	0.898842	0
Cavia_fulgida	0	0.0642708	0	0.935729
Erethizon_dorsatum	0	0.0468737	0	0.953126
Coendou_prehensilis	0	0.513907	0	0.486093
Coendou_bicolor	0	0.513907	0	0.486093
Coendou_mexicanus	0	0.428816	0	0.571184
Coendou_rufescens	0	0.479722	0	0.520278
Coendou_quichua	0	0.479722	0	0.520278
Coendou_melanurus	0	0.476754	0	0.523246
Coendou_roosmalenorum	0.478015	0	0.521985	0
Coendou_ichillus	0.565366	0	0.434634	0
Coendou_pruinosus	0	0.585802	0	0.414198
Coendou_baturitensis	0.63059	0	0.36941	0
Coendou_vestitus	0.63059	0	0.36941	0
Coendou_nycthemera	0	0.418005	0	0.581995
Coendou_speratus	0.428971	0	0.571029	0
Coendou_spinosus	0	0.452508	0	0.547492
Coendou_insidiosus	0.453042	0	0.546958	0
Chaetomys_subspinosus	0.0384388	0	0.961561	0
Dinomys_branickii	0	0.0236152	0	0.976385
Lagostomus_maximus	0	0.0237754	0	0.976225
Lagidium_wolffsohni	0.05258	0	0.94742	0
Lagidium_viscacia	0	0.0523034	0	0.947697
Lagidium_ahuacaense	0.0496499	0	0.95035	0
Chinchilla_lanigera	0.0404979	0	0.959502	0
Chinchilla_chinchilla	0	0.0379024	0	0.962098
Trinomys_albispinus	0.104354	0	0.895646	0
Trinomys_moojeni	0.199178	0	0.800822	0
Trinomys_gratiosus	0.199178	0	0.800822	0
Trinomys_dimidiatus	0.241893	0	0.758107	0
Trinomys_mirapitanga	0.350466	0	0.649534	0
Trinomys_iheringi	0	0.386186	0	0.613814
Trinomys_yonenagae	0.148024	0	0.851976	0
Thrichomys_inermis	0.257257	0	0.742743	0
Thrichomys_pachyurus	0.298873	0	0.701127	0
Thrichomys_laurentius	0	0.313072	0	0.686928
Trinomys_setosus	0	0.226737	0	0.773263
Trinomys_paratus	0.250392	0	0.749608	0
Trinomys_eliasi	0.250392	0	0.749608	0
Clyomys_laticeps	0	0.0370852	0	0.962915
Euryzygomatomys_spinosus	0	0.0370852	0	0.962915
Myocastor_coypus	0	0.0371761	0	0.962824
Isothrix_sinnamariensis	0.107475	0	0.892525	0
Isothrix_pagurus	0	0.107328	0	0.892672
Isothrix_orinoci	0.122856	0	0.877144	0
Isothrix_negrensis	0	0.171629	0	0.828371
Isothrix_bistriata	0	0.171629	0	0.828371
Isothrix_barbarabrownae	0.0807935	0	0.919207	0
Lonchothrix_emiliae	0	0.0406341	0	0.959366
Mesomys_occultus	0.0796074	0	0.920393	0
Mesomys_leniceps	0.105653	0	0.894347	0
Mesomys_stimulax	0	0.104332	0	0.895668
Mesomys_hispidus	0	0.0937207	0	0.906279
Toromys_rhipidurus	0.172951	0	0.827049	0
Toromys_grandis	0.172951	0	0.827049	0
Pattonomys_semivillosus	0.119092	0	0.880908	0
Pattonomys_occasius	0	0.120997	0	0.879003
Makalata_macrura	0	0.0685026	0	0.931497
Makalata_didelphoides	0	0.0685026	0	0.931497
Phyllomys_mantiqueirensis	0.331154	0	0.668846	0
Phyllomys_thomasi	0.331154	0	0.668846	0
Phyllomys_lamarum	0	0.442774	0	0.557226
Phyllomys_brasiliensis	0.552309	0	0.447691	0
Phyllomys_blainvillii	0	0.557529	0	0.442471
Phyllomys_kerri	0.557029	0	0.442971	0
Phyllomys_medius	0	0.302854	0	0.697146
Phyllomys_nigrispinus	0.579258	0	0.420742	0
Phyllomys_sulinus	0	0.649305	0	0.350695
Phyllomys_dasythrix	0	0.649305	0	0.350695
Phyllomys_lundi	0.476065	0	0.523935	0
Phyllomys_pattoni	0	0.29726	0	0.70274
Phyllomys_unicolor	0.298207	0	0.701793	0
Echimys_vieirai	0.12737	0	0.87263	0
Echimys_saturnus	0.158829	0	0.841171	0
Echimys_chrysurus	0	0.165524	0	0.834476
Diplomys_labilis	0.245512	0	0.754488	0
Diplomys_caniceps	0.245512	0	0.754488	0
Santamartamys_rufodorsalis	0.142415	0	0.857585	0
Olallamys_edax	0.238487	0	0.761513	0
Olallamys_albicauda	0.238487	0	0.761513	0
Kannabateomys_amblyonyx	0	0.112401	0	0.887599
Dactylomys_peruanus	0.156307	0	0.843693	0
Dactylomys_dactylinus	0	0.178583	0	0.821417
Dactylomys_boliviensis	0	0.178583	0	0.821417
Thrichomys_apereoides	0	0.0378315	0	0.962168
Proechimys_guairae	0	0.642763	0	0.357237
Proechimys_decumanus	0.667382	0	0.332618	0
Proechimys_quadruplicatus	0	0.66738	0	0.33262
Proechimys_chrysaeolus	0.641573	0	0.358427	0
Proechimys_mincae	0.641573	0	0.358427	0
Proechimys_simonsi	0	0.35616	0	0.64384
Proechimys_steerei	0	0.35616	0	0.64384
Proechimys_longicaudatus	0	0.230404	0	0.769596
Proechimys_kulinae	0.361061	0	0.638939	0
Proechimys_brevicauda	0	0.360989	0	0.639011
Proechimys_cuvieri	0	0.302172	0	0.697828
Proechimys_semispinosus	0	0.302	0	0.698
Proechimys_oconnelli	0.314425	0	0.685575	0
Proechimys_roberti	0	0.28564	0	0.71436
Proechimys_guyannensis	0	0.172735	0	0.827265
Proechimys_canicollis	0.177888	0	0.822112	0
Proechimys_echinothrix	0	0.400268	0	0.599732
Proechimys_gardneri	0	0.400268	0	0.599732
Proechimys_goeldii	0	0.396996	0	0.603004
Proechimys_pattoni	0.403927	0	0.596073	0
Proechimys_hoplomyoides	0	0.393312	0	0.606688
Hoplomys_gymnurus	0	0.0688497	0	0.93115
Callistomys_pictus	0.0685158	0	0.931484	0
Carterodon_sulcidens	0	0.0439188	0	0.956081
Geocapromys_ingrahami	0.27186	0	0.72814	0
Geocapromys_brownii	0.27186	0	0.72814	0
Capromys_pilorides	0.31317	0	0.68683	0
Mysateles_prehensilis	0.366697	0	0.633303	0
Mesocapromys_auritus	0.494119	0	0.505881	0
Mesocapromys_angelcabrerai	0.494119	0	0.505881	0
Plagiodontia_aedium	0.107223	0	0.892777	0
Ctenomys_dorsalis	0.742225	0	0.257775	0
Ctenomys_boliviensis	0.822265	0	0.177735	0
Ctenomys_goodfellowi	0.822265	0	0.177735	0
Ctenomys_steinbachi	0.681377	0	0.318623	0
Ctenomys_osvaldoreigi	0.8273	0	0.1727	0
Ctenomys_peruanus	0.8273	0	0.1727	0
Ctenomys_rionegrensis	0.738973	0	0.261027	0
Ctenomys_flamarioni	0.813821	0	0.186179	0
Ctenomys_yolandae	0.838728	0	0.161272	0
Ctenomys_bonettoi	0.838728	0	0.161272	0
Ctenomys_azarae	0.790735	0	0.209265	0
Ctenomys_mendocinus	0.871012	0	0.128988	0
Ctenomys_porteousi	0.871012	0	0.128988	0
Ctenomys_australis	0.840881	0	0.159119	0
Ctenomys_leucodon	0.633291	0	0.366709	0
Ctenomys_bergi	0.633291	0	0.366709	0
Ctenomys_talarum	0.774346	0	0.225654	0
Ctenomys_pundti	0.774346	0	0.225654	0
Ctenomys_validus	0.593791	0	0.406209	0
Ctenomys_ibicuiensis	0.473867	0	0.526133	0
Ctenomys_roigi	0.72513	0	0.27487	0
Ctenomys_perrensi	0.72513	0	0.27487	0
Ctenomys_dorbignyi	0.73658	0	0.26342	0
Ctenomys_emilianus	0.73658	0	0.26342	0
Ctenomys_famosus	0.855741	0	0.144259	0
Ctenomys_pearsoni	0.855741	0	0.144259	0
Ctenomys_lami	0.707688	0	0.292312	0
Ctenomys_minutus	0.761829	0	0.238171	0
Ctenomys_coludo	0.761829	0	0.238171	0
Ctenomys_torquatus	0	0.712936	0	0.287064
Ctenomys_pilarensis	0.847739	0	0.152261	0
Ctenomys_occultus	0.909156	0	0.0908437	0
Ctenomys_argentinus	0.909156	0	0.0908437	0
Ctenomys_fochi	0.892443	0	0.107557	0
Ctenomys_latro	0.892443	0	0.107557	0
Ctenomys_johannis	0.609515	0	0.390485	0
Ctenomys_tucumanus	0.659021	0	0.340979	0
Ctenomys_knighti	0.659021	0	0.340979	0
Ctenomys_sericeus	0.917464	0	0.0825365	0
Ctenomys_fodax	0.917464	0	0.0825365	0
Ctenomys_coyhaiquensis	0.941004	0	0.0589964	0
Ctenomys_maulinus	0.941004	0	0.0589964	0
Ctenomys_haigi	0.807256	0	0.192744	0
Ctenomys_sociabilis	0.807256	0	0.192744	0
Ctenomys_magellanicus	0	0.837334	0	0.162666
Ctenomys_colburni	0.822399	0	0.177601	0
Ctenomys_juris	0.470863	0	0.529137	0
Ctenomys_viperinus	0.422615	0	0.577385	0
Ctenomys_saltarius	0.709631	0	0.290369	0
Ctenomys_scagliai	0.709631	0	0.290369	0
Ctenomys_fulvus	0.642055	0	0.357945	0
Ctenomys_opimus	0	0.714274	0	0.285726
Ctenomys_frater	0	0.688472	0	0.311528
Ctenomys_brasiliensis	0.744391	0	0.255609	0
Ctenomys_lewisi	0.744391	0	0.255609	0
Ctenomys_tulduco	0.82712	0	0.17288	0
Ctenomys_pontifex	0.82712	0	0.17288	0
Ctenomys_conoveri	0.469674	0	0.530326	0
Ctenomys_tuconax	0.234356	0	0.765644	0
Tympanoctomys_kirchnerorum	0.261833	0	0.738167	0
Tympanoctomys_barrerae	0	0.336177	0	0.663823
Tympanoctomys_loschalchalerosorum	0.317686	0	0.682314	0
Octomys_mimax	0.107276	0	0.892724	0
Octodontomys_gliroides	0	0.170988	0	0.829012
Octodon_bridgesi	0.557728	0	0.442272	0
Octodon_lunatus	0.557728	0	0.442272	0
Octodon_degus	0.684897	0	0.315103	0
Octodon_pacificus	0.684897	0	0.315103	0
Spalacopus_cyanus	0.480443	0	0.519557	0
Aconaemys_porteri	0.535717	0	0.464283	0
Aconaemys_sagei	0.690105	0	0.309895	0
Aconaemys_fuscus	0.690105	0	0.309895	0
Abrocoma_shistacea	0.120708	0	0.879292	0
Abrocoma_vaccarum	0.277114	0	0.722886	0
Abrocoma_boliviensis	0.277114	0	0.722886	0
Abrocoma_bennettii	0.324833	0	0.675167	0
Abrocoma_budini	0.324833	0	0.675167	0
Abrocoma_famatina	0.442174	0	0.557826	0
Abrocoma_cinerea	0	0.540757	0	0.459243
Abrocoma_uspallata	0.535187	0	0.464813	0
Cuscomys_oblativa	0.281707	0	0.718293	0
Cuscomys_ashaninka	0.281707	0	0.718293	0
Pedetes_surdaster	0	0.0272689	0	0.972731
Pedetes_capensis	0	0.0272689	0	0.972731
Idiurus_zenkeri	0	0.0265635	0	0.973436
Idiurus_macrotis	0	0.0265635	0	0.973436
Anomalurus_derbianus	0	0.0242623	0	0.975738
Anomalurus_beecrofti	0	0.0371168	0	0.962883
Anomalurus_pelii	0	0.0371168	0	0.962883
Anomalurus_pusillus	0	0.0263328	0	0.973667
Zenkerella_insignis	0	0.0236569	0	0.976343
Microdipodops_pallidus	0.0400553	0	0.959945	0
Microdipodops_megacephalus	0	0.0313093	0	0.968691
Dipodomys_gravipes	0.474204	0	0.525796	0
Dipodomys_venustus	0.678837	0	0.321163	0
Dipodomys_simulans	0.746053	0	0.253947	0
Dipodomys_agilis	0.746053	0	0.253947	0
Dipodomys_ingens	0.427574	0	0.572426	0
Dipodomys_californicus	0.398549	0	0.601451	0
Dipodomys_microps	0	0.483305	0	0.516695
Dipodomys_stephensi	0.503216	0	0.496784	0
Dipodomys_panamintinus	0.647499	0	0.352501	0
Dipodomys_heermanni	0.647499	0	0.352501	0
Dipodomys_ordii	0	0.28966	0	0.71034
Dipodomys_compactus	0.286865	0	0.713135	0
Dipodomys_merriami	0	0.357223	0	0.642777
Dipodomys_nitratoides	0.342189	0	0.657811	0
Dipodomys_elator	0.357877	0	0.642123	0
Dipodomys_phillipsii	0.357877	0	0.642123	0
Dipodomys_spectabilis	0	0.105246	0	0.894754
Dipodomys_nelsoni	0	0.105246	0	0.894754
Dipodomys_deserti	0	0.087324	0	0.912676
Thomomys_talpoides	0	0.327911	0	0.672089
Thomomys_monticola	0.32064	0	0.67936	0
Thomomys_mazama	0.32064	0	0.67936	0
Thomomys_clusius	0.21122	0	0.78878	0
Thomomys_townsendii	0.433193	0	0.566807	0
Thomomys_idahoensis	0.433193	0	0.566807	0
Thomomys_umbrinus	0	0.302536	0	0.697464
Thomomys_bottae	0	0.302536	0	0.697464
Thomomys_bulbivorus	0.217241	0	0.782759	0
Geomys_pinetis	0	0.215477	0	0.784523
Geomys_breviceps	0	0.444575	0	0.555425
Geomys_tropicalis	0.776454	0	0.223546	0
Geomys_personatus	0.776454	0	0.223546	0
Geomys_attwateri	0.695174	0	0.304826	0
Geomys_bursarius	0	0.624118	0	0.375882
Geomys_texensis	0.659206	0	0.340794	0
Geomys_knoxjonesi	0.696446	0	0.303554	0
Geomys_arenarius	0.696446	0	0.303554	0
Zygogeomys_trichopus	0.209117	0	0.790883	0
Orthogeomys_hispidus	0	0.595711	0	0.404289
Orthogeomys_underwoodi	0.712152	0	0.287848	0
Orthogeomys_heterodus	0.712152	0	0.287848	0
Orthogeomys_cavator	0.700312	0	0.299688	0
Pappogeomys_bulleri	0.32678	0	0.67322	0
Orthogeomys_cuniculus	0.575245	0	0.424755	0
Orthogeomys_grandis	0.575245	0	0.424755	0
Cratogeomys_planiceps	0.607544	0	0.392456	0
Cratogeomys_fumosus	0.607544	0	0.392456	0
Cratogeomys_perotensis	0.785539	0	0.214461	0
Cratogeomys_merriami	0.785539	0	0.214461	0
Cratogeomys_fulvescens	0.75907	0	0.24093	0
Cratogeomys_goldmani	0.457013	0	0.542987	0
Cratogeomys_castanops	0	0.520622	0	0.479378
Heteromys_nelsoni	0.149556	0	0.850444	0
Heteromys_oresterus	0.191785	0	0.808215	0
Heteromys_desmarestianus	0	0.1986	0	0.8014
Heteromys_gaumeri	0.179657	0	0.820343	0
Heteromys_australis	0	0.282928	0	0.717072
Heteromys_teleus	0.323336	0	0.676664	0
Heteromys_oasicus	0.323336	0	0.676664	0
Heteromys_catopterius	0.251762	0	0.748238	0
Heteromys_anomalus	0	0.190046	0	0.809954
Perognathus_fasciatus	0	0.027154	0	0.972846
Perognathus_flavus	0	0.0441899	0	0.95581
Perognathus_merriami	0	0.053543	0	0.946457
Perognathus_flavescens	0	0.053543	0	0.946457
Perognathus_longimembris	0	0.063119	0	0.936881
Perognathus_inornatus	0.0635248	0	0.936475	0
Perognathus_amplus	0.0569729	0	0.943027	0
Perognathus_parvus	0	0.0286072	0	0.971393
Chaetodipus_hispidus	0	0.044464	0	0.955536
Chaetodipus_californicus	0.218621	0	0.781379	0
Chaetodipus_fallax	0.262078	0	0.737922	0
Chaetodipus_arenarius	0.262078	0	0.737922	0
Chaetodipus_goldmani	0.375011	0	0.624989	0
Chaetodipus_artus	0.375011	0	0.624989	0
Chaetodipus_nelsoni	0	0.295801	0	0.704199
Chaetodipus_lineatus	0.363414	0	0.636586	0
Chaetodipus_eremicus	0	0.488247	0	0.511753
Chaetodipus_penicillatus	0	0.488247	0	0.511753
Chaetodipus_intermedius	0	0.327186	0	0.672814
Chaetodipus_spinatus	0.301562	0	0.698438	0
Chaetodipus_pernix	0.301562	0	0.698438	0
Chaetodipus_formosus	0	0.0393612	0	0.960639
Chaetodipus_rudinoris	0.0571066	0	0.942893	0
Chaetodipus_baileyi	0	0.0550947	0	0.944905
Sicista_pseudonapaea	0.0376733	0	0.962327	0
Sicista_concolor	0	0.252328	0	0.747672
Sicista_betulina	0	0.38726	0	0.61274
Sicista_strandi	0	0.411297	0	0.588703
Sicista_caucasica	0.413616	0	0.586384	0
Sicista_subtilis	0	0.295573	0	0.704427
Sicista_kazbegica	0.577845	0	0.422155	0
Sicista_napaea	0.577845	0	0.422155	0
Sicista_caudata	0	0.565272	0	0.434728
Sicista_severtzovi	0	0.565272	0	0.434728
Sicista_armenica	0.373658	0	0.626342	0
Sicista_kluchorica	0.0983166	0	0.901683	0
Sicista_tianshanica	0	0.032669	0	0.967331
Zapus_trinotatus	0.0449487	0	0.955051	0
Zapus_princeps	0	0.0433213	0	0.956679
Zapus_hudsonius	0	0.0347325	0	0.965268
Napaeozapus_insignis	0	0.0309742	0	0.969026
Salpingotulus_michaelis	0.0331261	0	0.966874	0
Eozapus_setchuanus	0	0.0299609	0	0.970039
Allactaga_euphratica	0	0.105472	0	0.894528
Allactaga_williamsi	0	0.11567	0	0.88433
Allactaga_vinogradovi	0.123576	0	0.876424	0
Allactaga_toussi	0.0975999	0	0.9024	0
Allactaga_elater	0	0.0971713	0	0.902829
Allactaga_hotsoni	0	0.0858007	0	0.914199
Allactaga_firouzi	0.0858604	0	0.91414	0
Allactodipus_bobrinskii	0	0.39156	0	0.60844
Allactaga_severtzovi	0	0.39156	0	0.60844
Allactaga_major	0	0.333613	0	0.666387
Allactaga_sibirica	0	0.307835	0	0.692165
Allactaga_bullata	0	0.408643	0	0.591357
Allactaga_tetradactyla	0.483235	0	0.516765	0
Pygeretmus_pumilio	0	0.581795	0	0.418205
Pygeretmus_zhitkovi	0.582164	0	0.417836	0
Pygeretmus_platyurus	0	0.563303	0	0.436697
Allactaga_balikunica	0	0.256108	0	0.743892
Stylodipus_andrewsi	0	0.11885	0	0.88115
Stylodipus_telum	0	0.12448	0	0.87552
Stylodipus_sungorus	0.127391	0	0.872609	0
Eremodipus_lichtensteini	0	0.0696337	0	0.930366
Jaculus_orientalis	0	0.0987204	0	0.90128
Jaculus_jaculus	0	0.0987204	0	0.90128
Jaculus_blanfordi	0	0.0861573	0	0.913843
Dipus_sagitta	0	0.0458664	0	0.954134
Paradipus_ctenodactylus	0	0.0314858	0	0.968514
Euchoreutes_naso	0	0.0245562	0	0.975444
Salpingotus_crassicauda	0	0.0384097	0	0.96159
Salpingotus_pallidus	0.104259	0	0.895741	0
Salpingotus_heptneri	0.104259	0	0.895741	0
Salpingotus_kozlovi	0	0.0794729	0	0.920527
Cardiocranius_paradoxus	0	0.0239058	0	0.976094
Typhlomys_cinereus	0	0.0249501	0	0.97505
Platacanthomys_lasiurus	0.0344168	0	0.965583	0
Spalax_arenarius	0.159262	0	0.840738	0
Spalax_zemni	0.191848	0	0.808152	0
Spalax_uralensis	0.191848	0	0.808152	0
Spalax_microphthalmus	0	0.112193	0	0.887807
Spalax_graecus	0.0596589	0	0.940341	0
Spalax_giganteus	0.0406843	0	0.959316	0
Myospalax_aspalax	0	0.0671497	0	0.93285
Myospalax_psilurus	0	0.0947238	0	0.905276
Myospalax_myospalax	0	0.0947238	0	0.905276
Eospalax_rothschildi	0	0.0290511	0	0.970949
Eospalax_smithii	0.0378312	0	0.962169	0
Eospalax_fontanierii	0	0.0326406	0	0.967359
Tachyoryctes_splendens	0	0.0262052	0	0.973795
Tachyoryctes_macrocephalus	0.0365815	0	0.963419	0
Rhizomys_pruinosus	0	0.0327986	0	0.967201
Rhizomys_sinensis	0	0.0327986	0	0.967201
Rhizomys_sumatrensis	0	0.0295296	0	0.97047
Cannomys_badius	0	0.0264822	0	0.973518
Calomyscus_urartensis	0.0689899	0	0.93101	0
Calomyscus_mystax	0	0.180753	0	0.819247
Calomyscus_grandis	0.177989	0	0.822011	0
Calomyscus_hotsoni	0.172446	0	0.827554	0
Calomyscus_tsolovi	0.172446	0	0.827554	0
Calomyscus_elburzensis	0	0.0628606	0	0.937139
Calomyscus_baluchi	0	0.0628606	0	0.937139
Calomyscus_bailwardi	0	0.0473507	0	0.952649
Prometheomys_schaposchnikowi	0.0456323	0	0.954368	0
Dicrostonyx_unalascensis	0.283811	0	0.716189	0
Dicrostonyx_nelsoni	0	0.28223	0	0.71777
Dicrostonyx_richardsoni	0	0.422352	0	0.577648
Dicrostonyx_groenlandicus	0	0.455363	0	0.544637
Dicrostonyx_vinogradovi	0.455504	0	0.544496	0
Dicrostonyx_hudsonius	0	0.380474	0	0.619526
Dicrostonyx_torquatus	0	0.286807	0	0.713193
Dicrostonyx_nunatakensis	0.107012	0	0.892988	0
Phenacomys_ungava	0	0.136039	0	0.863961
Phenacomys_intermedius	0	0.136039	0	0.863961
Arborimus_pomo	0.292979	0	0.707021	0
Arborimus_longicaudus	0.292979	0	0.707021	0
Arborimus_albipes	0.287051	0	0.712949	0
Myopus_schisticolor	0	0.0573363	0	0.942664
Synaptomys_borealis	0	0.059819	0	0.940181
Lemmus_trimucronatus	0	0.0847682	0	0.915232
Lemmus_portenkoi	0.0853637	0	0.914636	0
Lemmus_sibiricus	0	0.129687	0	0.870313
Lemmus_amurensis	0	0.129687	0	0.870313
Synaptomys_cooperi	0	0.0430625	0	0.956938
Lagurus_lagurus	0	0.0745761	0	0.925424
Eolagurus_przewalskii	0	0.160081	0	0.839919
Eolagurus_luteus	0	0.160081	0	0.839919
Lemmiscus_curtatus	0	0.0991544	0	0.900846
Arvicola_scherman	0	0.0549633	0	0.945037
Dinaromys_bogdanovi	0.0842292	0	0.915771	0
Ellobius_fuscocapillus	0	0.0442942	0	0.955706
Ellobius_lutescens	0	0.172794	0	0.827206
Ellobius_tancrei	0	0.172794	0	0.827206
Ellobius_talpinus	0	0.0891531	0	0.910847
Ellobius_alaicus	0.0927341	0	0.907266	0
Microtus_gregalis	0	0.194581	0	0.805419
Volemys_musseri	0.162899	0	0.837101	0
Proedromys_bedfordi	0.15649	0	0.84351	0
Proedromys_liangshanensis	0.155005	0	0.844995	0
Microtus_oeconomus	0	0.263037	0	0.736963
Microtus_kikuchii	0.345343	0	0.654657	0
Microtus_brachycercus	0.345343	0	0.654657	0
Microtus_montebelli	0	0.219934	0	0.780066
Microtus_limnophilus	0	0.271993	0	0.728007
Microtus_fortis	0	0.271993	0	0.728007
Microtus_maximowiczii	0	0.358839	0	0.641161
Microtus_sachalinensis	0.37161	0	0.62839	0
Microtus_mongolicus	0	0.394399	0	0.605601
Microtus_middendorffii	0	0.394399	0	0.605601
Microtus_evoronensis	0.358047	0	0.641953	0
Volemys_millicens	0.358047	0	0.641953	0
Neodon_irene	0	0.397572	0	0.602428
Microtus_clarkei	0	0.450357	0	0.549643
Microtus_mujanensis	0.450201	0	0.549799	0
Neodon_sikimensis	0.342731	0	0.657269	0
Neodon_linzhiensis	0.312058	0	0.687942	0
Lasiopodomys_mandarinus	0	0.10842	0	0.89158
Lasiopodomys_brandtii	0	0.10842	0	0.89158
Microtus_levis	0	0.514674	0	0.485326
Microtus_nasarovi	0.555089	0	0.444911	0
Microtus_arvalis	0	0.554146	0	0.445854
Microtus_transcaspicus	0.423009	0	0.576991	0
Microtus_mexicanus	0	0.419788	0	0.580212
Microtus_ilaeus	0	0.266694	0	0.733306
Microtus_schelkovnikovi	0.361531	0	0.638469	0
Microtus_dogramacii	0.651178	0	0.348822	0
Microtus_guentheri	0	0.634076	0	0.365924
Microtus_hyperboreus	0	0.623091	0	0.376909
Microtus_irani	0.831184	0	0.168816	0
Microtus_schidlovskii	0.831184	0	0.168816	0
Microtus_anatolicus	0.752945	0	0.247055	0
Microtus_socialis	0	0.649642	0	0.350358
Microtus_paradoxus	0.496778	0	0.503222	0
Microtus_gerbei	0	0.271616	0	0.728384
Microtus_felteni	0.522462	0	0.477538	0
Microtus_thomasi	0.522462	0	0.477538	0
Microtus_multiplex	0.571267	0	0.428733	0
Microtus_liechtensteini	0.706586	0	0.293414	0
Microtus_bavaricus	0.706586	0	0.293414	0
Microtus_tatricus	0.507741	0	0.492259	0
Microtus_lusitanicus	0	0.75084	0	0.24916
Microtus_duodecimcostatus	0	0.75084	0	0.24916
Microtus_savii	0	0.238161	0	0.761839
Microtus_subterraneus	0	0.232628	0	0.767372
Microtus_daghestanicus	0	0.232628	0	0.767372
Microtus_majori	0.295004	0	0.704996	0
Microtus_cabrerae	0.226929	0	0.773071	0
Microtus_breweri	0.186381	0	0.813619	0
Blanfordimys_bucharensis	0.195654	0	0.804346	0
Blanfordimys_afghanus	0	0.195267	0	0.804733
Microtus_agrestis	0	0.107282	0	0.892718
Microtus_miurus	0	0.14402	0	0.85598
Microtus_abbreviatus	0.15357	0	0.84643	0
Microtus_oregoni	0	0.146975	0	0.853025
Microtus_longicaudus	0	0.146975	0	0.853025
Microtus_townsendii	0	0.345127	0	0.654873
Microtus_canicaudus	0.486459	0	0.513541	0
Neodon_forresti	0.486459	0	0.513541	0
Microtus_pennsylvanicus	0	0.222361	0	0.777639
Microtus_montanus	0	0.222361	0	0.777639
Microtus_qazvinensis	0.18793	0	0.81207	0
Microtus_xanthognathus	0	0.183967	0	0.816033
Microtus_guatemalensis	0.288017	0	0.711983	0
Microtus_oaxacensis	0.288017	0	0.711983	0
Microtus_quasiater	0.276752	0	0.723248	0
Microtus_pinetorum	0	0.282695	0	0.717305
Microtus_chrotorrhinus	0	0.21538	0	0.78462
Microtus_umbrosus	0.239759	0	0.760241	0
Microtus_californicus	0	0.155696	0	0.844304
Microtus_ochrogaster	0	0.155696	0	0.844304
Chionomys_nivalis	0	0.104087	0	0.895913
Chionomys_roberti	0.155961	0	0.844039	0
Chionomys_gud	0.155961	0	0.844039	0
Myodes_glareolus	0	0.272797	0	0.727203
Alticola_olchonensis	0.694815	0	0.305185	0
Myodes_shanseius	0	0.709551	0	0.290449
Alticola_tuvinicus	0.709805	0	0.290195	0
Alticola_strelzowi	0	0.679177	0	0.320823
Alticola_semicanus	0	0.679177	0	0.320823
Alticola_barakshin	0	0.474633	0	0.525367
Alticola_albicaudus	0.625062	0	0.374938	0
Alticola_argentatus	0	0.654802	0	0.345198
Alticola_roylei	0.633921	0	0.366079	0
Alticola_montosa	0.572328	0	0.427672	0
Alticola_lemminus	0	0.398744	0	0.601256
Alticola_macrotis	0	0.398744	0	0.601256
Myodes_californicus	0	0.361594	0	0.638406
Myodes_rutilus	0	0.361594	0	0.638406
Myodes_gapperi	0	0.322304	0	0.677696
Myodes_centralis	0	0.322304	0	0.677696
Alticola_stoliczkanus	0	0.106681	0	0.893319
Myodes_smithii	0.41029	0	0.58971	0
Myodes_andersoni	0.41029	0	0.58971	0
Myodes_rex	0.301479	0	0.698521	0
Myodes_rufocanus	0	0.389237	0	0.610763
Myodes_regulus	0.366575	0	0.633425	0
Eothenomys_proditor	0.46605	0	0.53395	0
Eothenomys_olitor	0.46605	0	0.53395	0
Eothenomys_wardi	0.445601	0	0.554399	0
Eothenomys_custos	0.445601	0	0.554399	0
Eothenomys_chinensis	0.369207	0	0.630793	0
Eothenomys_miletus	0	0.402808	0	0.597192
Eothenomys_melanogaster	0	0.402808	0	0.597192
Eothenomys_cachinus	0.386674	0	0.613326	0
Caryomys_inez	0	0.26217	0	0.73783
Caryomys_eva	0	0.26217	0	0.73783
Hyperacrius_wynnei	0.476994	0	0.523006	0
Hyperacrius_fertilis	0.476994	0	0.523006	0
Cansumys_canus	0.0389742	0	0.961026	0
Mesocricetus_newtoni	0.0563902	0	0.94361	0
Mesocricetus_brandti	0	0.0552856	0	0.944714
Mesocricetus_raddei	0.0915455	0	0.908455	0
Mesocricetus_auratus	0.0915455	0	0.908455	0
Allocricetulus_eversmanni	0	0.0321268	0	0.967873
Allocricetulus_curtatus	0	0.0321268	0	0.967873
Cricetus_cricetus	0	0.0264315	0	0.973568
Tscherskia_triton	0	0.0255147	0	0.974485
Cricetulus_migratorius	0	0.0251285	0	0.974871
Cricetulus_longicaudatus	0	0.0372455	0	0.962755
Cricetulus_tibetanus	0.038739	0	0.961261	0
Cricetulus_alticola	0.0473871	0	0.952613	0
Cricetulus_barabensis	0	0.0473609	0	0.952639
Cricetulus_lama	0.0404946	0	0.959505	0
Cricetulus_sokolovi	0	0.0346532	0	0.965347
Cricetulus_kamensis	0.0347811	0	0.965219	0
Phodopus_roborovskii	0	0.0240499	0	0.97595
Phodopus_sungorus	0	0.043559	0	0.956441
Phodopus_campbelli	0	0.043559	0	0.956441
Neotoma_devia	0.123265	0	0.876735	0
Neotoma_lepida	0	0.120867	0	0.879133
Neotoma_bryanti	0	0.0907505	0	0.90925
Neotoma_cinerea	0	0.0742431	0	0.925757
Neotoma_stephensi	0	0.114877	0	0.885123
Neotoma_micropus	0	0.256704	0	0.743296
Neotoma_phenax	0.391048	0	0.608952	0
Neotoma_leucodon	0	0.463083	0	0.536917
Neotoma_angustapalata	0.469674	0	0.530326	0
Neotoma_albigula	0	0.467532	0	0.532468
Neotoma_goldmani	0.220908	0	0.779092	0
Neotoma_floridana	0	0.196099	0	0.803901
Neotoma_magister	0	0.196099	0	0.803901
Neotoma_mexicana	0	0.156005	0	0.843995
Neotoma_nelsoni	0.156024	0	0.843976	0
Neotoma_fuscipes	0.453178	0	0.546822	0
Neotoma_palatina	0.518108	0	0.481892	0
Neotoma_chrysomelas	0.518108	0	0.481892	0
Neotoma_macrotis	0.165905	0	0.834095	0
Xenomys_nelsoni	0.138745	0	0.861255	0
Nelsonia_neotomodon	0.157753	0	0.842247	0
Nelsonia_goldmani	0.157753	0	0.842247	0
Hodomys_alleni	0	0.0519057	0	0.948094
Ochrotomys_nuttalli	0	0.0283705	0	0.97163
Reithrodontomys_megalotis	0	0.25012	0	0.74988
Reithrodontomys_sumichrasti	0	0.263821	0	0.736179
Reithrodontomys_zacatecae	0	0.263821	0	0.736179
Reithrodontomys_musseri	0.425494	0	0.574506	0
Reithrodontomys_chrysopsis	0.425494	0	0.574506	0
Reithrodontomys_paradoxus	0.202573	0	0.797427	0
Reithrodontomys_humulis	0	0.202628	0	0.797372
Reithrodontomys_montanus	0	0.155825	0	0.844175
Reithrodontomys_raviventris	0.178907	0	0.821093	0
Reithrodontomys_hirsutus	0.130441	0	0.869559	0
Reithrodontomys_fulvescens	0	0.0948583	0	0.905142
Reithrodontomys_bakeri	0.358738	0	0.641262	0
Reithrodontomys_microdon	0.358738	0	0.641262	0
Reithrodontomys_tenuirostris	0.317512	0	0.682488	0
Reithrodontomys_gracilis	0	0.381706	0	0.618294
Reithrodontomys_spectabilis	0.3791	0	0.6209	0
Reithrodontomys_darienensis	0.326287	0	0.673713	0
Reithrodontomys_mexicanus	0	0.538112	0	0.461888
Reithrodontomys_burti	0.533737	0	0.466263	0
Reithrodontomys_brevirostris	0.461707	0	0.538293	0
Reithrodontomys_rodriguezi	0.303641	0	0.696359	0
Reithrodontomys_creper	0.303641	0	0.696359	0
Isthmomys_pirrensis	0.13986	0	0.86014	0
Isthmomys_flavidus	0.13986	0	0.86014	0
Onychomys_torridus	0	0.0425075	0	0.957492
Onychomys_leucogaster	0	0.0473895	0	0.95261
Onychomys_arenicola	0	0.0473895	0	0.95261
Osgoodomys_banderanus	0	0.106728	0	0.893272
Peromyscus_eremicus	0	0.262891	0	0.737109
Peromyscus_fraterculus	0.234251	0	0.765749	0
Peromyscus_dickeyi	0.20872	0	0.79128	0
Peromyscus_californicus	0.135389	0	0.864611	0
Peromyscus_difficilis	0	0.415759	0	0.584241
Peromyscus_nasutus	0	0.415759	0	0.584241
Peromyscus_attwateri	0	0.371959	0	0.628041
Habromys_schmidlyi	0.379521	0	0.620479	0
Peromyscus_ochraventer	0.258449	0	0.741551	0
Peromyscus_pectoralis	0	0.556505	0	0.443495
Peromyscus_gratus	0	0.556505	0	0.443495
Peromyscus_interparietalis	0.507411	0	0.492589	0
Peromyscus_truei	0	0.355348	0	0.644652
Peromyscus_stephani	0.668962	0	0.331038	0
Peromyscus_boylii	0	0.818519	0	0.181481
Peromyscus_simulus	0.793126	0	0.206874	0
Peromyscus_madrensis	0.570369	0	0.429631	0
Peromyscus_spicilegus	0.475771	0	0.524229	0
Peromyscus_hylocetes	0.709517	0	0.290483	0
Peromyscus_sejugis	0.709517	0	0.290483	0
Peromyscus_polius	0.618386	0	0.381614	0
Peromyscus_aztecus	0	0.727757	0	0.272243
Peromyscus_winkelmanni	0.653299	0	0.346701	0
Peromyscus_melanurus	0.653299	0	0.346701	0
Peromyscus_beatae	0.632165	0	0.367835	0
Peromyscus_levipes	0.632165	0	0.367835	0
Peromyscus_pseudocrinitus	0.623256	0	0.376744	0
Peromyscus_schmidlyi	0.623256	0	0.376744	0
Peromyscus_furvus	0.255084	0	0.744916	0
Peromyscus_slevini	0.289581	0	0.710419	0
Peromyscus_crinitus	0	0.305674	0	0.694326
Habromys_delicatulus	0.47391	0	0.52609	0
Peromyscus_sagax	0.47391	0	0.52609	0
Habromys_simulatus	0.375659	0	0.624341	0
Habromys_chinanteco	0.375659	0	0.624341	0
Peromyscus_mekisturus	0.52829	0	0.47171	0
Habromys_lophurus	0.52829	0	0.47171	0
Habromys_ixtlani	0.60373	0	0.39627	0
Habromys_lepturus	0.60373	0	0.39627	0
Neotomodon_alstoni	0.183815	0	0.816185	0
Podomys_floridanus	0.183815	0	0.816185	0
Peromyscus_mayensis	0.215536	0	0.784464	0
Peromyscus_caniceps	0.333149	0	0.666851	0
Peromyscus_megalops	0.333149	0	0.666851	0
Peromyscus_melanocarpus	0.314537	0	0.685463	0
Peromyscus_perfulvus	0.390982	0	0.609018	0
Peromyscus_melanophrys	0	0.510174	0	0.489826
Peromyscus_guatemalensis	0.681852	0	0.318148	0
Peromyscus_grandis	0.681852	0	0.318148	0
Peromyscus_zarhynchus	0.53871	0	0.46129	0
Peromyscus_mexicanus	0	0.861314	0	0.138686
Peromyscus_merriami	0	0.861314	0	0.138686
Peromyscus_gymnotis	0.601342	0	0.398658	0
Peromyscus_yucatanicus	0.359516	0	0.640484	0
Peromyscus_stirtoni	0.247263	0	0.752737	0
Megadontomys_thomasi	0.363337	0	0.636663	0
Megadontomys_nelsoni	0.363337	0	0.636663	0
Megadontomys_cryophilus	0.335235	0	0.664765	0
Peromyscus_hooperi	0.115862	0	0.884138	0
Peromyscus_keeni	0	0.47121	0	0.52879
Peromyscus_maniculatus	0	0.47121	0	0.52879
Peromyscus_polionotus	0	0.491326	0	0.508674
Peromyscus_eva	0.495624	0	0.504376	0
Peromyscus_melanotis	0	0.439461	0	0.560539
Peromyscus_bullatus	0.439999	0	0.560001	0
Peromyscus_leucopus	0	0.21122	0	0.78878
Peromyscus_gossypinus	0	0.21122	0	0.78878
Scotinomys_xerampelinus	0.0928977	0	0.907102	0
Scotinomys_teguina	0.0928977	0	0.907102	0
Baiomys_taylori	0	0.0310199	0	0.96898
Baiomys_musculus	0	0.0310199	0	0.96898
Tylomys_panamensis	0.51239	0	0.48761	0
Tylomys_fulviventer	0.51239	0	0.48761	0
Tylomys_watsoni	0.508545	0	0.491455	0
Tylomys_bullaris	0.508545	0	0.491455	0
Tylomys_mirae	0.337366	0	0.662634	0
Tylomys_tumbalensis	0.160025	0	0.839975	0
Tylomys_nudicaudus	0	0.161368	0	0.838632
Ototylomys_phyllotis	0	0.0264799	0	0.97352
Otonyctomys_hatti	0.0383008	0	0.961699	0
Nyctomys_sumichrasti	0	0.0263308	0	0.973669
Neusticomys_ferreirai	0	0.0279705	0	0.972029
Wilfredomys_oenax	0	0.0489446	0	0.951055
Phaenomys_ferrugineus	0.0943393	0	0.905661	0
Chinchillula_sahamae	0.0943393	0	0.905661	0
Abrawayaomys_ruschii	0.116736	0	0.883264	0
Abrawayaomys_chebezi	0.116736	0	0.883264	0
Reithrodon_typicus	0	0.0919497	0	0.90805
Reithrodon_auritus	0	0.0919497	0	0.90805
Sigmodon_leucotis	0	0.0349511	0	0.965049
Sigmodon_fulviventer	0	0.0349511	0	0.965049
Sigmodon_alleni	0.0831839	0	0.916816	0
Sigmodon_hirsutus	0	0.0752934	0	0.924707
Sigmodon_ochrognathus	0	0.0636572	0	0.936343
Sigmodon_mascotensis	0	0.0861397	0	0.91386
Sigmodon_arizonae	0	0.0861397	0	0.91386
Sigmodon_hispidus	0	0.0766737	0	0.923326
Sigmodon_toltecus	0	0.0766737	0	0.923326
Sigmodon_alstoni	0	0.027672	0	0.972328
Brucepattersonius_misionensis	0.438364	0	0.561636	0
Brucepattersonius_griserufescens	0.438364	0	0.561636	0
Brucepattersonius_paradisus	0.25582	0	0.74418	0
Brucepattersonius_iheringi	0	0.31312	0	0.68688
Brucepattersonius_soricinus	0.310849	0	0.689151	0
Blarinomys_breviceps	0	0.181307	0	0.818693
Brucepattersonius_igniventris	0.281468	0	0.718532	0
Brucepattersonius_guarani	0.281468	0	0.718532	0
Lenoxus_apicalis	0.129347	0	0.870653	0
Kunsia_tomentosus	0	0.0543959	0	0.945604
Scapteromys_tumidus	0	0.0543959	0	0.945604
Bibimys_chacoensis	0.217547	0	0.782453	0
Bibimys_torresi	0.224458	0	0.775542	0
Bibimys_labiosus	0	0.233952	0	0.766048
Akodon_sanctipaulensis	0.201837	0	0.798163	0
Juscelinomys_huanchacae	0.185901	0	0.814099	0
Oxymycterus_delator	0.533182	0	0.466818	0
Oxymycterus_inca	0	0.676918	0	0.323082
Oxymycterus_amazonicus	0	0.676918	0	0.323082
Oxymycterus_hucucha	0.494859	0	0.505141	0
Oxymycterus_dasytrichus	0	0.494769	0	0.505231
Oxymycterus_nasutus	0	0.417522	0	0.582478
Oxymycterus_paramensis	0	0.493876	0	0.506124
Oxymycterus_hiska	0.531545	0	0.468455	0
Oxymycterus_angularis	0	0.570005	0	0.429995
Oxymycterus_wayku	0.570728	0	0.429272	0
Oxymycterus_quaestor	0	0.799334	0	0.200666
Oxymycterus_roberti	0	0.799334	0	0.200666
Oxymycterus_josei	0.879669	0	0.120331	0
Oxymycterus_caparoae	0.879669	0	0.120331	0
Oxymycterus_hispidus	0	0.83504	0	0.16496
Oxymycterus_rufus	0	0.83504	0	0.16496
Akodon_serrensis	0	0.0830542	0	0.916946
Akodon_mimus	0.227857	0	0.772143	0
Akodon_toba	0	0.624438	0	0.375562
Akodon_molinae	0	0.693053	0	0.306947
Akodon_dolores	0	0.693053	0	0.306947
Akodon_dayi	0	0.487929	0	0.512071
Akodon_iniscatus	0	0.28876	0	0.71124
Akodon_philipmyersi	0.351023	0	0.648977	0
Akodon_lindberghi	0.351023	0	0.648977	0
Akodon_cursor	0	0.366757	0	0.633243
Akodon_mystax	0.53675	0	0.46325	0
Akodon_paranaensis	0	0.528395	0	0.471605
Akodon_montensis	0	0.465927	0	0.534073
Akodon_reigi	0.637837	0	0.362163	0
Akodon_surdus	0.637837	0	0.362163	0
Akodon_subfuscus	0.649758	0	0.350242	0
Akodon_lutescens	0.649758	0	0.350242	0
Akodon_polopi	0.693747	0	0.306253	0
Akodon_sylvanus	0.693747	0	0.306253	0
Akodon_spegazzinii	0	0.688417	0	0.311583
Akodon_boliviensis	0	0.688417	0	0.311583
Akodon_azarae	0	0.511708	0	0.488292
Akodon_juninensis	0.529146	0	0.470854	0
Akodon_fumeus	0.695119	0	0.304881	0
Akodon_kofordi	0.695119	0	0.304881	0
Akodon_siberiae	0.479719	0	0.520281	0
Akodon_budini	0.479719	0	0.520281	0
Akodon_albiventer	0	0.397851	0	0.602149
Akodon_varius	0	0.461207	0	0.538793
Akodon_simulator	0.464959	0	0.535041	0
Akodon_aerosus	0.504244	0	0.495756	0
Akodon_torques	0.603914	0	0.396086	0
Akodon_orophilus	0.675018	0	0.324982	0
Akodon_mollis	0	0.698975	0	0.301025
Akodon_affinis	0.514202	0	0.485798	0
Thaptomys_nigrita	0	0.0659918	0	0.934008
Necromys_lactens	0.206676	0	0.793324	0
Necromys_obscurus	0.270799	0	0.729201	0
Necromys_lenguarum	0	0.517326	0	0.482674
Necromys_lasiurus	0	0.517326	0	0.482674
Necromys_temchuki	0.471359	0	0.528641	0
Necromys_punctulatus	0.369404	0	0.630596	0
Necromys_amoenus	0.369404	0	0.630596	0
Necromys_urichi	0	0.286981	0	0.713019
Necromys_benefactus	0	0.286981	0	0.713019
Thalpomys_lasiotis	0	0.094515	0	0.905485
Thalpomys_cerradensis	0	0.094515	0	0.905485
Podoxymys_roraimae	0.127143	0	0.872857	0
Rhipidomys_ochrogaster	0.127427	0	0.872573	0
Rhipidomys_wetzeli	0.127427	0	0.872573	0
Rhipidomys_macconnelli	0	0.162803	0	0.837197
Rhipidomys_austrinus	0.144823	0	0.855177	0
Rhipidomys_caucensis	0.837968	0	0.162032	0
Rhipidomys_itoan	0.837968	0	0.162032	0
Rhipidomys_venustus	0.794795	0	0.205205	0
Rhipidomys_tribei	0.558709	0	0.441291	0
Rhipidomys_macrurus	0	0.404104	0	0.595896
Rhipidomys_fulviventer	0.436534	0	0.563466	0
Rhipidomys_cariri	0	0.418867	0	0.581133
Rhipidomys_leucodactylus	0	0.423978	0	0.576022
Rhipidomys_couesi	0.423275	0	0.576725	0
Rhipidomys_gardneri	0.413118	0	0.586882	0
Rhipidomys_mastacalis	0	0.444744	0	0.555256
Rhipidomys_venezuelae	0.44582	0	0.55418	0
Rhipidomys_ipukensis	0.480218	0	0.519782	0
Rhipidomys_nitela	0	0.631928	0	0.368072
Rhipidomys_emiliae	0	0.637115	0	0.362885
Rhipidomys_modicus	0.639228	0	0.360772	0
Rhipidomys_latimanus	0.20153	0	0.79847	0
Thomasomys_oreas	0	0.586356	0	0.413644
Thomasomys_cinereiventer	0.492516	0	0.507484	0
Thomasomys_bombycinus	0.353105	0	0.646895	0
Thomasomys_monochromos	0.598375	0	0.401625	0
Thomasomys_praetor	0.598375	0	0.401625	0
Thomasomys_paramorum	0.658378	0	0.341622	0
Thomasomys_eleusis	0.658378	0	0.341622	0
Thomasomys_ucucha	0.598323	0	0.401677	0
Thomasomys_andersoni	0.598323	0	0.401677	0
Thomasomys_erro	0.248922	0	0.751078	0
Thomasomys_daphne	0.194142	0	0.805858	0
Thomasomys_apeco	0.194142	0	0.805858	0
Thomasomys_rosalinda	0.784762	0	0.215238	0
Thomasomys_hylophilus	0.784762	0	0.215238	0
Thomasomys_caudivarius	0.725922	0	0.274078	0
Thomasomys_niveipes	0.725922	0	0.274078	0
Thomasomys_silvestris	0.345398	0	0.654602	0
Thomasomys_cinnameus	0.307575	0	0.692425	0
Thomasomys_incanus	0.427549	0	0.572451	0
Thomasomys_ladewi	0.427549	0	0.572451	0
Thomasomys_taczanowskii	0.422802	0	0.577198	0
Thomasomys_hudsoni	0.422802	0	0.577198	0
Thomasomys_kalinowskii	0.354391	0	0.645609	0
Thomasomys_aureus	0	0.36702	0	0.63298
Thomasomys_vestitus	0.946924	0	0.0530765	0
Thomasomys_ischyrus	0.946924	0	0.0530765	0
Thomasomys_popayanus	0.937584	0	0.0624165	0
Thomasomys_macrotis	0.767584	0	0.232416	0
Thomasomys_baeops	0.781895	0	0.218105	0
Thomasomys_onkiro	0.859266	0	0.140734	0
Thomasomys_pyrrhonotus	0.859266	0	0.140734	0
Thomasomys_cinereus	0.450586	0	0.549414	0
Thomasomys_notatus	0	0.541167	0	0.458833
Thomasomys_laniger	0.525891	0	0.474109	0
Thomasomys_gracilis	0.261724	0	0.738276	0
Thomasomys_vulcani	0.261724	0	0.738276	0
Chilomys_instans	0	0.164384	0	0.835616
Rhagomys_longilingua	0.134906	0	0.865094	0
Aepeomys_reigi	0.0853792	0	0.914621	0
Aepeomys_lugens	0.0853792	0	0.914621	0
Eremoryzomys_polius	0.111678	0	0.888322	0
Drymoreomys_albimaculatus	0.111678	0	0.888322	0
Sooretamys_angouya	0	0.0483806	0	0.951619
Cerradomys_marinhus	0.11425	0	0.88575	0
Cerradomys_maracajuensis	0	0.100723	0	0.899277
Cerradomys_subflavus	0	0.0914937	0	0.908506
Cerradomys_scotti	0	0.0914937	0	0.908506
Pseudoryzomys_simplex	0	0.0595392	0	0.940461
Nesoryzomys_fernandinae	0.388025	0	0.611975	0
Nesoryzomys_swarthi	0.388025	0	0.611975	0
Nesoryzomys_narboroughi	0.262718	0	0.737282	0
Aegialomys_xanthaeolus	0	0.29688	0	0.70312
Aegialomys_galapagoensis	0.284364	0	0.715636	0
Sigmodontomys_alfari	0	0.219249	0	0.780751
Melanomys_caliginosus	0	0.249033	0	0.750967
Melanomys_robustulus	0.45319	0	0.54681	0
Melanomys_zunigae	0.45319	0	0.54681	0
Oryzomys_dimidiatus	0.30746	0	0.69254	0
Oryzomys_gorgasi	0.30746	0	0.69254	0
Microryzomys_minutus	0	0.317119	0	0.682881
Microryzomys_altissimus	0	0.317119	0	0.682881
Neacomys_minutus	0	0.273525	0	0.726475
Neacomys_tenuipes	0	0.273525	0	0.726475
Oreoryzomys_balneator	0.144241	0	0.855759	0
Neacomys_paracou	0	0.0677402	0	0.93226
Neacomys_pictus	0.136781	0	0.863219	0
Neacomys_spinosus	0	0.117448	0	0.882552
Neacomys_dubosti	0	0.0982245	0	0.901775
Neacomys_guianae	0	0.122134	0	0.877866
Neacomys_musseri	0.145439	0	0.854561	0
Microakodontomys_transitorius	0.124421	0	0.875579	0
Oligoryzomys_arenalis	0.377621	0	0.622379	0
Oligoryzomys_fulvescens	0	0.4078	0	0.5922
Oligoryzomys_vegetus	0.436169	0	0.563831	0
Oligoryzomys_moojeni	0	0.388456	0	0.611544
Oligoryzomys_rupestris	0	0.438497	0	0.561503
Oligoryzomys_griseolus	0.532377	0	0.467623	0
Oligoryzomys_eliurus	0	0.624873	0	0.375127
Oligoryzomys_delticola	0	0.624873	0	0.375127
Oligoryzomys_chacoensis	0	0.333312	0	0.666688
Oligoryzomys_nigripes	0	0.404775	0	0.595225
Oligoryzomys_stramineus	0	0.404775	0	0.595225
Oligoryzomys_brendae	0.432314	0	0.567686	0
Oligoryzomys_destructor	0	0.432183	0	0.567817
Oligoryzomys_andinus	0	0.516039	0	0.483961
Oligoryzomys_fornesi	0	0.516039	0	0.483961
Oligoryzomys_magellanicus	0.554247	0	0.445753	0
Oligoryzomys_longicaudatus	0	0.552694	0	0.447306
Oligoryzomys_flavescens	0	0.257172	0	0.742828
Oligoryzomys_microtis	0	0.091714	0	0.908286
Handleyomys_fuscatus	0.142554	0	0.857446	0
Handleyomys_melanotis	0.213965	0	0.786035	0
Handleyomys_rhabdops	0.277861	0	0.722139	0
Handleyomys_rostratus	0	0.280125	0	0.719875
Handleyomys_alfaroi	0	0.162618	0	0.837382
Handleyomys_saturatior	0.247381	0	0.752619	0
Handleyomys_chapmani	0.247381	0	0.752619	0
Handleyomys_intectus	0.0875752	0	0.912425	0
Euryoryzomys_emmonsae	0	0.0675903	0	0.93241
Euryoryzomys_macconnelli	0	0.0675903	0	0.93241
Euryoryzomys_lamia	0.286391	0	0.713609	0
Euryoryzomys_legatus	0.286391	0	0.713609	0
Euryoryzomys_nitidus	0	0.241889	0	0.758111
Euryoryzomys_russatus	0	0.209666	0	0.790334
Transandinomys_talamancae	0	0.0908977	0	0.909102
Transandinomys_bolivaris	0	0.0908977	0	0.909102
Oecomys_flavicans	0.0709361	0	0.929064	0
Oecomys_rex	0	0.0702083	0	0.929792
Oecomys_catherinae	0	0.316204	0	0.683796
Oecomys_speciosus	0	0.339605	0	0.660395
Oecomys_concolor	0	0.339605	0	0.660395
Oecomys_rutilus	0	0.175655	0	0.824345
Oecomys_phaeotis	0.273019	0	0.726981	0
Oecomys_paricola	0	0.247089	0	0.752911
Oecomys_auyantepui	0	0.223189	0	0.776811
Oecomys_superans	0	0.168628	0	0.831372
Oecomys_roberti	0	0.191449	0	0.808551
Oecomys_bicolor	0	0.191449	0	0.808551
Oecomys_mamorae	0	0.198897	0	0.801103
Oecomys_trinitatis	0	0.198897	0	0.801103
Oecomys_cleberi	0	0.155379	0	0.844621
Nephelomys_devius	0.53237	0	0.46763	0
Nephelomys_keaysi	0.53237	0	0.46763	0
Nephelomys_levipes	0.336599	0	0.663401	0
Nephelomys_caracolus	0.59368	0	0.40632	0
Nephelomys_meridensis	0.59368	0	0.40632	0
Nephelomys_albigularis	0	0.51747	0	0.48253
Mindomys_hammondi	0.335347	0	0.664653	0
Nephelomys_auriventer	0.255442	0	0.744558	0
Hylaeamys_oniscus	0.101258	0	0.898742	0
Hylaeamys_yunganus	0	0.101218	0	0.898782
Hylaeamys_megacephalus	0	0.135882	0	0.864118
Hylaeamys_perenensis	0	0.213597	0	0.786403
Hylaeamys_laticeps	0	0.235039	0	0.764961
Hylaeamys_tatei	0.340386	0	0.659614	0
Hylaeamys_acritus	0.340386	0	0.659614	0
Zygodontomys_brunneus	0.0406493	0	0.959351	0
Zygodontomys_brevicauda	0	0.0388525	0	0.961148
Scolomys_ucayalensis	0	0.0357431	0	0.964257
Scolomys_melanops	0.0418069	0	0.958193	0
Irenomys_tarsalis	0.0579829	0	0.942017	0
Euneomys_fossor	0.0933068	0	0.906693	0
Euneomys_mordax	0.160515	0	0.839485	0
Euneomys_petersoni	0	0.161511	0	0.838489
Euneomys_chinchilloides	0.0837736	0	0.916226	0
Andinomys_edax	0	0.0882376	0	0.911762
Punomys_lemminus	0.12769	0	0.87231	0
Punomys_kofordi	0.12769	0	0.87231	0
Akodon_pervalens	0.108709	0	0.891291	0
Rhagomys_rufescens	0	0.0291792	0	0.970821
Abrothrix_manni	0.104795	0	0.895205	0
Abrothrix_jelskii	0	0.0940889	0	0.905911
Abrothrix_olivaceus	0	0.100847	0	0.899153
Abrothrix_andinus	0	0.100847	0	0.899153
Abrothrix_longipilis	0	0.0858841	0	0.914116
Abrothrix_sanborni	0.164382	0	0.835618	0
Abrothrix_lanosus	0.164382	0	0.835618	0
Notiomys_edwardsii	0	0.0603811	0	0.939619
Chelemys_megalonyx	0.0798625	0	0.920137	0
Geoxus_valdivianus	0	0.0531489	0	0.946851
Chelemys_macronyx	0	0.0450262	0	0.954974
Juliomys_rimofrons	0.0441082	0	0.955892	0
Juliomys_pictipes	0	0.0382435	0	0.961756
Wiedomys_pyrrhorhinos	0	0.0315573	0	0.968443
Wiedomys_cerradensis	0	0.0315573	0	0.968443
Calomys_hummelincki	0	0.06011	0	0.93989
Calomys_expulsus	0	0.139367	0	0.860633
Calomys_venustus	0.442484	0	0.557516	0
Calomys_fecundus	0.442484	0	0.557516	0
Calomys_tocantinsi	0.462987	0	0.537013	0
Calomys_callosus	0	0.46357	0	0.53643
Calomys_boliviae	0.333373	0	0.666627	0
Calomys_tener	0	0.0988804	0	0.90112
Calomys_laucha	0	0.0888673	0	0.911133
Calomys_sorellus	0	0.088265	0	0.911735
Calomys_musculinus	0	0.112484	0	0.887516
Calomys_callidus	0.115733	0	0.884267	0
Calomys_lepidus	0	0.0740309	0	0.925969
Salinomys_delicatus	0.117414	0	0.882586	0
Andalgalomys_pearsoni	0.191476	0	0.808524	0
Andalgalomys_olrogi	0.191476	0	0.808524	0
Phyllotis_limatus	0.514302	0	0.485698	0
Phyllotis_xanthopygus	0	0.696002	0	0.303998
Phyllotis_bonariensis	0.590637	0	0.409363	0
Phyllotis_caprinus	0.540265	0	0.459735	0
Phyllotis_magister	0.373238	0	0.626762	0
Phyllotis_darwini	0.373238	0	0.626762	0
Phyllotis_osgoodi	0.305796	0	0.694204	0
Phyllotis_andium	0.258343	0	0.741657	0
Phyllotis_haggardi	0.430355	0	0.569645	0
Phyllotis_amicus	0.430355	0	0.569645	0
Phyllotis_osilae	0	0.358366	0	0.641634
Phyllotis_alisosiensis	0.663091	0	0.336909	0
Phyllotis_anitae	0.663091	0	0.336909	0
Phyllotis_definitus	0.566133	0	0.433867	0
Loxodontomys_pikumche	0.162886	0	0.837114	0
Loxodontomys_micropus	0	0.175413	0	0.824587
Auliscomys_sublimis	0	0.129766	0	0.870234
Auliscomys_pictus	0	0.175141	0	0.824859
Auliscomys_boliviensis	0	0.175141	0	0.824859
Galenomys_garleppi	0.148555	0	0.851445	0
Tapecomys_primus	0.198194	0	0.801806	0
Phyllotis_wolffsohni	0.198194	0	0.801806	0
Graomys_domorum	0.108873	0	0.891127	0
Graomys_griseoflavus	0	0.130085	0	0.869915
Graomys_edithae	0.12743	0	0.87257	0
Eligmodontia_morgani	0	0.0925528	0	0.907447
Eligmodontia_puerulus	0	0.111104	0	0.888896
Eligmodontia_moreni	0.119102	0	0.880898	0
Eligmodontia_typus	0	0.0776759	0	0.922324
Delomys_sublineatus	0.0571961	0	0.942804	0
Delomys_dorsalis	0	0.069999	0	0.930001
Delomys_collinus	0.0689912	0	0.931009	0
Petromyscus_barbouri	0.0345527	0	0.965447	0
Mystromys_albicaudatus	0	0.0287514	0	0.971249
Petromyscus_monticularis	0	0.0315728	0	0.968427
Petromyscus_shortridgei	0.0336441	0	0.966356	0
Petromyscus_collinus	0	0.02399	0	0.97601
Delanymys_brooksi	0.0384196	0	0.96158	0
Beamys_hindei	0	0.0237213	0	0.976279
Cricetomys_gambianus	0	0.0253454	0	0.974655
Cricetomys_emini	0	0.0253454	0	0.974655
Dendroprionomys_rousseloti	0.0377768	0	0.962223	0
Saccostomus_mearnsi	0	0.0412718	0	0.958728
Saccostomus_campestris	0	0.0412718	0	0.958728
Dendromus_kahuziensis	0.0367262	0	0.963274	0
Dendromus_melanotis	0	0.0356703	0	0.96433
Dendromus_vernayi	0.0941226	0	0.905877	0
Dendromus_lachaisei	0.0941226	0	0.905877	0
Dendromus_oreas	0.041067	0	0.958933	0
Dendromus_mystacalis	0	0.0376036	0	0.962396
Dendromus_insignis	0.131024	0	0.868976	0
Dendromus_messorius	0.148209	0	0.851791	0
Dendromus_mesomelas	0	0.156497	0	0.843503
Dendromus_ruppi	0.115487	0	0.884513	0
Dendromus_kivu	0.0860674	0	0.913933	0
Dendromus_nyikae	0	0.0239584	0	0.976042
Malacothrix_typica	0	0.0291635	0	0.970837
Dendromus_lovati	0.0323284	0	0.967672	0
Steatomys_opimus	0	0.0238945	0	0.976105
Steatomys_bocagei	0	0.0669592	0	0.933041
Steatomys_cuppedius	0	0.0669592	0	0.933041
Steatomys_caurinus	0	0.0315119	0	0.968488
Steatomys_jacksoni	0.104087	0	0.895913	0
Steatomys_krebsii	0	0.103728	0	0.896272
Steatomys_pratensis	0	0.0967742	0	0.903226
Steatomys_parvus	0	0.0967742	0	0.903226
Macrotarsomys_bastardi	0.063366	0	0.936634	0
Monticolomys_koopmani	0.063366	0	0.936634	0
Brachyuromys_ramirohitra	0.16021	0	0.83979	0
Brachyuromys_betsileoensis	0.16021	0	0.83979	0
Nesomys_audeberti	0.267008	0	0.732992	0
Nesomys_lambertoni	0.267008	0	0.732992	0
Nesomys_rufus	0.183393	0	0.816607	0
Hypogeomys_antimena	0.054657	0	0.945343	0
Macrotarsomys_petteri	0.0825063	0	0.917494	0
Macrotarsomys_ingens	0.0825063	0	0.917494	0
Brachytarsomys_villosa	0.0540883	0	0.945912	0
Brachytarsomys_albicauda	0.0540883	0	0.945912	0
Megadendromus_nikolausi	0.246408	0	0.753592	0
Prionomys_batesi	0.246408	0	0.753592	0
Gymnuromys_roberti	0.167586	0	0.832414	0
Eliurus_petteri	0.551774	0	0.448226	0
Eliurus_antsingy	0.551774	0	0.448226	0
Eliurus_carletoni	0.513946	0	0.486054	0
Eliurus_majori	0.217108	0	0.782892	0
Eliurus_danieli	0.233298	0	0.766702	0
Eliurus_webbi	0.39492	0	0.60508	0
Eliurus_minor	0.457946	0	0.542054	0
Eliurus_penicillatus	0.664489	0	0.335511	0
Eliurus_myoxinus	0	0.69663	0	0.30337
Eliurus_tanala	0.408317	0	0.591683	0
Eliurus_ellermani	0.408317	0	0.591683	0
Eliurus_grandidieri	0.0904096	0	0.90959	0
Voalavo_gymnocaudus	0.144107	0	0.855893	0
Voalavo_antsahabensis	0.144107	0	0.855893	0
Lophiomys_imhausi	0	0.023617	0	0.976383
Uranomys_ruddi	0	0.0234263	0	0.976574
Acomys_spinosissimus	0.0590757	0	0.940924	0
Acomys_mullah	0.0590757	0	0.940924	0
Acomys_muzei	0	0.0322397	0	0.96776
Acomys_airensis	0	0.0517232	0	0.948277
Acomys_kempi	0	0.0812834	0	0.918717
Acomys_ngurui	0	0.0812834	0	0.918717
Acomys_russatus	0	0.0254764	0	0.974524
Acomys_ignitus	0.0700388	0	0.929961	0
Acomys_johannis	0	0.15822	0	0.84178
Acomys_cineraceus	0	0.15822	0	0.84178
Acomys_cahirinus	0	0.226752	0	0.773248
Acomys_dimidiatus	0	0.226752	0	0.773248
Acomys_cilicicus	0.266771	0	0.733229	0
Acomys_minous	0.266771	0	0.733229	0
Acomys_louisae	0	0.197796	0	0.802204
Acomys_percivali	0	0.0338454	0	0.966155
Acomys_seurati	0	0.0498598	0	0.95014
Acomys_subspinosus	0.0499611	0	0.950039	0
Acomys_wilsoni	0	0.0350085	0	0.964992
Lophuromys_sikapusi	0	0.0630509	0	0.936949
Lophuromys_menageshae	0.0630555	0	0.936945	0
Lophuromys_sabunii	0.306877	0	0.693123	0
Lophuromys_machangui	0	0.309754	0	0.690246
Lophuromys_flavopunctatus	0	0.582866	0	0.417134
Lophuromys_dieterleni	0.579403	0	0.420597	0
Lophuromys_eisentrauti	0.533031	0	0.466969	0
Lophuromys_huttereri	0.567575	0	0.432425	0
Lophuromys_chrysopus	0.567575	0	0.432425	0
Lophuromys_chercherensis	0.801766	0	0.198234	0
Lophuromys_brevicaudus	0.801766	0	0.198234	0
Lophuromys_makundii	0.757072	0	0.242928	0
Lophuromys_roseveari	0.725893	0	0.274107	0
Lophuromys_melanonyx	0.725893	0	0.274107	0
Lophuromys_kilonzoi	0.652774	0	0.347226	0
Lophuromys_stanleyi	0.652774	0	0.347226	0
Lophuromys_cinereus	0.496837	0	0.503163	0
Lophuromys_medicaudatus	0.676064	0	0.323936	0
Lophuromys_pseudosikapusi	0.676064	0	0.323936	0
Lophuromys_luteogaster	0.528976	0	0.471024	0
Lophuromys_rahmi	0.0574252	0	0.942575	0
Lophuromys_nudicaudus	0	0.0574375	0	0.942563
Lophuromys_woosnami	0.0472523	0	0.952748	0
Leimacomys_buettneri	0.0379247	0	0.962075	0
Tatera_indica	0	0.023401	0	0.976599
Gerbillurus_tytonis	0.0394062	0	0.960594	0
Gerbillurus_setzeri	0.0409982	0	0.959002	0
Gerbillurus_paeba	0	0.0366842	0	0.963316
Gerbilliscus_nigricaudus	0	0.0246683	0	0.975332
Gerbilliscus_robustus	0	0.0288696	0	0.97113
Gerbilliscus_phillipsi	0.0352611	0	0.964739	0
Gerbillurus_vallinus	0	0.0266416	0	0.973358
Gerbilliscus_inclusus	0	0.0266416	0	0.973358
Gerbilliscus_validus	0	0.0529508	0	0.947049
Gerbilliscus_leucogaster	0	0.0529508	0	0.947049
Gerbilliscus_afra	0.0470264	0	0.952974	0
Gerbilliscus_brantsii	0	0.04229	0	0.95771
Gerbilliscus_guineae	0	0.0766215	0	0.923378
Gerbilliscus_boehmi	0	0.0766215	0	0.923378
Gerbilliscus_gambiana	0	0.0288598	0	0.97114
Gerbilliscus_kempi	0	0.0258761	0	0.974124
Desmodillus_auricularis	0	0.023465	0	0.976535
Taterillus_congicus	0	0.0550048	0	0.944995
Taterillus_pygargus	0	0.0752257	0	0.924774
Taterillus_arenarius	0	0.0752257	0	0.924774
Taterillus_gracilis	0	0.0673261	0	0.932674
Taterillus_lacustris	0.0699715	0	0.930029	0
Taterillus_emini	0	0.0848252	0	0.915175
Taterillus_petteri	0	0.0891488	0	0.910851
Taterillus_tranieri	0.0926822	0	0.907318	0
Microdillus_peeli	0.0433427	0	0.956657	0
Sekeetamys_calurus	0	0.0316777	0	0.968322
Gerbillus_nancillus	0	0.280618	0	0.719382
Gerbillus_harwoodi	0	0.280618	0	0.719382
Gerbillus_brockmani	0.317212	0	0.682788	0
Gerbillus_famulus	0.317212	0	0.682788	0
Gerbillus_campestris	0	0.257352	0	0.742648
Gerbillus_rupicola	0.25755	0	0.74245	0
Gerbillus_dasyurus	0	0.268423	0	0.731577
Gerbillus_aquilus	0	0.268423	0	0.731577
Gerbillus_principulus	0.425087	0	0.574913	0
Gerbillus_mesopotamiae	0	0.4249	0	0.5751
Gerbillus_jamesi	0.490506	0	0.509494	0
Gerbillus_percivali	0.505146	0	0.494854	0
Gerbillus_simoni	0	0.505179	0	0.494821
Gerbillus_bottai	0.437632	0	0.562368	0
Gerbillus_grobbeni	0.355826	0	0.644174	0
Gerbillus_cheesmani	0	0.355751	0	0.644249
Gerbillus_dunni	0	0.368222	0	0.631778
Gerbillus_gerbillus	0	0.421586	0	0.578414
Gerbillus_muriculus	0.421647	0	0.578353	0
Gerbillus_hoogstraali	0.653754	0	0.346246	0
Gerbillus_hesperinus	0.653754	0	0.346246	0
Gerbillus_latastei	0.499417	0	0.500583	0
Gerbillus_occiduus	0.528171	0	0.471829	0
Gerbillus_tarabuli	0	0.531396	0	0.468604
Gerbillus_pyramidum	0	0.529622	0	0.470378
Gerbillus_floweri	0.690121	0	0.309879	0
Gerbillus_perpallidus	0.690121	0	0.309879	0
Gerbillus_acticola	0.765417	0	0.234583	0
Gerbillus_pulvinatus	0.765417	0	0.234583	0
Gerbillus_andersoni	0.582254	0	0.417746	0
Gerbillus_maghrebi	0.590421	0	0.409579	0
Gerbillus_nigeriae	0.590421	0	0.409579	0
Gerbillus_gleadowi	0	0.38231	0	0.61769
Gerbillus_cosensis	0.435439	0	0.564561	0
Gerbillus_pusillus	0	0.42607	0	0.57393
Gerbillus_somalicus	0.493965	0	0.506035	0
Gerbillus_juliani	0.6229	0	0.3771	0
Gerbillus_watersi	0.6229	0	0.3771	0
Gerbillus_lowei	0.235519	0	0.764481	0
Gerbillus_poecilops	0.122543	0	0.877457	0
Gerbillus_henleyi	0	0.144554	0	0.855446
Gerbillus_rosalinda	0.308445	0	0.691555	0
Gerbillus_amoenus	0	0.308252	0	0.691748
Gerbillus_stigmonyx	0.306085	0	0.693915	0
Gerbillus_nanus	0	0.30205	0	0.69795
Meriones_tamariscinus	0	0.0264466	0	0.973553
Meriones_zarudnyi	0.0469484	0	0.953052	0
Rhombomys_opimus	0	0.0329909	0	0.967009
Meriones_grandis	0	0.0329909	0	0.967009
Brachiones_przewalskii	0	0.0276541	0	0.972346
Psammomys_vexillaris	0.0529389	0	0.947061	0
Psammomys_obesus	0	0.04347	0	0.95653
Meriones_hurrianae	0	0.0389683	0	0.961032
Meriones_rex	0	0.114257	0	0.885743
Meriones_dahli	0.124222	0	0.875778	0
Meriones_crassus	0	0.121923	0	0.878077
Meriones_libycus	0	0.0617905	0	0.93821
Meriones_tristrami	0	0.0495498	0	0.95045
Meriones_persicus	0	0.165679	0	0.834321
Meriones_shawi	0	0.165679	0	0.834321
Meriones_arimalius	0	0.168059	0	0.831941
Meriones_unguiculatus	0	0.168059	0	0.831941
Meriones_sacramenti	0.133262	0	0.866738	0
Meriones_meridianus	0	0.129378	0	0.870622
Meriones_vinogradovi	0	0.128913	0	0.871087
Meriones_chengi	0.133025	0	0.866975	0
Pachyuromys_duprasi	0	0.0238478	0	0.976152
Ammodillus_imbellis	0	0.0238478	0	0.976152
Desmodilliscus_braueri	0	0.0236703	0	0.97633
Maxomys_alticola	0.195753	0	0.804247	0
Maxomys_surifer	0	0.205801	0	0.794199
Maxomys_moi	0.132092	0	0.867908	0
Maxomys_bartelsii	0.204053	0	0.795947	0
Maxomys_baeodon	0.204053	0	0.795947	0
Maxomys_ochraceiventer	0.121855	0	0.878145	0
Maxomys_dollmani	0.260604	0	0.739396	0
Maxomys_hellwaldii	0.260604	0	0.739396	0
Maxomys_musschenbroekii	0.318484	0	0.681516	0
Maxomys_tajuddinii	0	0.411253	0	0.588747
Maxomys_hylomyoides	0.405599	0	0.594401	0
Maxomys_whiteheadi	0	0.350462	0	0.649538
Crunomys_melanius	0.549951	0	0.450049	0
Crunomys_suncoides	0.549951	0	0.450049	0
Crunomys_fallax	0.567973	0	0.432027	0
Crunomys_celebensis	0.567973	0	0.432027	0
Maxomys_inflatus	0.333537	0	0.666463	0
Maxomys_panglima	0.333537	0	0.666463	0
Maxomys_inas	0.606768	0	0.393232	0
Maxomys_pagensis	0.606768	0	0.393232	0
Maxomys_rajah	0	0.614828	0	0.385172
Maxomys_wattsi	0.576852	0	0.423148	0
Srilankamys_ohiensis	0.170368	0	0.829632	0
Tryphomys_adustus	0.170368	0	0.829632	0
Berylmys_manipulus	0	0.353874	0	0.646126
Berylmys_mackenziei	0.374454	0	0.625546	0
Berylmys_berdmorei	0	0.371868	0	0.628132
Berylmys_bowersi	0	0.3059	0	0.6941
Bullimus_luzonicus	0.389621	0	0.610379	0
Bullimus_gamay	0.401183	0	0.598817	0
Bullimus_bagobus	0.401183	0	0.598817	0
Sundamys_infraluteus	0.602567	0	0.397433	0
Sundamys_maxi	0.602567	0	0.397433	0
Sundamys_muelleri	0	0.531979	0	0.468021
Bandicota_indica	0	0.470453	0	0.529547
Halmaheramys_bokimekot	0.199595	0	0.800405	0
Bunomys_penitus	0.625412	0	0.374588	0
Bunomys_coelestis	0.625412	0	0.374588	0
Bunomys_prolatus	0.7098	0	0.2902	0
Bunomys_torajae	0.822169	0	0.177831	0
Bunomys_karokophilus	0.822169	0	0.177831	0
Bunomys_andrewsi	0.648351	0	0.351649	0
Bunomys_fratrorum	0.648351	0	0.351649	0
Bunomys_chrysocomus	0.499597	0	0.500403	0
Taeromys_microbullatus	0.51635	0	0.48365	0
Taeromys_taerae	0.858667	0	0.141333	0
Taeromys_arcuatus	0.868533	0	0.131467	0
Taeromys_hamatus	0.868533	0	0.131467	0
Taeromys_callitrichus	0.591695	0	0.408305	0
Taeromys_celebensis	0.522477	0	0.477523	0
Taeromys_punicans	0.522477	0	0.477523	0
Paruromys_dominator	0.288417	0	0.711583	0
Nesokia_indica	0	0.324001	0	0.675999
Rattus_koopmani	0.488166	0	0.511834	0
Rattus_stoicus	0.546791	0	0.453209	0
Bandicota_bengalensis	0	0.625297	0	0.374703
Rattus_richardsoni	0.580917	0	0.419083	0
Rattus_lugens	0.601421	0	0.398579	0
Bandicota_savilei	0	0.623162	0	0.376838
Rattus_annandalei	0.685299	0	0.314701	0
Rattus_enganus	0.685299	0	0.314701	0
Rattus_simalurensis	0.229544	0	0.770456	0
Limnomys_sibuanus	0.371558	0	0.628442	0
Limnomys_bryophilus	0.371558	0	0.628442	0
Tarsomys_echinatus	0.526099	0	0.473901	0
Tarsomys_apoensis	0.526099	0	0.473901	0
Rattus_tawitawiensis	0.773107	0	0.226893	0
Rattus_omichlodes	0.773107	0	0.226893	0
Rattus_mindorensis	0.705571	0	0.294429	0
Rattus_everetti	0	0.551632	0	0.448368
Rattus_pococki	0.742156	0	0.257844	0
Rattus_xanthurus	0.742156	0	0.257844	0
Rattus_jobiensis	0.813183	0	0.186817	0
Rattus_bontanus	0.832045	0	0.167955	0
Rattus_pelurus	0.832045	0	0.167955	0
Rattus_satarae	0.193927	0	0.806073	0
Rattus_palmarum	0.42639	0	0.57361	0
Rattus_losea	0	0.415596	0	0.584404
Rattus_baluensis	0.43234	0	0.56766	0
Rattus_rattus	0	0.485684	0	0.514316
Rattus_montanus	0.500836	0	0.499164	0
Rattus_tiomanicus	0	0.45473	0	0.54527
Rattus_argentiventer	0	0.405929	0	0.594071
Rattus_hoffmanni	0.553977	0	0.446023	0
Rattus_elaphinus	0.553977	0	0.446023	0
Rattus_salocco	0.356472	0	0.643528	0
Rattus_tanezumi	0	0.499568	0	0.500432
Rattus_andamanensis	0	0.499568	0	0.500432
Rattus_pyctoris	0	0.409021	0	0.590979
Rattus_adustus	0.410528	0	0.589472	0
Rattus_timorensis	0.436723	0	0.563277	0
Rattus_exulans	0	0.447584	0	0.552416
Rattus_hoogerwerfi	0.455031	0	0.544969	0
Rattus_mollicomulus	0.455031	0	0.544969	0
Diplothrix_legata	0.186572	0	0.813428	0
Rattus_nikenii	0.253273	0	0.746727	0
Rattus_norvegicus	0	0.243728	0	0.756272
Rattus_nitidus	0	0.21603	0	0.78397
Rattus_hainaldi	0.71931	0	0.28069	0
Rattus_verecundus	0.71931	0	0.28069	0
Rattus_feliceus	0.585449	0	0.414551	0
Rattus_blangorum	0.687483	0	0.312517	0
Rattus_leucopus	0	0.711408	0	0.288592
Rattus_novaeguineae	0.817636	0	0.182364	0
Rattus_praetor	0	0.815394	0	0.184606
Rattus_steini	0	0.808767	0	0.191233
Rattus_vandeuseni	0.766731	0	0.233269	0
Rattus_giluwensis	0.766731	0	0.233269	0
Rattus_osgoodi	0.714576	0	0.285424	0
Rattus_niobe	0.714576	0	0.285424	0
Rattus_marmosurus	0.666983	0	0.333017	0
Rattus_mordax	0.666983	0	0.333017	0
Rattus_morotaiensis	0.621367	0	0.378633	0
Rattus_ranjiniae	0.621367	0	0.378633	0
Rattus_lutreolus	0	0.613941	0	0.386059
Rattus_colletti	0.62734	0	0.37266	0
Rattus_villosissimus	0	0.635194	0	0.364806
Rattus_korinchi	0.707835	0	0.292165	0
Rattus_sordidus	0	0.707761	0	0.292239
Rattus_burrus	0.777765	0	0.222235	0
Rattus_arrogans	0.777765	0	0.222235	0
Rattus_tunneyi	0	0.73013	0	0.26987
Rattus_fuscipes	0	0.397431	0	0.602569
Thamnomys_kempi	0.199942	0	0.800058	0
Thamnomys_schoutedeni	0.199942	0	0.800058	0
Thamnomys_venustus	0.114956	0	0.885044	0
Saxatilomys_paulinae	0.142178	0	0.857822	0
Tonkinomys_daovantieni	0.142178	0	0.857822	0
Margaretamys_parvus	0.424021	0	0.575979	0
Margaretamys_elegans	0.533077	0	0.466923	0
Margaretamys_beccarii	0.533077	0	0.466923	0
Margaretamys_christinae	0.513979	0	0.486021	0
Leopoldamys_neilli	0.220672	0	0.779328	0
Leopoldamys_edwardsi	0	0.394327	0	0.605673
Leopoldamys_ciliatus	0	0.394327	0	0.605673
Leopoldamys_milleti	0.204916	0	0.795084	0
Leopoldamys_sabanus	0	0.233892	0	0.766108
Leopoldamys_siporanus	0.233585	0	0.766415	0
Dacnomys_millardi	0.122915	0	0.877085	0
Chiromyscus_chiropus	0	0.0684051	0	0.931595
Niviventer_fraternus	0.273954	0	0.726046	0
Niviventer_culturatus	0.273954	0	0.726046	0
Niviventer_fulvescens	0	0.248729	0	0.751271
Niviventer_cameroni	0.250121	0	0.749879	0
Niviventer_confucianus	0	0.197059	0	0.802941
Niviventer_coninga	0.275628	0	0.724372	0
Niviventer_tenaster	0	0.302422	0	0.697578
Niviventer_brahma	0.368929	0	0.631071	0
Niviventer_eha	0	0.405324	0	0.594676
Niviventer_lepturus	0.403257	0	0.596743	0
Niviventer_andersoni	0	0.125531	0	0.874469
Niviventer_excelsior	0.127632	0	0.872368	0
Niviventer_niviventer	0	0.116084	0	0.883916
Niviventer_cremoriventer	0	0.131034	0	0.868966
Niviventer_hinpoon	0.144085	0	0.855915	0
Niviventer_rapit	0	0.0761305	0	0.92387
Melasmothrix_naso	0.0871394	0	0.912861	0
Paucidentomys_vermidax	0.318934	0	0.681066	0
Abditomys_latidens	0.318934	0	0.681066	0
Lenothrix_canus	0	0.294373	0	0.705627
Micromys_minutus	0	0.0333876	0	0.966612
Mus_baoulei	0.0492417	0	0.950758	0
Mus_crociduroides	0.0598409	0	0.940159	0
Mus_pahari	0	0.0617409	0	0.938259
Mus_caroli	0	0.0645783	0	0.935422
Mus_cervicolor	0.206942	0	0.793058	0
Mus_oubanguii	0.206942	0	0.793058	0
Mus_cookii	0	0.096535	0	0.903465
Mus_fragilicauda	0.127426	0	0.872574	0
Mus_shortridgei	0	0.236821	0	0.763179
Mus_booduga	0	0.236821	0	0.763179
Mus_terricolor	0	0.13797	0	0.86203
Mus_famulus	0.146036	0	0.853964	0
Mus_cypriacus	0.229613	0	0.770387	0
Mus_macedonicus	0	0.245278	0	0.754722
Mus_spicilegus	0	0.245278	0	0.754722
Mus_spretus	0	0.123169	0	0.876831
Mus_saxicola	0	0.215564	0	0.784436
Mus_platythrix	0	0.215564	0	0.784436
Mus_mayori	0.0952054	0	0.904795	0
Mus_fernandoni	0.0657255	0	0.934275	0
Muriculus_imberbis	0.106939	0	0.893061	0
Mus_triton	0	0.125454	0	0.874546
Mus_callewaerti	0.118895	0	0.881105	0
Mus_vulcani	0.204978	0	0.795022	0
Mus_musculoides	0	0.203916	0	0.796084
Mus_minutoides	0	0.2382	0	0.7618
Mus_tenellus	0	0.2382	0	0.7618
Mus_indutus	0	0.103065	0	0.896935
Mus_haussa	0	0.100787	0	0.899213
Mus_mattheyi	0	0.100787	0	0.899213
Mus_mahomet	0	0.215334	0	0.784666
Mus_setulosus	0	0.215334	0	0.784666
Mus_bufo	0.324047	0	0.675953	0
Mus_setzeri	0.324047	0	0.675953	0
Mus_neavei	0.176793	0	0.823207	0
Mus_sorella	0.20842	0	0.79158	0
Mus_goundae	0.236394	0	0.763606	0
Mus_phillipsi	0	0.26851	0	0.73149
Hylomyscus_baeri	0.136523	0	0.863477	0
Hylomyscus_grandis	0.180465	0	0.819535	0
Hylomyscus_aeta	0	0.187393	0	0.812607
Hylomyscus_walterverheyeni	0	0.210123	0	0.789877
Hylomyscus_stella	0.214195	0	0.785805	0
Hylomyscus_pamfi	0.209305	0	0.790695	0
Hylomyscus_alleni	0	0.197154	0	0.802846
Hylomyscus_parvus	0	0.400949	0	0.599051
Hylomyscus_carillus	0	0.400949	0	0.599051
Hylomyscus_kerbispeterhansi	0.485423	0	0.514577	0
Hylomyscus_arcimontensis	0.485423	0	0.514577	0
Hylomyscus_anselli	0.354658	0	0.645342	0
Hylomyscus_vulcanorum	0.273105	0	0.726895	0
Hylomyscus_endorobae	0.273105	0	0.726895	0
Hylomyscus_denniae	0.295774	0	0.704226	0
Heimyscus_fumosus	0	0.310094	0	0.689906
Praomys_delectorum	0.118518	0	0.881482	0
Mastomys_pernanus	0.118518	0	0.881482	0
Praomys_minor	0.238291	0	0.761709	0
Praomys_jacksoni	0	0.275658	0	0.724342
Praomys_mutoni	0.220426	0	0.779574	0
Praomys_degraaffi	0.190755	0	0.809245	0
Praomys_derooi	0	0.184658	0	0.815342
Praomys_daltoni	0	0.184658	0	0.815342
Praomys_tullbergi	0	0.22433	0	0.77567
Praomys_misonnei	0.250493	0	0.749507	0
Mastomys_shortridgei	0.433713	0	0.566287	0
Praomys_morio	0.433713	0	0.566287	0
Praomys_hartwigi	0.403772	0	0.596228	0
Myomyscus_angolensis	0	0.410431	0	0.589569
Praomys_obscurus	0.408486	0	0.591514	0
Praomys_coetzeei	0.3238	0	0.6762	0
Praomys_petteri	0	0.32177	0	0.67823
Praomys_rostratus	0	0.203928	0	0.796072
Myomyscus_verreauxii	0.0815736	0	0.918426	0
Zelotomys_woosnami	0	0.102342	0	0.897658
Zelotomys_hildegardeae	0	0.102342	0	0.897658
Praomys_verschureni	0.0695896	0	0.93041	0
Praomys_lukolelae	0	0.0653125	0	0.934688
Myomyscus_yemeni	0.0873558	0	0.912644	0
Stenocephalemys_albipes	0	0.259154	0	0.740846
Stenocephalemys_griseicauda	0.226703	0	0.773297	0
Stenocephalemys_albocaudata	0.34802	0	0.65198	0
Stenocephalemys_ruppi	0.34802	0	0.65198	0
Mastomys_awashensis	0.146421	0	0.853579	0
Mastomys_erythroleucus	0	0.135078	0	0.864922
Mastomys_natalensis	0	0.135078	0	0.864922
Mastomys_coucha	0	0.123297	0	0.876703
Mastomys_huberti	0	0.0847709	0	0.915229
Mastomys_kollmannspergeri	0	0.0455323	0	0.954468
Myomyscus_brockmani	0	0.0422281	0	0.957772
Malacomys_longipes	0	0.0336414	0	0.966359
Malacomys_edwardsi	0	0.0336414	0	0.966359
Malacomys_cansdalei	0	0.033338	0	0.966662
Pithecheir_parvus	0.0907512	0	0.909249	0
Pithecheir_melanurus	0.0907512	0	0.909249	0
Tokudaia_tokunoshimensis	0.155504	0	0.844496	0
Tokudaia_osimensis	0.155504	0	0.844496	0
Tokudaia_muenninki	0.0852345	0	0.914765	0
Apodemus_mystacinus	0	0.0296937	0	0.970306
Apodemus_alpicola	0.101875	0	0.898125	0
Apodemus_sylvaticus	0	0.0896089	0	0.910391
Apodemus_flavicollis	0	0.144229	0	0.855771
Apodemus_epimelas	0.147361	0	0.852639	0
Apodemus_ponticus	0	0.126497	0	0.873503
Apodemus_pallipes	0	0.178882	0	0.821118
Apodemus_hyrcanicus	0.181052	0	0.818948	0
Apodemus_uralensis	0	0.175804	0	0.824196
Apodemus_witherbyi	0	0.0493391	0	0.950661
Apodemus_argenteus	0	0.0348464	0	0.965154
Apodemus_gurkha	0.0497117	0	0.950288	0
Apodemus_speciosus	0	0.0269114	0	0.973089
Apodemus_latronum	0	0.0286332	0	0.971367
Apodemus_draco	0	0.0367678	0	0.963232
Apodemus_semotus	0.0397724	0	0.960228	0
Apodemus_agrarius	0	0.0474976	0	0.952502
Apodemus_chevrieri	0	0.0503454	0	0.949655
Apodemus_rusiges	0.0540844	0	0.945916	0
Apodemus_peninsulae	0	0.027584	0	0.972416
Cremnomys_elvira	0.0385394	0	0.961461	0
Cremnomys_cutchicus	0	0.0379551	0	0.962045
Millardia_kathleenae	0.110618	0	0.889382	0
Millardia_kondana	0.110618	0	0.889382	0
Millardia_gleadowi	0	0.0352171	0	0.964783
Millardia_meltada	0	0.0352171	0	0.964783
Vandeleuria_oleracea	0	0.0427575	0	0.957242
Vandeleuria_nilagirica	0.078706	0	0.921294	0
Vandeleuria_nolthenii	0.078706	0	0.921294	0
Oenomys_ornatus	0.122389	0	0.877611	0
Oenomys_hypoxanthus	0	0.127968	0	0.872032
Mirzamys_norahae	0.152953	0	0.847047	0
Mirzamys_louiseae	0.152953	0	0.847047	0
Kadarsanomys_sodyi	0.128259	0	0.871741	0
Pithecheirops_otion	0.0673621	0	0.932638	0
Vernaya_fulva	0	0.0670642	0	0.932936
Stochomys_longicaudatus	0	0.0282743	0	0.971726
Hybomys_trivirgatus	0	0.155716	0	0.844284
Hybomys_lunaris	0.155679	0	0.844321	0
Hybomys_basilii	0.161198	0	0.838802	0
Hybomys_badius	0.161198	0	0.838802	0
Hybomys_univittatus	0	0.0683678	0	0.931632
Hybomys_planifrons	0	0.0683678	0	0.931632
Haeromys_minahassae	0.391193	0	0.608807	0
Haeromys_margarettae	0.391193	0	0.608807	0
Haeromys_pusillus	0.27053	0	0.72947	0
Dasymys_rufulus	0	0.258418	0	0.741582
Dasymys_incomtus	0	0.270635	0	0.729365
Dasymys_nudipes	0.420133	0	0.579867	0
Dasymys_foxi	0.420133	0	0.579867	0
Desmomys_yaldeni	0.0672337	0	0.932766	0
Rhabdomys_pumilio	0.190281	0	0.809719	0
Sommeromys_macrorhinos	0.190281	0	0.809719	0
Eropeplus_canus	0.155369	0	0.844631	0
Lamottemys_okuensis	0.155369	0	0.844631	0
Arvicanthis_blicki	0.131779	0	0.868221	0
Arvicanthis_niloticus	0	0.129458	0	0.870542
Arvicanthis_abyssinicus	0	0.104631	0	0.895369
Arvicanthis_rufinus	0	0.147436	0	0.852564
Arvicanthis_neumanni	0	0.147436	0	0.852564
Arvicanthis_nairobae	0.0851626	0	0.914837	0
Arvicanthis_ansorgei	0	0.0790858	0	0.920914
Lemniscomys_striatus	0	0.113596	0	0.886404
Lemniscomys_griselda	0	0.146011	0	0.853989
Lemniscomys_linulus	0	0.225712	0	0.774288
Lemniscomys_hoogstraali	0.229222	0	0.770778	0
Lemniscomys_barbarus	0	0.194339	0	0.805661
Lemniscomys_mittendorfi	0.118479	0	0.881521	0
Lemniscomys_zebra	0	0.117674	0	0.882326
Lemniscomys_macculus	0	0.176789	0	0.823211
Lemniscomys_bellieri	0	0.176789	0	0.823211
Lemniscomys_roseveari	0.136916	0	0.863084	0
Lemniscomys_rosalia	0	0.126695	0	0.873305
Mylomys_rex	0.070267	0	0.929733	0
Mylomys_dybowskii	0	0.0701755	0	0.929824
Pelomys_minor	0	0.141942	0	0.858058
Pelomys_isseli	0.143995	0	0.856005	0
Pelomys_campanae	0	0.134175	0	0.865825
Pelomys_hopkinsi	0.0947405	0	0.90526	0
Grammomys_caniceps	0.502159	0	0.497841	0
Grammomys_minnae	0.502159	0	0.497841	0
Grammomys_kuru	0	0.461547	0	0.538453
Grammomys_aridulus	0.507423	0	0.492577	0
Grammomys_macmillani	0	0.529287	0	0.470713
Grammomys_cometes	0	0.529287	0	0.470713
Grammomys_dryas	0.179377	0	0.820623	0
Thallomys_shortridgei	0.261785	0	0.738215	0
Thallomys_nigricauda	0	0.260505	0	0.739495
Thallomys_paedulcus	0	0.228766	0	0.771234
Thallomys_loringi	0.204145	0	0.795855	0
Grammomys_gigas	0.23611	0	0.76389	0
Grammomys_dolichurus	0	0.238969	0	0.761031
Grammomys_buntingi	0.238009	0	0.761991	0
Grammomys_ibeanus	0	0.133891	0	0.866109
Grammomys_selousi	0.145087	0	0.854913	0
Aethomys_kaiseri	0	0.0387496	0	0.96125
Aethomys_ineptus	0	0.25208	0	0.74792
Aethomys_stannarius	0.252488	0	0.747512	0
Aethomys_bocagei	0	0.245535	0	0.754465
Aethomys_thomasi	0	0.231845	0	0.768155
Aethomys_chrysophilus	0	0.28335	0	0.71665
Aethomys_hindei	0	0.28335	0	0.71665
Aethomys_nyikae	0	0.0473844	0	0.952616
Aethomys_silindensis	0.0480201	0	0.95198	0
Golunda_ellioti	0	0.026608	0	0.973392
Parotomys_brantsii	0	0.0447023	0	0.955298
Otomys_unisulcatus	0	0.131098	0	0.868902
Otomys_barbouri	0.16467	0	0.83533	0
Parotomys_littledalei	0	0.161592	0	0.838408
Otomys_sloggetti	0.1393	0	0.8607	0
Otomys_irroratus	0	0.241093	0	0.758907
Otomys_karoensis	0	0.241093	0	0.758907
Otomys_angoniensis	0	0.209395	0	0.790605
Otomys_typus	0	0.289184	0	0.710816
Otomys_occidentalis	0.433645	0	0.566355	0
Otomys_burtoni	0.433645	0	0.566355	0
Otomys_dartmouthi	0.4804	0	0.5196	0
Otomys_cuanzensis	0.4804	0	0.5196	0
Otomys_tropicalis	0.418194	0	0.581806	0
Otomys_denti	0.34475	0	0.65525	0
Otomys_anchietae	0.34475	0	0.65525	0
Papagomys_armandvillei	0.208041	0	0.791959	0
Mammelomys_rattoides	0.303502	0	0.696498	0
Mammelomys_lanosus	0.303502	0	0.696498	0
Paulamys_naso	0.189276	0	0.810724	0
Abeomelomys_sevia	0.189276	0	0.810724	0
Mallomys_gunung	0.3108	0	0.6892	0
Mallomys_istapantap	0.3108	0	0.6892	0
Mallomys_aroaensis	0.383688	0	0.616312	0
Mallomys_rothschildi	0	0.38374	0	0.61626
Pseudomys_nanus	0	0.0742725	0	0.925728
Pseudomys_pilligaensis	0.15469	0	0.84531	0
Pseudomys_shortridgei	0.156511	0	0.843489	0
Pseudomys_delicatulus	0	0.158074	0	0.841926
Pseudomys_fieldi	0.101637	0	0.898363	0
Zyzomys_argurus	0	0.422644	0	0.577356
Zyzomys_pedunculatus	0.495772	0	0.504228	0
Zyzomys_woodwardi	0.495772	0	0.504228	0
Zyzomys_palatalis	0.302814	0	0.697186	0
Zyzomys_maini	0.234537	0	0.765463	0
Pseudomys_australis	0	0.178051	0	0.821949
Pseudomys_apodemoides	0.178102	0	0.821898	0
Pseudomys_fumeus	0.240942	0	0.759058	0
Pseudomys_patrius	0	0.239378	0	0.760622
Pseudomys_desertor	0	0.239378	0	0.760622
Mastacomys_fuscus	0.182255	0	0.817745	0
Pseudomys_occidentalis	0.274892	0	0.725108	0
Pseudomys_oralis	0.286207	0	0.713793	0
Pseudomys_hermannsburgensis	0	0.291304	0	0.708696
Pseudomys_albocinereus	0	0.446635	0	0.553365
Pseudomys_bolami	0	0.446635	0	0.553365
Pseudomys_calabyi	0.425143	0	0.574857	0
Pseudomys_novaehollandiae	0.543871	0	0.456129	0
Pseudomys_higginsi	0.543871	0	0.456129	0
Notomys_mitchellii	0	0.340162	0	0.659838
Notomys_cervinus	0.6773	0	0.3227	0
Notomys_fuscus	0.711205	0	0.288795	0
Notomys_aquilo	0.711205	0	0.288795	0
Notomys_alexis	0	0.415346	0	0.584654
Pseudomys_gracilicaudatus	0	0.173207	0	0.826793
Pseudomys_johnsoni	0	0.210393	0	0.789607
Pseudomys_chapmani	0	0.210393	0	0.789607
Leggadina_lakedownensis	0	0.157782	0	0.842218
Leggadina_forresti	0	0.157782	0	0.842218
Coccymys_ruemmleri	0.159945	0	0.840055	0
Coccymys_kirrhos	0.159945	0	0.840055	0
Melomys_frigicola	0.409544	0	0.590456	0
Melomys_paveli	0.409544	0	0.590456	0
Melomys_arcium	0.330577	0	0.669423	0
Solomys_ponceleti	0.670825	0	0.329175	0
Solomys_salamonis	0.670825	0	0.329175	0
Solomys_salebrosus	0.755283	0	0.244717	0
Solomys_sapientis	0.755283	0	0.244717	0
Melomys_aerosus	0.715552	0	0.284448	0
Melomys_bougainville	0.715552	0	0.284448	0
Melomys_caurinus	0.546768	0	0.453232	0
Melomys_howi	0.546768	0	0.453232	0
Melomys_lutillus	0	0.539077	0	0.460923
Melomys_fraterculus	0.539065	0	0.460935	0
Melomys_cervinipes	0	0.650461	0	0.349539
Melomys_fulgens	0.750043	0	0.249957	0
Melomys_talaudium	0.750043	0	0.249957	0
Melomys_matambuai	0.650892	0	0.349108	0
Melomys_capensis	0.862848	0	0.137152	0
Melomys_cooperae	0.862848	0	0.137152	0
Melomys_bannisteri	0.860318	0	0.139682	0
[truncated: 136 more rows]
