# Supplementary material for: The relationship between geographic range size and rates of species diversification
Source: Nat Commun. 2023 Sep 9;14:5559. doi: 10.1038/s41467-023-41225-6 (PMC10492861; doi:10.1038/s41467-023-41225-6)
Supplement: Supplementary file 8 — Supplementary Software 1 [file 41467_2023_41225_MOESM8_ESM.zip]

Archive with 1 entries (1 files):
- Supplementary Software 1 cla_secsse_loglikab.R
