# Supplementary material for: The relationship between geographic range size and rates of species diversification
Source: Nat Commun. 2023 Sep 9;14:5559. doi: 10.1038/s41467-023-41225-6 (PMC10492861; doi:10.1038/s41467-023-41225-6)
Supplement: Supplementary file 9 — Source Data file [file 41467_2023_41225_MOESM9_ESM.xlsx]

## Sheet: Figure 1
log_DR_all	log_area_all	log_DR_carnivora	log_area_carnivora	log_DR_artiodactyla	log_area_artiodactyla	log_DR_chiroptera	log_area_chiroptera	log_DR_eulipotyphla	log_area_eulipotyphla	log_DR_primates	log_area_primates	log_DR_rodentia	log_area_rodentia
-1.7533	1.18639	-0.457293	6.95312	-1.25945	5.79148	-1.18405	6.8544	-1.89323	4.45084	-1.00188	5.86212	-1.23379	5.1723
-1.52011	5.24127	-0.457293	6.34863	-1.25945	6.21977	-1.18405	2.36442	-1.53623	3.50404	-0.506131	5.6449	-1.23379	5.32443
-1.52011	4.95415	-0.375609	7.68604	-1.54342	5.30565	-0.845201	7.22867	-1.31064	5.17075	-0.506131	6.31175	-1.50214	6.57003
-2.01412	6.89024	-0.375609	7.10197	-1.14743	7.05337	-0.845201	6.51591	-1.08395	5.8839	-0.74796	0.606688	-0.853096	6.5406
-1.61098	6.52257	-0.506983	6.93828	-1.14743	7.18655	-1.14124	5.76366	-1.08395	3.61681	-1.01797	5.68295	-0.575963	5.94564
-1.61098	5.77723	-0.506983	6.49729	-1.38136	5.48354	-1.6156	3.90059	-1.63971	5.34511	-1.01797	5.40472	-0.575963	5.98505
-1.43416	7.19633	-0.645451	6.32766	-1.10476	6.99816	-1.50003	6.87905	-1.45013	5.53783	-1.2009	4.17927	-0.625044	6.51857
-1.43416	6.77361	-0.894639	5.77772	-0.918482	5.50279	-1.26378	6.60819	-1.33799	5.9201	-1.2009	5.32474	-0.253501	5.02569
-1.4465	4.57761	-0.753668	6.20721	-0.918482	6.33214	-1.26378	6.06325	-0.796251	5.06685	-1.21579	6.64421	-0.253501	5.59557
-1.16198	6.48541	-0.48827	6.49546	-0.197351	5.62389	-1.38083	6.35142	-0.796251	5.54554	-0.740978	5.75452	-0.453816	4.73542
-1.16198	6.38848	-0.247846	2.9596	-0.197351	3.65686	-1.16609	6.41934	-1.0103	5.51465	-0.740978	6.68534	-0.743468	5.3318
-1.94485	7.28495	-0.247846	6.95606	-0.438565	4.02451	-0.650053	7.08369	-1.2307	6.53916	-0.378994	4.00926	-0.770911	5.70738
-1.59367	3.55319	-1.17039	6.6183	-0.521163	7.44601	-0.650053	1.85298	-1.1388	4.20134	-0.378994	5.7244	-0.588994	6.44307
-1.0782	2.5057	-1.03935	6.69522	-0.17341	4.80147	-0.938828	-0.00210088	-0.443826	2.94752	-0.6692	4.97648	-0.451755	4.83751
-1.0782	6.05339	-1.03935	6.79532	-0.17341	2.56631	-1.00254	6.79631	-0.443826	5.1708	-0.866723	4.93815	-0.451755	4.55319
-1.34803	4.49257	-0.881934	6.10471	-0.138307	3.38926	-1.00254	5.13442	-0.452841	0.649301	-0.590097	6.61568	-0.847715	3.86457
-1.5539	5.19044	-0.786801	6.63708	-0.138307	3.36263	-0.868358	6.50193	-0.452841	2.86906	-0.318963	6.88976	-0.847715	5.50937
-1.21922	6.08381	-0.572188	6.80979	-0.87382	5.2567	-0.868358	5.60342	-0.483771	5.1425	-0.318963	5.48844	-1.05816	5.53218
-0.955918	5.74656	-0.433922	3.78756	-0.875133	6.6812	-0.581396	5.91448	-0.483771	5.95055	-1.06461	4.97819	-0.763569	6.37331
-0.955918	4.45315	-0.30578	7.17382	-0.875133	6.76949	-0.581396	4.8822	-0.900151	5.88078	-1.06461	5.89332	-0.763569	5.17229
-1.23511	6.58818	-0.205067	7.03128	-1.5179	2.94531	-0.40796	6.33618	-0.349035	5.05788	-1.36929	5.8328	-0.981182	5.94138
-1.23511	6.17425	-0.205067	7.74529	-0.90669	2.49995	-0.40796	6.1487	-0.349035	5.42778	-1.07928	5.17155	-0.802407	5.20943
-1.33968	6.49801	-0.617756	6.53706	-0.90669	6.36238	-0.621167	4.54071	-0.342089	4.58975	-1.07928	5.82444	-0.802407	4.99638
-1.33968	5.8635	-0.617756	7.02997	-1.1426	6.14677	-0.802209	5.8103	-0.342089	5.82514	-1.71527	5.09576	-1.0782	4.30982
-1.45417	2.9764	-0.56259	7.05649	-1.10534	3.17023	-0.73758	6.28381	-0.844171	6.07029	-1.39768	4.47791	-0.895958	4.51818
-1.27027	5.72465	-0.56259	6.926	-1.10534	2.67372	-0.43931	3.31325	-0.772044	3.67679	-0.547507	4.40844	-0.895958	1.46168
-1.27027	4.71929	-0.793741	6.45529	-1.55432	6.38924	-0.43931	3.8837	-0.772044	4.28096	-0.547507	4.48796	-1.15223	6.7184
-1.21677	5.98605	-1.17794	4.09507	-1.25985	5.42197	-0.426639	3.74171	-0.844522	5.57242	-0.610663	4.65537	-1.12729	6.55788
-1.21677	5.09615	-1.17794	5.0235	-1.25985	6.25321	-0.205538	4.72916	-0.481221	5.0808	-0.367927	3.86864	-1.12729	3.07532
-1.26384	5.17868	-0.647068	6.47416	-1.4313	6.30164	-0.205538	6.05515	-0.481221	5.76687	-0.367927	3.24868	-1.6722	5.39
-1.26384	5.28735	-0.647068	4.98009	-1.02266	6.76878	-0.305757	5.32904	-0.747752	4.71506	-0.537405	4.21541	-1.0738	4.46986
-1.47069	4.96522	-0.797952	5.89067	-0.44786	5.86488	-0.305757	6.15435	-0.6769	5.38642	-0.246142	3.13375	-1.0738	5.55059
-1.30553	3.97614	-0.797952	6.58268	-0.44786	6.17446	-0.421761	5.48888	-0.6769	4.99135	-0.246142	2.95842	-1.16869	6.12571
-1.04708	4.35825	-0.886243	7.0889	-0.140991	4.93918	-0.161578	5.39358	-0.530839	5.67795	-0.791457	1.79449	-1.16869	6.40773
-1.04708	3.14113	-0.886243	6.25126	-0.140991	4.342	-0.161578	5.94278	-0.530839	6.80925	-1.0678	2.76443	-1.53661	6.08265
-1.15478	5.17559	-0.764935	5.8513	-0.346276	5.05648	-0.272269	5.43086	-0.970339	5.05423	-0.589232	3.29935	-1.1383	4.32999
-1.15478	4.67655	-0.764935	6.39767	-0.716098	6.34691	-0.237097	4.67484	-1.10605	6.50513	-0.0741064	2.98722	-1.1383	6.46364
-1.17459	3.02063	-0.762425	6.30566	-0.641905	5.03045	-0.237097	3.55481	-1.16622	5.45759	0.18937	3.19306	-0.815836	3.10613
-0.989341	5.03138	-0.762425	6.70544	-0.641905	4.92739	-0.524665	3.47199	-1.16622	4.59078	0.18937	3.76582	-0.815836	4.9
-0.802615	4.9499	-1.31639	7.1035	-0.350463	4.94663	-0.360548	6.5452	-1.35326	5.95045	0.143739	3.64091	-1.04617	6.10145
-0.584662	5.04862	-0.973033	7.06762	-0.350463	3.85909	-0.360548	6.55422	-1.47132	6.54245	0.143739	3.48432	-0.764682	4.72172
-0.584662	4.63385	-0.973033	2.68873	-0.258015	2.66896	-0.570387	5.58364	-1.68988	3.93786	-0.099563	2.66261	-0.764682	5.0551
-1.17906	3.04003	-0.956695	5.79391	-0.258015	4.60724	-0.314127	5.62527	-1.48942	5.40154	-0.858476	4.71534	-0.809414	6.10595
-1.08543	4.78281	-0.956695	6.59149	-1.07727	6.28877	-0.314127	5.85393	-1.4174	3.66213	-1.08091	4.31621	-0.809414	3.77846
-1.01308	2.88056	-0.921662	7.02651	-0.786593	1.82163	-0.0897179	6.3812	-1.21372	6.21332	-1.08091	3.72196	-0.651454	6.11853
-1.01308	4.96577	-0.596458	5.39415	-0.786593	5.2757	-0.0897179	5.79231	-1.21372	3.99775	-1.05943	4.72537	-0.651454	5.85039
-1.21345	4.89118	-0.596458	4.27814	-0.754449	3.22765	-0.341578	6.24281	-1.07337	3.72358	-0.905072	3.23275	-0.532822	4.70874
-0.953954	4.96927	-0.749913	6.43117	-0.416705	4.05383	-0.753645	2.49418	-1.07337	3.13913	-0.750023	3.37891	-0.532822	5.7691
-0.953954	4.8878	-0.937417	5.08062	-0.297743	5.87355	-0.925504	1.97682	-1.34356	6.13796	-0.620265	4.95547	-0.767927	4.61131
-1.47089	5.01628	-0.476242	5.25981	-0.297743	6.87912	-0.639449	5.93062	-1.05177	6.7803	-0.420938	4.04115	-0.767927	6.17484
-1.18364	3.07684	-0.476242	5.19429	-0.408172	5.54374	-0.515791	5.52833	-1.05177	6.12914	-0.264694	2.33511	-0.845321	4.70335
-1.18364	5.17135	-0.725978	6.64832	-0.235655	5.02614	-0.204681	5.88449	-1.07632	6.58057	-0.264694	4.41825	-0.83207	4.98981
-1.4398	5.00994	-1.30063	6.94703	-0.235655	6.63075	-0.204681	5.62947	-1.07632	6.62888	-0.777786	3.90112	-0.83207	4.76936
-1.36557	4.15309	-0.789693	6.99129	-0.613004	3.12883	-0.131105	5.54743	-1.0804	6.40423	-0.777786	3.38932	-0.781379	6.60668
-1.36557	5.09409	-0.537531	7.20301	-0.613004	1.80481	-0.131105	5.94369	-0.579087	3.97931	-0.827887	3.81436	-0.781379	5.8631
-1.65085	4.04081	-0.537531	5.30803	-0.823981	6.37316	-0.177424	5.33813	-0.579087	5.61797	-0.520985	4.70952	-0.582293	3.77847
-1.571	5.77147	-1.00392	6.13776	-1.04962	7.27093	-0.177424	5.20864	-0.818169	6.58821	-0.520985	3.8065	-0.582293	5.49089
-1.31068	5.08833	-1.17328	7.47308	-0.575394	5.11658	-0.61672	3.69263	-0.80601	5.38609	-0.237364	3.91152	-0.59018	5.81336
-1.31068	4.59369	-1.00295	6.56954	-0.575394	4.72898	-0.371013	6.74082	-0.80601	6.70231	-0.237364	3.25936	-0.59018	5.18677
-1.45276	5.77146	-0.884625	6.82594	-0.491002	5.18647	-0.371013	2.13184	-0.779627	5.43506	-0.322961	4.57256	-0.977019	6.1255
-1.45276	5.04534	-0.610959	7.09532	-0.491002	5.16694	-0.723651	3.18701	-0.779627	6.92718	-0.166507	4.5145	-0.977019	3.77846
-1.38853	5.45188	-0.610959	4.48591	-0.470864	7.15868	-0.723651	4.45877	-0.959337	6.84685	-0.0133843	4.68648	-0.777445	2.9296
-1.05258	5.32732	-0.27208	7.00354	-0.470864	6.80209	-0.463673	6.12861	-0.959337	6.02031	0.221591	3.58324	-0.54239	3.59119
-0.700933	3.14696	-0.27208	6.99674	-0.453092	7.03975	-0.463673	2.48702	-0.967055	5.82259	0.221591	4.29321	-0.277952	2.97477
-0.700933	3.23929	-0.437843	5.42337	-0.278132	5.37648	-0.457546	5.90603	-0.967055	5.48996	-1.05415	4.67833	-0.0253713	2.72197
-0.702029	3.99246	-0.63783	6.88297	-0.278132	5.65114	-0.457546	4.42452	-0.669295	4.10659	-0.50593	3.18051	-0.0253713	3.89118
-0.550375	4.70443	-0.951	7.38729	-0.538858	5.93174	-0.536639	5.27023	-0.669295	4.38679	-0.50593	3.28154	-0.97386	6.1189
-0.307196	4.07861	-1.05721	7.1263	-0.854562	5.22122	-0.251018	6.75249	-0.554591	5.83785	-0.774457	4.32128	-0.556049	5.08083
-0.307196	3.98769	-0.554466	6.29471	-0.683972	5.67063	-0.251018	5.35536	-0.170185	3.49006	-0.582688	2.14268	-0.277292	2.2871
-0.868929	4.51896	-0.554466	6.4714	-0.591911	4.50112	-0.531858	6.29519	0.263658	5.65087	-0.582688	3.33971	-0.277292	4.97374
-0.907123	4.96315	-0.47283	5.11857	-0.591911	6.88354	-0.531858	2.08648	0.463686	5.08455	-0.440797	3.58092	-0.749639	4.29141
-0.907123	4.03797	-0.47283	2.55897	-0.486386	5.11286	-0.678924	6.46103	0.463686	3.69278	-0.260741	3.19772	-0.974912	5.41418
-0.89017	2.49444	-0.961439	1.29963	-0.486386	6.75942	-0.794416	2.82523	0.26926	6.14994	-0.260741	2.97515	-0.857658	6.08283
-0.89017	5.06241	-0.852603	6.443	-0.636011	5.6281	-0.563354	6.56344	0.26926	2.06753	-0.263326	4.12398	-0.857658	4.70159
-0.879233	4.64812	-0.749053	7.61507	-0.802459	7.07911	-0.38935	6.98905	-0.00606248	3.3151	-0.263326	3.29938	-0.846679	3.97772
-0.879233	4.60537	-0.598591	6.75292	-0.802459	6.8089	-0.38935	3.43108	-0.367293	6.06455	-0.668776	2.14397	-0.846679	4.50689
-1.32881	5.02555	-0.598591	7.63515	-1.07608	7.36354	-0.599267	6.13348	-0.481443	7.06342	-0.713148	3.86911	-0.464325	4.57624
-1.09328	3.32642	-0.149438	6.77895	-0.900292	6.85885	-0.376681	6.503	-0.219981	4.06791	-0.492398	3.95685	-0.464325	4.82929
-0.87697	4.6198	-0.149438	7.12383	-0.615669	5.32885	0.0687837	4.24587	-0.219981	4.95752	-0.27397	2.14393	-0.166231	2.74503
-0.87697	2.56405	-0.387561	7.11984	-0.615669	5.35381	0.0687837	4.911	-0.228494	6.21585	-0.0315307	3.54238	-0.166231	3.26104
-1.70745	4.70152	-0.527802	5.45262	-0.56738	5.10626	-0.15108	4.34342	0.0561298	4.48362	-0.0315307	2.45048	-0.438896	3.18489
-1.44413	6.78024	-0.748163	6.13923	-0.56738	6.15267	-0.211911	5.27263	0.0561298	3.94675	-0.636162	3.29088	-0.906863	5.23018
-1.44413	7.26025	-0.458536	4.92685	-0.605231	6.20552	-0.211911	6.92244	-0.659878	4.75238	-0.636162	3.4094	-1.024	4.30562
-1.26676	6.76337	-0.458536	6.12908	-0.605231	4.11393	-0.141987	6.07411	-0.345663	5.15626	-0.199879	2.5606	-1.08304	6.0314
-1.09849	4.72564	-0.854172	4.64465	-1.01462	6.35976	-0.141987	5.85243	-0.234988	4.16937	-0.199879	1.72367	-0.922435	5.77141
-1.09849	5.64489	-0.619019	6.71684	-0.759887	4.97112	-0.513794	3.91321	-0.157825	5.31647	-0.45345	2.76696	-0.704823	5.93929
-1.28719	6.1534	-0.619019	4.75936	-0.759887	6.31452	-0.513794	4.43664	-0.157825	6.79535	-0.592857	3.27523	-0.704823	6.23518
-1.28719	4.35138	-0.788596	7.08894	-0.944094	6.92648	-0.642949	5.9661	-0.106507	4.55109	-0.318994	4.19829	-0.830323	6.16583
-1.43598	6.13442	-0.956399	6.89924	-0.753293	1.85649	-0.642949	6.53281	-0.106507	6.65532	-0.318994	3.17496	-0.905863	5.55856
-1.19959	6.88741	-0.813952	6.75309	-0.512893	4.84526	-0.702192	6.28132	-0.297221	4.76555	-0.531806	2.32836	-0.819178	4.63029
-0.951778	6.40645	-0.813952	7.18597	-0.512893	5.00505	-0.702192	6.23155	-0.623732	4.13355	-0.989347	1.80914	-0.6793	5.43699
-0.951778	6.2793	-0.857901	7.00065	-0.835841	6.13675	-0.648667	6.12965	-0.644084	5.98833	-0.989347	3.99529	-0.6793	6.20418
-1.39619	5.60836	-0.727541	6.1419	-0.69912	5.25341	-0.648667	5.38485	-0.644084	5.2882	-1.15757	2.70057	-0.697012	4.81775
-1.39619	5.43031	-0.727541	6.88492	-0.506836	5.67162	-1.13679	4.75708	-0.562052	5.99897	-1.04756	3.95394	-0.697012	6.24377
-1.20963	5.9698	-1.42015	5.52998	-0.506836	5.14821	-0.859663	0.99672	-0.562052	4.81771	-0.793618	4.31221	-1.10821	6.09065
-1.20963	6.07856	-0.961848	7.39523	-1.07394	4.14597	-0.859663	4.02398	-0.52844	4.443	-0.793618	1.84765	-1.10821	5.9597
-1.35775	6.98293	-0.760743	6.0297	-0.841319	3.83728	-1.02167	5.45357	-0.52844	5.52405	-0.960062	3.81058	-0.983675	5.08083
-0.759499	6.40456	-0.369795	6.66398	-0.841319	6.17288	-0.820796	6.21536	-0.730382	1.52512	-0.824887	3.99352	-0.983675	5.19159
-0.759499	5.68002	-0.369795	7.01992	-0.892968	5.29645	-0.820796	6.06586	-0.671064	6.25536	-0.824887	4.22431	-1.16854	5.84053
-0.980687	5.87707	-0.564427	6.14477	-0.583595	5.59435	-1.23712	5.72302	-0.671064	6.17858	-0.519231	2.83069	-1.34096	6.10328
-1.22537	6.98952	-1.17694	5.33896	-0.583595	6.83102	-1.30688	5.87361	-1.15362	6.84418	-0.519231	2.88749	-1.20771	6.94529
-1.43876	7.10493	-1.33174	4.53913	-0.653941	6.34582	-1.30312	7.21472	-0.91615	5.62018	-0.418068	3.52333	-0.950261	6.31946
-1.43876	6.17489	-1.51234	6.77972	-0.653941	7.08149	-1.30312	5.35669	-0.91615	4.94408	-0.418068	2.89702	-0.749948	5.37694
-1.63126	7.0796	-1.13441	7.37034	-0.806267	6.7843	-1.16284	6.36752	-0.867729	4.79376	0.220214	2.13161	-0.749948	6.18046
-1.83212	6.89722	-0.958203	6.77796	-1.06339	6.13693	-1.16284	1.83511	-0.867729	5.03088	0.220214	1.31563	-1.06239	5.47998
-1.49408	6.21701	-0.958203	7.16053	-1.06339	5.90439	-0.930094	6.39638	-1.05866	5.577	-0.0307548	2.9723	-1.13745	5.49522
-1.49408	6.61975	-1.0443	4.95954	-1.15972	6.54352	-0.930094	5.13906	-0.704021	5.30256	-0.191338	1.45357	-1.13745	6.12394
-1.60722	4.87767	-1.0443	4.92028	-1.08175	5.74592	-1.15395	5.43879	-0.474526	1.82621	-0.338613	2.54054	-1.27093	5.53924
-1.47235	0.533132	-0.536657	4.27051	-0.894906	6.01905	-1.24599	6.13428	-0.474526	5.76716	-0.355874	2.95574	-0.871462	5.11149
-1.27487	6.9909	-0.536657	4.12397	-0.748744	6.77095	-0.726142	4.32827	-0.923071	5.51494	-0.355874	3.62646	-0.871462	5.51282
-1.27487	6.01813	-0.621208	2.99814	-0.748744	6.67801	-0.726142	2.67672	-0.645462	5.39034	-0.491231	2.88093	-0.883597	6.67342
-1.93582	4.45084	-0.621208	4.91701	-0.665107	5.04377	-1.02155	3.29793	-0.645462	4.74871	-0.562217	2.84844	-0.638947	6.02688
-1.54877	3.50404	-0.935164	4.96611	-0.665107	5.30363	-1.23473	5.33743	-0.66939	6.96866	-0.28732	4.49435	-0.638947	5.14793
-1.32121	5.17075	-1.08246	5.64629	-0.768321	6.47503	-0.968732	5.44119	-0.66939	4.67379	-0.28732	2.73755	-1.15514	6.46772
-1.09288	5.8839	-0.481945	5.18008	-0.869949	6.95181	-0.968732	4.88276	-0.653901	4.44208	-0.280201	3.47312	-0.434001	6.19606
-1.09288	3.61681	-0.481945	6.27779	-0.747315	6.37922	-0.871462	6.39006	-0.653901	7.24649	0.224894	2.19543	-0.202441	5.82399
-1.64962	5.34511	-0.602594	4.63336	-0.46194	3.03193	-0.432597	6.56556	-0.686713	6.07701	0.224894	2.86785	-0.202441	5.78587
-1.45399	5.53783	-0.405758	6.6349	-0.46194	5.85474	-0.432597	2.58042	-0.686713	7.08695	-0.0371613	3.41621	-0.657427	5.75601
-1.34049	5.9201	-0.405758	6.20465	-1.00369	6.8749	-0.681773	4.36578	-0.786718	5.41757	-0.789819	4.55413	-0.893692	4.9702
-0.797342	5.06685	-0.440956	6.60862	-0.895026	5.20676	-0.799844	5.3282	-0.750169	5.66083	-0.789819	4.95612	-0.496762	3.34613
-0.797342	5.54554	-0.440956	5.86489	-0.730966	6.39139	-0.625561	5.98463	-0.594661	7.155	-1.20143	3.86353	-0.496762	6.2393
-1.01164	5.51465	-0.649424	6.10447	-0.730966	6.60723	-0.625561	4.08943	-0.594661	5.63753	-0.524828	4.5446	-0.494947	6.35789
-1.2323	6.53916	-0.632014	6.42429	-0.872657	6.04091	-0.768749	6.3436	-0.534643	1.31554	-0.524828	3.37091	-0.494947	4.60016
-1.13979	4.20134	-0.632014	5.70496	-0.336757	5.20106	-0.690415	6.4537	-0.303289	7.24261	-0.524594	3.56129	-0.769338	6.43011
-0.44398	2.94752	-0.76311	7.15501	-0.336757	6.10414	-0.431002	4.6287	-0.303289	4.50701	-0.524594	4.41182	-0.769338	5.73804
-0.44398	5.1708	-0.661247	6.34329	-0.603787	6.12597	-0.0182047	4.36217	-0.651516	4.02312	-1.06751	2.06138	-0.904054	3.54264
-0.452991	0.649301	-0.392108	6.35264	-0.982392	4.71394	-0.0182047	4.46781	-0.770854	6.05567	-1.34179	3.73687	-0.440919	5.41342
-0.452991	2.86906	-0.392108	6.2545	-1.00864	5.87481	-0.260211	4.25349	-0.608349	4.78723	-1.25121	5.9282	-0.440919	5.35173
-0.484052	5.1425	0.00958736	4.80586	-0.669858	5.89496	-0.551752	6.08699	-0.608349	6.65647	-1.0031	5.07942	-0.715083	5.61489
-0.484052	5.95055	0.00958736	6.17537	-0.473699	5.46335	-0.928636	6.09749	-0.171981	4.79951	-1.0031	2.74536	-0.852197	5.58554
-0.900581	5.88078	-0.235528	6.3244	-0.473699	5.31131	-0.647303	2.79686	-0.171981	5.94652	-1.43911	5.15271	-0.622608	4.08131
-0.349226	5.05788	-0.37594	4.45474	-0.562491	6.34203	-0.647303	5.88365	0.055475	7.12177	-0.968127	5.11293	-0.622608	6.01935
-0.349226	5.42778	-0.534782	5.33852	-0.296836	5.10898	-0.751598	6.21379	0.055475	4.84477	-0.968127	4.99942	-0.832885	5.98047
-0.342283	4.58975	-0.534782	7.22514	-0.296836	5.19668	-0.28503	6.95723	-0.0943983	5.61554	-0.734273	4.58642	-0.55911	4.03344
-0.342283	5.82514	-0.674528	5.88669	-0.347202	6.99588	-0.28503	5.97484	-0.279423	5.2779	-0.734273	5.15526	-0.55911	6.33307
-0.844416	6.07029	-0.762451	7.16074	-0.155659	5.30431	-0.564002	1.8894	-0.550632	6.9134	-0.965388	5.69071	-1.14055	5.73282
-0.772188	3.67679	-1.00795	6.24519	-0.155659	4.16179	-0.794885	6.36628	-0.495779	7.20393	-0.468433	5.05829	-0.939639	6.53006
-0.772188	4.28096	-0.642596	7.01416	-0.46643	5.25759	-0.391288	5.93797	-0.495779	5.57886	-0.223165	4.66028	-0.939639	5.12737
-0.844766	5.57242	-0.642596	6.21327	-0.226536	6.07172	-0.391288	4.04893	-0.862326	5.19811	-0.00652293	5.22899	-1.30908	6.623
-0.481503	5.0808	-0.616845	4.87128	-0.226536	5.18311	-0.647461	4.29861	-1.01816	5.62537	-0.00652293	5.94763	-0.465184	5.63544
-0.481503	5.76687	-0.616845	5.68533	-0.342849	6.44162	-0.868025	6.12535	-1.01816	4.96303	-0.183325	5.92059	-0.465184	4.24829
-0.748058	4.71506	-0.707616	6.84001	-0.342849	6.85172	-0.471111	5.06622	-1.30448	5.06029	-0.183325	4.80054	-0.658972	5.67704
-0.67708	5.38642	-0.707616	5.96023	-0.707982	6.24404	-0.471111	3.28387	-1.02778	4.24589	-0.444694	4.00306	-0.600248	6.13969
-0.67708	4.99135	-0.586196	5.6921	-0.929335	6.15179	-0.748192	5.38461	-1.02778	5.64252	-0.792014	5.18001	-0.224789	5.68827
-0.531091	5.67795	-0.371432	5.71165	-0.929335	6.29004	-0.957426	6.44328	-0.853001	4.14733	-0.528676	6.0862	-0.224789	5.84476
-0.531091	6.80925	-0.184275	5.77969	-1.08832	5.6582	-0.606615	3.75333	-0.853001	1.98505	-0.317471	5.0901	-0.338593	5.27467
-0.97107	5.05423	-0.184275	6.15012	-1.04976	6.71773	-0.606615	2.40565	-0.844331	3.00863	-0.317471	5.29363	0.203807	5.79929
-1.10712	6.50513	-0.766218	6.50122	-0.802064	6.80508	-0.873372	6.29322	-0.844331	2.90896	-0.590873	4.46595	0.203807	6.23731
-1.16715	5.45759	-0.766218	5.00392	-0.802064	5.94059	-0.956212	3.42887	-0.902921	6.61511	-0.419135	4.69147	0.00951568	6.26756
-1.16715	4.59078	-0.470078	5.32809	-0.846671	4.77127	-0.675716	4.82277	-0.902921	4.37473	-0.419135	4.74169	-0.1578	5.75161
-1.35447	5.95045	-0.327361	7.10914	-0.705619	7.13277	-0.675716	4.95722	-0.149069	4.97966	-1.06817	5.18843	-0.685133	5.90534
-1.475	6.54245	0.246484	5.16692	-0.232589	3.81772	-0.728859	5.1336	-0.149069	5.13533	-0.841242	5.32418	-0.638177	6.25789
-1.69432	3.93786	0.246484	5.11177	-0.232589	6.78976	-0.728859	4.69012	-0.39963	3.77379	-0.571769	5.67508	-0.638177	4.59884
-1.49118	5.40154	0.0486708	6.15695	-0.483473	4.77592	-0.952878	6.06156	-0.665595	4.59593	-0.305298	4.84352	-0.802335	6.36376
-1.41844	3.66213	-0.122422	6.14584	-0.605052	6.55298	-0.554895	6.51696	-0.674655	5.01211	-0.305298	3.80395	-0.377643	6.72808
-1.21455	6.21332	-0.162696	6.30476	-0.614168	6.01362	-0.292908	5.26948	-0.355085	3.77597	-0.631986	5.99192	-0.0903604	5.95463
-1.21455	3.99775	-0.162696	4.68738	-0.225622	6.46672	-0.292908	3.29844	-0.355085	3.61832	-0.403731	6.13477	-0.0903604	5.45131
-1.07567	3.72358	-0.339071	6.41234	-0.225622	6.50421	-0.171865	6.65315	-0.504159	4.1579	-0.403731	5.54668	-0.553516	5.72621
-1.07567	3.13913	-0.406554	5.48719	-0.183757	5.95293	-0.171865	5.68968	-0.182469	3.14157	-0.8281	5.43636	-0.445116	4.23792
-1.34603	6.13796	-0.281957	5.73473	-0.183757	5.54524	-0.390577	4.52248	0.160126	4.15977	-0.954137	4.41042	-0.445116	4.05209
-1.0566	6.7803	-0.281957	5.69992	-0.626125	5.88174	-0.610907	3.54529	0.160126	4.14598	-0.698218	4.80394	-0.274559	5.61937
-1.0566	6.12914	-0.785325	7.14498	-0.417417	6.17154	-0.795391	4.98231	0.00709189	2.1953	-0.47005	2.31312	-0.274559	5.33798
-1.08088	6.58057	-1.07492	6.92809	-0.23844	5.70265	-0.685882	2.74341	-0.406851	1.42791	-0.232553	3.60103	-0.44263	2.66292
-1.08088	6.62888	-0.820104	6.11482	-0.23844	5.87264	-0.311659	4.53291	-0.587829	4.50401	-0.232553	4.30508	-0.512442	5.52851
-1.08267	6.40423	-0.611454	5.93094	-0.729735	3.70044	-0.311659	5.99146	-0.515462	4.68123	-1.07639	5.77985	-0.512442	5.24615
-0.580885	3.97931	-0.611454	6.45696	-1.01581	6.03777	-0.514735	6.35082	-0.148997	5.0778	-0.708829	5.92948	-0.660966	6.56579
-0.580885	5.61797	-0.971368	7.18357	-0.873639	6.19997	-0.560644	3.26044	-0.148997	4.47376	-0.708829	4.84866	-0.660966	5.85475
-0.820242	6.58821	-1.09739	4.53272	-0.466443	5.39891	-0.560644	3.8212	-0.105514	4.52298	-0.60053	5.97468	-0.795869	6.21958
-0.808141	5.38609	-1.02379	6.03747	-0.466443	5.2665	-0.877683	6.18975	-0.105514	2.83568	-0.60053	5.0968	-0.498844	6.23357
-0.808141	6.70231	-0.867854	6.13189	-0.679964	5.09531	-0.700786	6.52099	-0.732482	5.04525	-0.459828	4.65992	-0.498844	3.4242
-0.781891	5.43506	-0.867854	5.004	-0.373667	6.54548	-0.347374	3.38121	-0.89287	5.86203	-0.459828	5.20307	-0.457494	5.49045
-0.781891	6.92718	-0.935796	5.3768	-0.373667	4.15872	-0.347374	3.48403	-0.745564	5.93762	-0.717357	3.84515	-0.457494	4.35625
-0.962328	6.84685	-1.12624	6.40478	-0.504247	4.93619	-0.290483	4.382	-0.745564	6.61352	-0.482263	5.18181	-0.300233	4.12485
-0.962328	6.02031	-0.558309	4.26462	-0.639285	5.20434	-0.290483	5.24878	-0.500024	4.58069	-0.482263	6.11721	-0.300233	6.26027
-0.969995	5.82259	-0.558309	4.82439	-0.424459	6.13651	-0.886471	2.99402	-0.500024	2.89374	-0.190042	4.39327	-0.318628	4.50251
-0.969995	5.48996	-0.776012	6.86992	-0.213519	5.91181	-0.886471	3.82381	-0.35543	4.1366	-0.190042	4.35106	-0.0624207	5.43072
-0.66966	4.10659	-0.905766	6.79036	-0.213519	5.72671	-0.742683	6.60975	-0.35543	4.12986	-0.462726	4.1714	-0.0624207	5.49067
-0.66966	4.38679	-1.01719	6.46945	-0.650621	6.40449	-0.530913	6.83025	-0.579844	3.02078	-0.316823	4.79674	-0.887718	6.88145
-0.554829	5.83785	-1.15132	6.36966	-0.773692	3.32156	-0.320364	5.46648	-0.750429	4.32588	-0.316823	4.28512	-0.559059	3.44567
-0.170329	3.49006	-1.15132	6.16073	-0.532396	4.74691	-0.320364	3.22197	-0.41526	4.02224	-0.23988	4.50033	-0.559059	5.73871
0.263609	5.65087	-0.19181	6.97266	-0.532396	6.19389	-0.983108	4.85524	-0.41526	1.62185	-0.0882798	4.47108	-0.450909	6.23509
0.463647	5.08455	-0.19181	5.50215	-0.395378	4.92196	-1.09967	6.6316	-0.577998	3.77701	-0.0882798	5.13737	-0.29155	3.72986
0.463647	3.69278	-0.381997	6.68004	-0.395378	2.84156	-1.10457	5.32022	-1.23534	2.37599	-0.38342	4.80332	-0.0958588	3.31702
0.26921	6.14994	-0.320869	7.16276	-0.258438	2.92682	-0.890837	6.45647	-0.9277	4.95006	-0.842746	5.32924	-0.0958588	6.30235
0.26921	2.06753	-0.0544063	6.54773	-0.258438	5.25181	0.080186	6.73086	-0.9277	4.82088	-0.664852	4.40993	-0.514778	5.26714
-0.00616777	3.3151	-0.0544063	7.08951	-0.220705	4.35804	0.080186	5.30832	-0.908877	3.78111	-0.664852	5.61643	-0.514778	5.33963
-0.367476	6.06455	-0.447061	5.78705	-0.220705	3.89592	-0.142531	6.57877	-0.908877	6.3356	-0.771857	5.36981	-0.447475	6.378
-0.481584	7.06342	-0.634641	6.38312	-0.228864	4.38885	-0.379534	6.24675	-1.39131	5.17669	-0.366644	5.77033	-0.355342	6.18596
-0.220046	4.06791	-0.634641	6.97808	-0.228864	6.08457	-0.00922417	3.49051	-1.23038	3.48542	-0.125367	5.45704	-0.355342	6.01003
-0.220046	4.95752	-0.463713	7.46508	-0.752896	6.45618	-0.00922417	5.58386	-0.965499	2.49214	-0.125367	4.75482	-0.373021	5.89784
-0.228557	6.21585	-0.463713	6.54575	-0.752896	5.64387	-0.235705	2.70597	-0.965499	2.98322	-0.556977	5.58025	-0.373021	5.78316
0.056069	4.48362	-0.537752	6.28962	-0.891523	5.90409	-0.253398	6.31898	-1.35983	4.1075	-0.360715	4.71584	-0.763126	6.36259
0.056069	3.94675	-0.294873	5.79269	-0.633341	5.44223	-0.086459	6.69623	-1.20495	5.57462	-0.360715	4.87848	-0.763126	5.66955
-0.660065	4.75238	-0.294873	6.84546	-0.633341	4.18034	-0.086459	5.4224	-1.02357	5.37396	-0.341163	5.93614	-0.576146	4.87451
-0.345759	5.15626	-0.751258	6.66313	-0.696671	4.3919	-0.408448	6.23344	-1.02357	5.49914	-0.341163	5.44909	-0.576146	4.77825
-0.235051	4.16937	-0.548089	5.5282	-0.696671	6.15136	-0.408448	5.25814	-1.1895	5.13456	-0.543599	4.00556	-0.741268	6.23162
-0.157862	5.31647	-0.294192	6.14269	-0.682789	6.49182	-0.689859	6.03325	-0.819094	4.68224	-0.543599	4.62438	-0.892193	4.65061
-0.157862	6.79535	-0.294192	5.42851	-0.682789	5.60594	-0.547535	6.13558	-0.819094	5.62768	-0.423355	5.94286	-0.892193	4.50097
-0.106591	4.55109	-0.618635	7.17175	-0.590946	5.59717	-0.547535	6.65415	-0.916348	3.84439	-0.423355	3.46696	-0.861959	4.21566
-0.106591	6.65532	-0.618635	7.35524	-0.590946	6.26497	-0.456836	6.49424	-0.610951	5.76575	-0.647048	3.86344	-0.648532	5.43054
-0.297329	4.76555	-0.6987	6.70919	-0.696229	4.02441	-0.456836	5.49154	-0.436269	1.84793	-0.895477	6.13795	-0.445979	5.49478
-0.623935	4.13355	-0.687028	6.99474	-0.804566	6.82991	-0.700351	1.6041	-0.269718	2.39457	-0.0151497	6.41707	-0.445979	5.99601
-0.644278	5.98833	-0.514663	7.31833	-0.849966	6.47913	-0.718653	5.15291	-0.269718	4.20205	-0.0151497	4.58668	-0.882959	5.86487
-0.644278	5.2882	-0.325611	3.07616	-0.849966	6.74594	-0.50948	6.56247	-0.76202	3.11532	-0.265656	6.77603	-0.882959	4.08306
-0.562286	5.99897	-0.325611	6.91421	-0.503207	6.247	-0.50948	2.83938	-1.23383	5.74462	-0.255929	5.0789	-0.379703	5.20475
-0.562286	4.81771	-0.869999	7.23567	-0.503207	5.98944	-1.09844	6.54724	-1.02496	4.2456	-0.255929	5.79301	-0.379703	4.35259
-0.528566	4.443	-0.869999	6.61292	-0.753745	4.6945	-0.884871	5.05883	-1.02496	4.53348	-0.549595	5.94439	-0.655489	6.63876
-0.528566	5.52405	-0.840382	5.84769			-0.884871	5.86488	-1.03259	3.89764	-0.549595	5.66894	-0.315535	5.28832
-0.730461	1.52512	-0.697283	6.95549			-0.940999	6.30622	-1.03259	6.07519	-0.724664	6.56758	-0.315535	4.9101
-0.67111	6.25536	-0.58374	6.54362			-0.940999	6.57937	-0.9908	2.9286	-0.724664	5.28052	-0.567438	6.61074
-0.67111	6.17858	-0.436692	6.96416			-1.18097	6.23241	-0.71261	3.35641	-0.942758	4.4412	-0.708105	4.94065
-1.15458	6.84418	-0.436692	6.22801			-0.547417	4.00001	-0.71261	3.88812	-0.566495	6.19587	-0.481546	5.99499
-0.916978	5.62018	-0.731388	6.27926			-0.547417	4.54096	-0.429442	4.81382	-0.566495	6.49921	-0.481546	5.06986
-0.916978	4.94408	-0.731388	5.70758			-0.385793	4.65076	-0.429442	3.61561	-0.506247	6.02298	-0.559154	4.65748
-0.868192	4.79376					-0.385793	3.4037	-0.660905	5.62759	-0.0395218	5.09329	-0.559154	5.59399
-0.868192	5.03088					-0.194905	5.32075	-0.616537	4.31871	-0.0395218	5.36938	-0.332134	5.79282
-1.05926	5.577					-0.194905	1.46409	-0.616537	1.43688	-0.175502	5.24844	-0.332134	5.00784
-0.704696	5.30256					-0.395885	4.66771	-0.760151	3.06807	-0.129058	5.69261	-0.696822	5.84198
-0.475099	1.82621					-0.380657	4.59972	-0.760151	1.69379	-0.129058	3.07417	-0.681431	5.19433
-0.475099	5.76716					-0.380657	3.73361	-0.753765	1.99521	-0.650377	5.87624	-0.274178	6.84138
-0.923886	5.51494					-0.362477	4.94341	-0.753765	4.38781	-1.10418	5.18947	-0.274178	6.12271
-0.645848	5.39034					-0.362477	5.25506	-0.600416	3.20834	-0.472612	6.36878	-0.302893	4.35987
-0.645848	4.74871					-0.998786	4.44331	-0.347025	2.66589	-0.201165	5.37313	-0.302893	5.17283
-0.669755	6.96866					-1.12961	5.78877	-0.347025	2.40506	-0.201165	6.48632	-0.109912	6.5116
-0.669755	4.67379					-1.03898	5.23519	-0.800914	3.49381	-0.576747	5.93675	-0.109912	6.31889
-0.653996	4.44208					-1.03898	5.22894	-1.02341	3.31086	-0.334591	5.97329	-0.291721	5.39644
-0.653996	7.24649					-0.814299	4.30096	-1.43391	1.57535	-0.334591	5.6091	-0.502335	6.43316
-0.686801	6.07701					-0.814299	6.02284	-1.28143	2.51564	-0.655387	5.73982	-0.638419	6.41082
-0.686801	7.08695					-1.09557	3.62077	-0.982412	1.93259	-0.396583	6.01903	-0.512544	5.43199
-0.786788	5.41757					-0.950091	6.38661	-0.982412	5.16229	-0.396583	5.38019	-0.512544	5.37684
-0.750207	5.66083					-0.950091	6.55512	-1.59447	2.68303	-0.281409	6.24578	-0.64395	5.5763
-0.594688	7.155					-1.07673	7.07127	-1.22605	2.64782	-0.281409	4.99758	-1.00317	5.7884
-0.594688	5.63753					-1.07673	5.66278	-1.11534	6.6274	-0.558605	5.5749	-0.487348	5.3324
-0.534674	1.31554					-0.939115	5.89313	-1.11534	3.8016	-0.805272	5.53327	-0.487348	4.82515
-0.303315	7.24261					-0.939115	5.89313	-0.973239	3.83023	-0.837801	4.98524	-0.717081	7.29692
-0.303315	4.50701					-0.244456	3.84633	-0.71731	2.49994	-0.837801	4.86471	-0.906018	4.68962
-0.651564	4.02312					-0.244456	3.85603	-0.71731	4.01936	-0.595649	5.95507	-0.722143	2.83844
-0.770926	6.05567					-0.440928	4.84705	-0.938675	2.75724	-0.595649	5.32682	-0.722143	7.01551
-0.608454	4.78723					-0.565912	4.84619	-0.747863	2.49664	-0.647641	5.9629	-0.996787	5.70805
-0.608454	6.65647					-0.43074	5.87392	-0.747863	5.63752	-0.445434	5.21942	-0.778706	4.09225
-0.172017	4.79951					-0.43074	3.61732	-1.05919	6.14842	-0.267505	6.41547	-0.608719	5.97461
-0.172017	5.94652					-0.420869	5.32711	-1.09193	6.30395	-0.094267	5.71941	-0.608719	6.53134
0.0554598	7.12177					-0.420869	4.24017	-0.821146	6.15766	-0.094267	5.91153	-0.560938	5.86345
0.0554598	4.84477					-0.531903	5.54627	-0.821146	5.12048	-0.971794	5.53194	-0.560938	5.15242
-0.0944198	5.61554					-0.531903	5.32401	-0.799797	2.49454	-0.770391	5.0848	-0.79697	6.39633
-0.279451	5.2779					-0.639651	4.41421	-0.799797	4.49274	-0.574791	5.79802	-1.0227	6.5046
-0.550693	6.9134					-0.639651	5.79332	-1.09378	5.17657	-0.272624	5.01364	-0.725427	5.40033
-0.495847	7.20393					-0.508068	4.28366	-1.2886	5.98702	-0.131661	4.59364	-0.725427	4.61298
-0.495847	5.57886					-0.508068	4.67711	-1.14932	4.13229	-0.131661	3.77848	-1.0172	4.32843
-0.86256	5.19811					-1.14324	2.71797	-0.657687	4.47688	-0.234392	5.30037	-0.787614	5.72066
-1.01947	5.62537					-0.745452	3.71008	-0.657687	4.22023	-0.234392	5.58628	-0.605251	4.74959
-1.01947	4.96303					-0.745452	3.52072	-0.508765	2.69131	-0.567649	4.42039	-0.605251	6.02626
-1.30584	5.06029					-0.799809	4.03905	-0.508765	1.8164	-0.0982384	4.58627	-0.931287	5.59462
-1.02906	4.24589					-0.799809	3.94134	-0.731285	4.09613	-0.0982384	4.59862	-0.906975	4.51564
-1.02906	5.64252					-1.1265	1.96356	-0.51508	4.45615	-0.147178	4.42405	-0.739676	5.64954
-0.853958	4.14733					-1.15634	2.78777	-0.51508	2.95285	-0.147178	4.42326	-0.739676	5.55893
-0.853958	1.98505					-1.05626	4.65552	-0.470513	3.05929	-0.59857	3.9197	-0.715851	3.44965
-0.845308	3.00863					-0.806347	4.22487	-0.143463	2.80871	-0.59857	2.21741	-0.715851	3.57526
-0.845308	2.90896					-0.806347	4.22607	-0.143463	6.27878	-0.709417	5.05045	-1.00234	7.13791
-0.903134	6.61511					-0.397329	2.54691	-0.298042	3.13827	-0.709417	5.49496	-1.00234	5.22697
-0.903134	4.37473					-0.397329	2.02316	-0.437246	5.75785	-0.946786	5.3548	-0.882008	6.58532
-0.149221	4.97966					-0.222165	4.1014	-0.437246	3.44804	-0.946786	4.25428	-0.882008	6.89503
-0.149221	5.13533					-0.222165	4.13681	-0.761809	3.02148	-0.772239	6.36441	-1.11627	5.27632
-0.3998	3.77379					-0.111205	4.41422	-0.520223	5.00471	-0.772239	5.61885	-0.477269	6.04351
-0.66578	4.59593					-0.111205	3.51819	-0.520223	5.69568	-0.776152	5.84293	-0.477269	2.78963
-0.674701	5.01211					-0.743885	5.79206	-0.768255	6.40383	-0.776152	4.68965	-0.375354	3.06786
-0.355109	3.77597					-0.702279	4.49953	-0.619424	6.17276	-0.260939	5.53559	-0.375354	4.8604
-0.355109	3.61832					-0.428394	2.67808	-0.354681	5.53098	-0.260939	5.11886	-0.654947	3.90529
-0.504193	4.1579					-0.428394	4.81881	-0.243491	6.3185	-0.410417	6.08394	-0.378472	4.52744
-0.182504	3.14157					-0.926176	6.48195	-0.243491	3.79148	-0.0158915	3.77876	-0.378472	5.85452
0.160107	4.15977					-0.700464	5.39676	-0.497543	4.45248	-0.0158915	2.04092	-0.644686	2.2723
0.160107	4.14598					-0.414924	2.95834	-0.553554	5.91945	-0.064659	3.74755	-0.580559	3.70812
0.00706475	2.1953					-0.414924	2.42436	-0.553554	3.6291	-0.064659	4.27652	-0.580559	4.75271
-0.406892	1.42791					-0.180365	2.04505	-0.716713	6.36932	-0.335901	5.39586	-0.556222	5.9267
-0.587884	4.50401					0.0994583	6.28794	-0.31581	5.65139	-0.0521866	6.06001	-0.259606	4.51106
-0.515527	4.68123					0.0994583	3.49226	-0.0667197	3.31398	-0.0521866	4.32476	-0.259606	5.05784
-0.149035	5.0778					-0.0163049	5.02868	-0.0667197	5.43227	-0.252749	5.41409	-0.943867	6.14584
-0.149035	4.47376					-0.0163049	6.60247	-0.244915	6.04525	-0.390153	6.05871	-0.895576	4.06088
-0.105556	4.52298					0.000221006	3.6448	-0.244915	4.59556	-0.460137	5.48456	-0.581799	6.05887
-0.105556	2.83568					0.185066	2.18375	-0.536684	4.53607	-0.460137	4.02518	-0.581799	1.79382
-0.732561	5.04525					0.326765	5.26804	-0.629213	1.52894	-0.23507	5.73431	-0.556177	2.34648
-0.893089	5.86203					0.326765	3.43631	-0.651212	3.82356	-0.0332978	5.60991	-0.556177	5.86287
-0.745718	5.93762					-0.322713	4.76338	-0.651212	6.47766	-0.0332978	3.92988	-0.956176	3.09429
-0.745718	6.61352					-0.0989491	4.35232	-0.740305	3.10635	-0.23514	5.43925	-0.956176	5.90671
-0.500159	4.58069					0.137976	3.37987	-0.837475	6.43538	-0.23514	5.28041	-1.73909	3.81212
-0.500159	2.89374					0.137976	2.01078	-0.858791	6.29579	-0.574006	5.0052	-0.977037	5.62237
-0.355524	4.1366					-0.217335	5.34661	-0.858791	0.974141	-0.742684	3.7548	-0.977037	5.26478
-0.355524	4.12986					-0.0437469	3.83375	-0.820395	4.88354	-0.650395	4.60055	-0.982152	4.7586
-0.579957	3.02078					0.157649	4.40273	-0.605621	5.16225	-0.650395	5.49612	-0.982152	5.12297
-0.750581	4.32588					0.157649	0.589607	-0.605621	4.03463	-0.551698	3.33059	-1.50697	5.80532
-0.415342	4.02224					-0.425958	4.25487	-0.728715	4.26814	-0.207617	4.97607	-1.57046	6.0755
-0.415342	1.62185					-0.523594	2.73568	-0.724038	4.71337	0.0493442	4.43207	-1.35816	6.42687
-0.578111	3.77701					0.0365237	4.47595	-0.5379	6.99252	0.0493442	5.20587	-1.02965	6.7624
-1.23613	2.37599					0.258972	4.76222	-0.5379	3.62085	-0.360294	5.702	-0.329616	4.09336
-0.928506	4.95006					0.258972	4.87987	-0.831145	6.68825	-0.529121	4.78182	-0.329616	6.84903
-0.928506	4.82088					0.325514	3.01104	-0.71171	6.31233	-0.529121	3.21582	-0.605812	5.22769
-0.909719	3.78111					0.325514	0.819515	-0.58647	5.92396	-0.63266	5.09708	-0.548276	5.86488
-0.909719	6.3356					-0.0484604	3.41457	-0.194589	3.34417	-0.63266	5.17186	-0.548276	6.72782
-1.39242	5.17669					-0.108228	3.84696	-0.194589	6.04526	-0.543769	2.30842	-0.381127	6.88217
-1.23119	3.48542					-0.201446	3.56318	-0.375541	5.34694	-0.543769	4.47237	-0.381127	5.63293
-0.966238	2.49214					0.00954822	2.57955	-0.930716	2.90646	-0.468704	5.49171	-1.18206	6.54952
-0.966238	2.98322					0.00954822	6.15446	-0.396798	4.36889	-0.468704	2.70154	-1.52091	6.37583
-1.36042	4.1075					0.0142674	5.7195	-0.396798	2.99901	-0.620592	4.00901	-1.52091	5.57141
-1.20516	5.57462					0.0142674	5.34149	-0.574556	5.82687	-0.513519	4.97798	-1.5802	6.13025
-1.02373	5.37396					-0.126772	5.82772	-0.531523	3.68099	-0.513519	4.96213	-1.42504	6.32687
-1.02373	5.49914					-0.126772	3.02986	-0.531523	5.73922	-0.67138	4.39237	-0.705896	5.85816
-1.18961	5.13456					-0.310797	1.85619	-0.589245	5.24543	-0.671478	3.77848	-0.705896	3.2794
-0.819159	4.68224					-0.221797	4.05436	-0.589245	5.60556	-0.671478	5.73146	-0.763008	3.87209
-0.819159	5.62768					-0.221797	4.21834	-0.372404	2.06874	-1.0756	5.6155	-0.453354	5.89362
-0.9164	3.84439					-0.213184	4.48604	-0.372404	1.88738	-0.856883	6.32647	-0.306267	4.36789
-0.610977	5.76575					0.0288081	3.26823	-0.654624	5.00803	-0.136787	5.52594	-0.306267	5.26387
-0.436289	1.84793					0.0288081	4.30416	-0.444836	1.95524	-0.136787	5.67163	-0.332473	6.00067
-0.269732	2.39457					-0.397776	2.4491	-0.444836	4.65769	-0.414653	6.41411	-0.332473	1.02788
-0.269732	4.20205					-0.397776	2.75103	-0.739944	4.68973	-0.650954	5.51486	-0.700103	4.12259
-0.762057	3.11532					-0.564692	4.42731	-0.991115	5.87957	-0.938047	4.41333	-0.700103	4.35215
-1.23403	5.74462					-0.648535	4.63668	-0.66963	2.10378	-0.559409	6.17892	-1.1242	5.63135
-1.02754	4.2456					-0.85937	5.24938	-0.66963	6.19307	-0.156295	4.44569	-1.08782	5.2025
-1.02754	4.53348					-0.680679	5.15887	-0.241552	2.88794	-0.156295	3.33059	-0.839566	4.6442
-1.03512	3.89764					-0.385702	4.10555	-0.241552	4.56265	-0.280058	6.13553	-0.839566	4.08044
-1.03512	6.07519					-0.385702	4.87287	-0.50394	5.68121	-0.448482	3.587	-1.28317	5.60945
-0.992194	2.9286					-0.949642	2.96809	-0.676158	6.74779	-0.575658	3.98996	-1.28317	7.12483
-0.713933	3.35641					-0.905656	5.2321	-0.712113	5.46563	-0.462322	4.63418	-1.07609	6.36869
-0.713933	3.88812					-0.905656	2.68606	-0.604028	2.51211	-0.385435	4.9103	-1.07609	5.99706
-0.429759	4.81382					-1.28528	5.433	-0.604028	6.60681	-0.290474	3.68039	-0.877567	6.11622
-0.429759	3.61561					-1.13629	5.07479	-0.413687	7.19978	-0.290474	4.38012	-0.877567	2.69657
-0.661277	5.62759					-0.871535	5.21989	-0.218818	4.44026	-0.457609	6.25742	-0.697198	6.2855
-0.61695	4.31871					-0.724708	6.12102	-0.218818	6.00689	-0.457609	6.12298	-0.483648	2.19481
-0.61695	1.43688					-0.59099	4.14934	-0.379108	6.63712	-0.429505	3.23624	-0.30567	4.84584
-0.760448	3.06807					-0.59099	6.10521	-0.379108	6.91409	-0.429505	5.79303	-0.0248016	6.65871
-0.760448	1.69379					-0.825945	6.81	-0.746414	5.69368	-0.244759	6.10196	-0.0248016	3.90275
-0.754066	1.99521					-0.240779	6.16474	-0.746414	5.55215	-0.244759	4.66553	-0.721062	6.22202
-0.754066	4.38781					-0.240779	4.93282	-1.02305	4.80823	-0.33002	5.19477	-0.554293	4.82652
-0.600845	3.20834					-0.423854	6.1719	-0.79001	5.04422	-0.33002	3.75702	-0.554293	6.41701
-0.347409	2.66589					-0.559239	5.77676	-0.79001	6.28435	-0.410776	6.87346	-1.09163	5.85048
-0.347409	2.40506					-0.462187	6.42948	-1.07279	6.59414	-0.470722	4.39013	-1.09163	4.3851
-0.801454	3.49381					-0.462187	5.65878	-0.756244	5.42694	-0.60709	6.43085	-1.12216	5.86686
-1.02406	3.31086					-1.11436	5.63293	-0.756244	3.39443	-0.823875	5.01641	-1.12216	6.09441
-1.43592	1.57535					-0.821115	3.46636	-0.747991	6.09274	-0.237901	2.2744	-1.14515	5.50521
-1.28428	2.51564					-0.821115	5.64839	-0.747991	4.41138	-0.237901	5.84514	-1.01202	6.23028
-0.98525	1.93259					-1.11672	5.23326	-0.970044	2.95434	-0.505111	2.3315	-1.01202	4.51534
-0.98525	5.16229					-1.11672	5.26213	-0.20195	4.07558	-0.350415	6.52491	-0.877362	6.24089
-1.59724	2.68303					-1.15158	3.80739	-0.20195	5.20818	-0.350415	6.22205	-0.877362	4.31768
-1.22625	2.64782					-1.08446	5.02148	-0.459537	2.36476	-0.386558	5.6946	-1.04933	5.19123
-1.11547	6.6274					-1.08446	5.42288	-0.519453	4.30807	-0.122755	1.85163	-1.02698	5.01706
-1.11547	3.8016					-1.12571	6.10998	-0.519453	4.28492	-0.122755	5.78557	-0.441649	6.78762
-0.973421	3.83023					-1.12571	5.24981	-0.140794	4.73219	-0.28548	6.89291	-0.441649	4.07636
-0.717474	2.49994					-1.01748	3.82892	-0.140794	2.91027	-0.69196	5.52294	-0.511573	5.90849
-0.717474	4.01936					-0.734215	5.19893	-0.303153	3.73814	-0.69196	4.24519	-0.511573	-0.532053
-0.938774	2.75724					-0.734215	4.96852	-0.179652	5.88049	-0.413537	5.99577	-0.846224	5.83531
-0.747939	2.49664					-1.18988	5.75615	-0.179652	6.26323	-0.413537	4.89752	-1.29207	7.08146
-0.747939	5.63752					-1.13871	4.17833	-0.112443	4.3429	-0.357236	6.17847	-0.604693	7.0884
-1.05934	6.14842					-0.959984	1.68264	-0.112443	5.33277	-0.357236	5.42126	-0.604693	6.08969
-1.0922	6.30395					-0.959984	5.67339	-0.607688	4.33798	-0.597545	5.50019	-0.680829	5.84953
-0.821404	6.15766					-1.07846	5.90115	-0.420394	2.56078	-1.0104	5.35371	-0.481001	5.58133
-0.821404	5.12048					-0.887908	2.4267	-0.420394	4.48381	-0.548984	4.54135	-0.481001	5.66527
-0.800068	2.49454					-0.887908	4.28485	-0.313291	3.15698	-0.548984	5.92209	-0.474488	6.15938
-0.800068	4.49274					-1.39116	6.59989	-0.313291	6.22013	-0.289339	4.86804	-0.474488	5.22771
-1.09406	5.17657					-1.39116	7.08245	-1.147	5.57171	-0.289339	4.29242	-0.518827	5.16321
-1.2893	5.98702					-0.977368	6.41825	-0.795794	6.48419	-0.420217	5.74272	-0.333817	5.33282
-1.14981	4.13229					-0.977368	6.46807	-0.292954	3.79725	-0.476686	6.41824	-0.125111	2.16008
-0.658063	4.47688					-1.09772	6.64392	-0.292954	4.10792	-0.476686	4.73896	-0.125111	3.16007
-0.658063	4.22023					-0.95407	2.46485	-0.197233	7.10128	-0.645438	6.3699	-0.523905	5.60908
-0.50903	2.69131					-0.679437	5.10424	-0.197233	6.78134	-0.645438	6.12947	-0.523905	2.49438
-0.50903	1.8164					-0.679437	5.79269	-0.205725	4.22765	-0.348486	6.66786	-0.437918	6.1199
-0.731603	4.09613					-0.378567	7.15921	-0.205725	3.72396	-0.348486	6.05926	-0.437918	5.23489
-0.515082	4.45615					-0.378567	7.06114	-0.450174	4.63026	-0.230625	6.48901	-1.48885	5.10461
-0.515082	2.95285					-0.398374	6.25278	-0.963275	5.7353	-0.0542623	6.59587	-1.44908	6.14306
-0.470514	3.05929					-0.398374	6.26967	-0.942133	1.92623	-0.0542623	3.95821	-1.34388	6.16628
-0.143464	2.80871					-0.828954	4.70297	-0.422049	1.57427	-0.375109	3.54568	-0.699333	4.72316
-0.143464	6.27878					-0.828954	5.13188	-0.422049	5.52466	-0.691718	6.15816	-0.699333	6.24946
-0.298043	3.13827					-0.804455	6.14446	-0.611394	3.42081	-0.812785	6.81982	-0.911422	4.15133
-0.437248	5.75785					-0.804455	6.32159	-0.761113	2.5062	-0.749431	5.49638	-0.907186	4.38904
-0.437248	3.44804					-1.45904	6.03769	-0.940346	4.70202	-0.749431	5.81233	-0.907186	5.61299
-0.761811	3.02148					-1.22446	4.95644	-0.648999	3.39108	-0.671615	5.34555	-1.10476	4.8464
-0.520225	5.00471					-1.09554	4.0606	-0.648999	1.883	-0.671615	6.35978	-0.881409	3.66951
-0.520225	5.69568					-1.09554	4.95961	-0.314613	3.96046	-0.77067	5.60115	-0.881409	4.82747
-0.768257	6.40383					-0.69446	4.83165	-0.314613	6.67109	-0.77067	5.68737	-0.871838	4.80611
-0.619424	6.17276					-0.69446	6.22801	-0.585653	4.91797	-0.992031	5.7215	-0.675351	2.75664
-0.354682	5.53098					-0.932921	6.08352	-0.539431	2.29871			-0.675351	5.84643
-0.243492	6.3185					-0.986786	5.33537	-0.539431	6.45497			-0.980333	3.6974
-0.243492	3.79148					-0.986786	3.32886	-0.496385	3.58939			-0.707152	5.06222
-0.497544	4.45248					-0.905001	2.35735	-0.496385	5.82459			-0.537477	5.22123
-0.553555	5.91945					-0.905001	3.17038	-0.425574	5.36185			-0.537477	6.04241
-0.553555	3.6291					-1.15352	6.43151	-0.0195891	2.10508			-0.838188	5.61795
-0.716715	6.36932					-0.995163	7.08953	-0.0195891	2.72638			-0.82945	4.45126
-0.31581	5.65139					-0.995163	7.10148	-0.107576	6.19809			-0.82945	3.61934
-0.06672	3.31398					-1.08632	6.8051	-0.107576	5.4576			-1.0754	6.23035
-0.06672	5.43227					-0.908397	3.49025	-0.362175	4.43097			-1.0754	5.90717
-0.244915	6.04525					-0.908397	5.8933	-0.163358	6.58152			-1.12868	6.58975
-0.244915	4.59556					-1.10047	6.75187	0.0675103	1.69295			-0.595148	3.68443
-0.536685	4.53607					-1.10047	6.37616	0.0675103	2.03312			-0.595148	5.54581
-0.629214	1.52894					-1.36306	7.06103	-0.400671	1.95103			-0.671609	5.09958
-0.651215	3.82356					-1.267	5.91648	-0.181337	3.9997			-0.402413	5.46928
-0.651215	6.47766					-1.1508	5.2319	-0.181337	1.66633			-0.402413	6.26033
-0.74031	3.10635					-1.1508	3.45358	-0.575561	2.9328			-0.976597	2.49709
-0.837482	6.43538					-1.22307	6.7067	-0.512183	3.17926			-1.07181	5.57768
-0.858799	6.29579					-1.13059	5.65075	-0.512183	6.14425			-0.888645	4.72654
-0.858799	0.974141					-0.731751	3.8208	-0.706936	5.66956			-0.474644	2.90378
-0.820403	4.88354					-0.731751	7.10371	-0.385504	3.69648			-0.474644	5.64084
-0.605625	5.16225					-0.658528	6.86259	-0.385504	4.37383			-0.690958	6.69452
-0.605625	4.03463					-0.658528	6.89355	-0.205856	5.24235			-0.899529	4.98069
-0.72872	4.26814					-1.03333	6.18771	-0.205856	5.29395			-0.899529	5.24731
-0.724058	4.71337					-0.767286	6.31979	-0.144313	2.45483			-0.975061	4.84868
-0.537915	6.99252					-0.767286	7.09685	-0.144313	6.14274			-0.975061	5.28336
-0.537915	3.62085					-1.21008	5.83743	0.121366	2.97551			-0.892471	6.39056
-0.831161	6.68825					-1.09719	6.2212	0.121366	4.96293			-0.892471	6.55698
-0.711721	6.31233					-0.853702	6.78191	-0.15188	5.36559			-0.78097	4.2086
-0.586477	5.92396					-0.853702	4.72892	-0.388479	3.50086			-0.78097	2.53338
-0.194593	3.34417					-1.33134	6.29108	-0.414185	3.92811			-0.538488	5.58859
-0.194593	6.04526					-0.906884	5.87031	-0.414185	2.82256			-0.328254	3.45609
-0.375547	5.34694					-0.906884	4.58179	-0.480037	5.86488			-0.149084	5.52159
-0.930766	2.90646					-0.779825	6.07873	-0.175687	2.58554			-0.149084	3.32545
-0.396819	4.36889					-0.779825	6.94709	0.0156323	2.35015			-0.669894	5.70069
-0.396819	2.99901					-0.992244	6.69047	0.0156323	4.99927			-0.393911	5.24175
-0.574584	5.82687					-0.686723	4.58366	0.0488875	3.7445			-0.139524	5.76256
-0.531554	3.68099					-0.686723	6.75361	0.0488875	2.6643			-0.139524	5.44133
-0.531554	5.73922					-0.60713	4.64815	0.0676715	3.69685			-0.587001	4.2069
-0.589259	5.24543					-0.60713	6.14972	0.0676715	4.46189			-0.569951	5.48132
-0.589259	5.60556					-1.08414	6.32526	-0.12423	4.57925			-0.569951	3.65177
-0.372415	2.06874					-0.616683	6.01803	-0.349486	4.75646			-0.981105	4.83345
-0.372415	1.88738					-0.616683	4.74883	-0.428568	4.07215			-0.777124	5.11742
-0.654636	5.00803					-0.83297	6.08147	-0.512003	2.37959			-0.777124	6.19958
-0.444855	1.95524					-1.08375	4.98927	-0.305128	4.06167			-0.795038	5.04519
-0.444855	4.65769					-1.48424	5.04212	-0.305128	4.90646			-0.795038	2.6357
-0.739963	4.68973					-0.533421	4.87115	-0.796341	5.02289			-1.00325	1.95193
-0.991159	5.87957					-0.533421	4.04237	-0.785958	2.51912			-0.707646	3.73161
-0.669653	2.10378					-0.570253	3.60852	-0.637944	4.48431			-0.707646	3.77645
-0.669653	6.19307					-0.570253	6.14327	-0.637944	0.60288			-0.943141	5.96201
-0.241567	2.88794					-0.809911	6.39503	-0.46785	4.38164			-0.84498	2.21423
-0.241567	4.56265					-0.518095	6.38578	-0.46785	4.43156			-0.644746	6.51938
-0.503956	5.68121					-0.518095	2.94841	-0.464615	6.07775			-0.644746	5.52751
-0.676181	6.74779					-1.15462	3.62419	-0.464615	6.26025			-1.21921	6.06775
-0.712124	5.46563					-1.15462	4.17421	-0.584853	5.44727			-0.361567	5.51825
-0.604035	2.51211					-0.719688	6.67619	-0.584853	4.68848			-0.0635233	4.81649
-0.604035	6.60681					-0.719688	6.80728	-0.711761	5.10753			-0.0635233	6.1757
-0.413698	7.19978					-0.676285	6.18633	-0.711761	5.06566			-0.360583	4.56521
-0.218826	4.44026					-0.676285	6.06487	-0.449727	1.95707			-0.360583	2.59174
-0.218826	6.00689					-0.489449	6.3816	-0.449727	5.26948			-0.561002	6.28668
-0.379119	6.63712					-0.489449	5.98038	-0.741547	5.10925			-0.561002	6.22473
-0.379119	6.91409					-0.378356	6.95285	-0.521891	4.98805			-0.728269	6.13004
-0.746434	5.69368					-0.0934552	6.05204	-0.521891	5.35347			-0.305886	4.93759
-0.746434	5.55215					-0.0934552	2.99964	-0.732253	4.92349			-0.305886	6.1646
-1.02321	4.80823					-0.54638	2.8757	-0.800945	4.62714			-0.592701	6.54408
-0.790149	5.04422					-0.742342	7.06803	-0.800945	5.95976			-0.507	5.54173
-0.790149	6.28435					-0.630441	7.14943	-1.10307	3.08535			-0.507	4.35712
-1.07286	6.59414					-0.630441	6.08764	-1.23728	2.30618			-0.654515	6.2313
-0.756263	5.42694					-0.938096	6.82536	-1.04582	6.10743			-0.678533	6.17527
-0.756263	3.39443					-0.694643	3.52202	-0.849061	1.45218			-0.678533	4.51333
-0.74801	6.09274					-0.499734	7.06466	-0.488031	4.69083			-0.55721	5.44314
-0.74801	4.41138					-0.499734	6.58884	-0.207598	3.72994			-0.55721	5.84294
-0.970067	2.95434					-0.053616	5.37392	-0.207598	2.73019			-0.403943	6.01274
-0.201958	4.07558					-0.053616	6.65051	-0.699285	6.92638			-0.403943	5.19754
-0.201958	5.20818					-0.25504	7.05882	-0.902867	3.4228			-0.588036	5.47797
-0.459546	2.36476					-0.445413	6.83676	-0.902867	2.7247			-1.08392	5.52216
-0.519461	4.30807					-0.657822	6.99552	-0.51335	5.23451			-1.18405	4.43388
-0.519461	4.28492					-0.749469	6.90467	-0.51335	2.65943			-1.2916	5.43613
-0.140797	4.73219					-0.749469	6.6748	-0.796099	2.73417			-0.83476	0.920265
-0.140797	2.91027					-0.235581	4.31556	-0.982729	6.52043			-0.83476	2.89271
-0.303156	3.73814					-0.235581	6.83256					-0.905023	5.04569
-0.179655	5.88049					-0.441545	7.17027					-0.75922	5.02789
-0.179655	6.26323					-0.645828	7.19777					-0.548198	1.91914
-0.112445	4.3429					-0.515807	7.11731					-0.548198	0.548396
-0.112445	5.33277					-0.515807	6.09757					-1.17363	4.02435
-0.607695	4.33798					-0.725036	6.55221					-0.491648	4.55604
-0.420399	2.56078					-0.88625	7.19711					-0.246597	5.1246
-0.420399	4.48381					-0.592137	2.34799					-0.246597	4.35404
-0.313298	3.15698					-0.592137	4.16162					-0.52104	4.28339
-0.313298	6.22013					-0.391525	3.54894					-0.245666	4.65305
-1.14712	5.57171					-0.391525	4.30161					-0.245666	3.73752
-0.795828	6.48419					-0.45129	6.71486					-0.425745	4.93825
-0.292968	3.79725					-0.45129	2.08283					-0.0856629	4.554
-0.292968	4.10792					-0.987816	0.614008					0.0163286	4.75008
-0.19725	7.10128					-1.00692	5.86226					0.0163286	4.28731
-0.19725	6.78134					-1.00692	7.14093					-0.182537	3.89284
-0.205741	4.22765					-0.36164	6.33777					0.0372481	5.13676
-0.205741	3.72396					-0.36164	4.95426					0.0372481	4.51991
-0.450193	4.63026					-0.536029	5.34584					-0.131439	4.58502
-0.963322	5.7353					-0.681383	6.53634					-0.36249	4.0582
-0.942146	1.92623					-0.812435	4.11633					-0.36249	3.73042
-0.422054	1.57427					-0.46463	6.02434					-0.20052	4.71002
-0.422054	5.52466					-0.46463	3.1134					-0.20052	4.02116
-0.611401	3.42081					-0.751555	4.87216					-0.496777	4.74986
-0.761123	2.5062					-0.915958	5.90174					-0.594348	3.99836
-0.940358	4.70202					-0.875616	5.4701					-0.280007	1.92768
-0.649002	3.39108					-0.875616	3.12895					-0.280007	4.65604
-0.649002	1.883					-1.00965	6.58446					-0.227321	4.9308
-0.314614	3.96046					-1.15337	6.30633					-0.227321	4.41972
-0.314614	6.67109					-0.707443	4.36445					-0.0647267	4.59345
-0.585654	4.91797					-0.448718	4.66872					-0.0647267	4.36858
-0.539432	2.29871					-0.448718	6.27571					-0.332884	4.05711
-0.539432	6.45497					-0.536496	4.61841					-0.187337	4.73999
-0.496385	3.58939					-0.536496	6.39135					-0.187337	4.52881
-0.496385	5.82459					-0.68122	2.81733					-0.458416	5.38165
-0.425574	5.36185					-0.743031	6.75076					-0.228077	4.66063
-0.0195892	2.10508					-0.283009	6.36925					0.138881	4.58094
-0.0195892	2.72638					-0.283009	4.00708					0.138881	4.43256
-0.107576	6.19809					-0.545973	6.44329					0.102567	4.57776
-0.107576	5.4576					-0.19382	6.6814					0.102567	3.81498
-0.362175	4.43097					-0.19382	6.24525					-0.423427	4.68533
-0.163358	6.58152					-0.441306	5.29969					-0.360711	4.61769
0.0675102	1.69295					-0.636868	6.27703					-0.360711	4.62703
0.0675102	2.03312					-0.526078	6.63361					0.108629	4.6189
-0.400672	1.95103					-0.273304	6.2713					0.108629	4.63523
-0.181338	3.9997					-0.273304	6.06526					0.159899	4.25915
-0.181338	1.66633					-0.521716	2.95821					0.159899	4.71152
-0.575561	2.9328					-0.429172	6.3519					-0.147433	4.42978
-0.512184	3.17926					-0.175309	6.95946					-0.147433	4.35786
-0.512184	6.14425					-0.175309	5.33051					-0.201309	5.40221
-0.706937	5.66956					-0.335916	2.49455					-0.201309	5.23909
-0.385505	3.69648					-0.335916	5.62989					-0.596179	4.6313
-0.385505	4.37383					-0.246412	6.84155					-0.656487	4.82934
-0.205857	5.24235					-0.246412	5.82684					-0.407477	4.89424
-0.205857	5.29395					-0.0173069	6.04813					-0.407477	4.77163
-0.144314	2.45483					-0.0173069	4.83505					-0.486981	4.9872
-0.144314	6.14274					-0.227789	5.72327					-0.486981	5.45958
0.121365	2.97551					-0.200267	4.96156					-0.660021	5.33775
0.121365	4.96293					-0.200267	5.63488					-0.318412	3.54937
-0.151881	5.36559					-0.259582	5.61839					-0.318412	3.67691
-0.38848	3.50086					-0.259582	3.84944					-0.232377	2.15583
-0.414186	3.92811					-0.756292	6.28442					-0.232377	4.91486
-0.414186	2.82256					-1.07688	6.62058					-0.838958	4.99297
-0.480037	5.86488					-0.972578	4.65393					-1.17041	4.72057
-0.175687	2.58554					-0.972578	3.27244					-0.903936	3.84722
0.0156323	2.35015					-0.900839	6.41577					-0.666754	5.44826
0.0156323	4.99927					-0.608686	6.12392					-0.666754	1.47421
0.0488875	3.7445					-0.608686	5.6472					-1.12874	5.07535
0.0488875	2.6643					-0.831596	5.37181					-1.10324	5.68781
0.0676715	3.69685					-0.54254	5.27152					-0.594509	5.08267
0.0676715	4.46189					-0.54254	3.40501					-0.594509	4.40785
-0.12423	4.57925					-0.858835	6.30844					-0.500053	4.80278
-0.349486	4.75646					-0.568568	5.26951					-0.500053	1.72461
-0.428568	4.07215					-0.568568	4.18316					-0.781669	4.88164
-0.512003	2.37959					-1.00445	6.28201					-0.622536	4.35555
-0.305129	4.06167					-1.00445	6.20416					-0.374816	4.6076
-0.305129	4.90646					-0.982289	5.35996					-0.374816	4.50428
-0.796346	5.02289					-0.982289	5.05231					-1.15247	3.74008
-0.785976	2.51912					-1.00095	5.84687					-0.853245	1.57026
-0.637956	4.48431					-1.00095	5.42337					-0.853245	1.81117
-0.637956	0.60288					-1.0497	6.60904					-0.894312	5.09655
-0.467859	4.38164					-1.0497	6.69725					-0.894312	2.608
-0.467859	4.43156					-1.14957	5.50076					-0.760272	3.51937
-0.464624	6.07775					-1.14957	4.84971					-0.487514	5.72358
-0.464624	6.26025					-0.968146	2.73018					-0.487514	1.15588
-0.584867	5.44727					-0.968146	-1.50537					-0.839987	2.40261
-0.584867	4.68848					-0.765739	6.45988					-0.839987	1.64568
-0.711771	5.10753					-0.765739	4.46514					-1.43993	5.6601
-0.711771	5.06566					-0.730745	6.33907					-1.43993	6.58183
-0.449737	1.95707					-0.730745	5.47963					-1.14236	5.44371
-0.449737	5.26948					-1.24499	6.71669					-1.14236	5.79209
-0.741557	5.10925					-0.692192	5.22876					-1.23184	6.75987
-0.521907	4.98805					-0.692192	5.97853					-0.844169	6.51125
-0.521907	5.35347					-0.929503	5.32255					-0.844169	5.38538
-0.732273	4.92349					-0.819798	4.68927					-1.06833	5.75826
-0.800979	4.62714					-0.559181	6.70365					-1.52383	5.44764
-0.800979	5.95976					-0.559181	6.66648					-1.27694	4.49457
-1.10313	3.08535					-0.822285	6.76204					-1.27694	5.35419
-1.23767	2.30618					-0.459191	4.6656					-0.624343	3.7545
-1.04613	6.10743					-0.459191	4.87863					-0.447827	4.21369
-0.849303	1.45218					-0.597053	6.34164					-0.250058	4.9904
-0.48817	4.69083					-0.597053	5.60064					-0.250058	4.58654
-0.20773	3.72994					-0.572996	2.58539					-0.713742	3.8315
-0.20773	2.73019					-0.11005	4.58359					-0.670746	4.93556
-0.699455	6.92638					-0.11005	5.12917					-0.670746	5.59363
-0.90372	3.4228					-0.0950106	7.03951					-0.610495	3.97115
-0.90372	2.7247					-0.0950106	5.01979					-0.404794	4.78525
-0.513874	5.23451					-0.818191	5.73259					-0.404794	4.84639
-0.513874	2.65943					-0.818191	5.93044					-0.836887	6.53399
-0.796645	2.73417					-0.573795	7.02426					-0.836887	4.69409
-0.983439	6.52043					-0.573795	7.0201					-0.721533	6.15341
-1.19646	6.8544					-0.432782	6.58927					-0.721533	4.05429
-1.19646	2.36442					-0.432782	5.80887					-0.739745	4.03212
-0.858726	7.22867					-0.698487	6.73508					-0.739745	4.79503
-0.858726	6.51591					-0.698487	6.58942					-0.946085	5.71923
-1.15492	5.76366					-0.506001	6.51733					-0.946085	5.28463
-1.62482	3.90059					-0.506001	5.21491					-1.10739	5.48811
-1.50607	6.87905					-0.465772	5.51863					-0.840994	6.4183
-1.26639	6.60819					-0.183244	5.6648					-0.697418	4.72179
-1.26639	6.06325					-0.183244	5.9159					-0.697418	4.90081
-1.38481	6.35142					-0.577179	5.84317					-1.00813	3.87137
-1.17902	6.41934					-0.577179	6.4964					-0.593707	5.05368
-0.660688	7.08369					-0.704499	4.54604					-0.593707	5.0267
-0.660688	1.85298					-0.704499	6.45534					-0.682916	5.67156
-0.949763	-0.00210088					-0.821255	5.43781					-0.682916	6.18789
-1.012	6.79631					-0.183279	3.09449					-1.0055	3.78864
-1.012	5.13442					-0.183279	7.21199					-1.00544	5.38265
-0.869983	6.50193					-0.404014	7.11785					-0.818794	5.31026
-0.869983	5.60342					-0.604108	6.37766					-0.257855	3.22629
-0.581494	5.91448					-1.04699	7.10685					-0.257855	4.5498
-0.581494	4.8822					-1.12227	4.65143					-0.478687	4.67888
-0.408033	6.33618					-1.04613	6.42984					-0.522023	6.18649
-0.408033	6.1487					-0.989029	6.17797					-0.399589	4.25982
-0.621256	4.54071					-0.805921	5.2233					-0.281993	4.76675
-0.802446	5.8103					-0.805921	4.35292					-0.281993	5.08115
-0.737718	6.28381					-1.16941	7.00479					-1.03736	3.35193
-0.439378	3.31325					-1.11448	5.44216					-0.673933	5.59908
-0.439378	3.8837					-1.11448	5.80119					-0.304602	3.7977
-0.42671	3.74171					-0.696975	6.60165					-0.304602	3.07624
-0.205597	4.72916					-0.696975	5.58738					-0.470578	3.75301
-0.205597	6.05515					-0.609856	4.37858					-0.7709	4.5552
-0.30578	5.32904					-0.472028	4.21456					-0.493075	2.43276
-0.30578	6.15435					-0.472028	2.49248					-0.493075	5.14847
-0.42177	5.48888					-0.772084	6.93929					-0.501942	3.40095
-0.161582	5.39358					-0.895736	5.58196					-0.501942	4.61463
-0.161582	5.94278					-0.624703	5.44344					-0.236082	3.62171
-0.272276	5.43086					-0.624703	3.3985					-0.236082	3.80763
-0.237111	4.67484					-1.21782	5.23271					-0.457926	3.33053
-0.237111	3.55481					-0.872683	5.1381					-0.670811	5.17358
-0.524693	3.47199					-0.7261	6.16934					-0.670811	5.81398
-0.360568	6.5452					-0.470519	4.08913					-1.19778	3.66743
-0.360568	6.55422					-0.470519	6.06227					-0.686909	3.12301
-0.570437	5.58364					-0.676875	6.081					-0.686909	5.67839
-0.31415	5.62527					-0.676875	3.83898					-0.834913	5.22312
-0.31415	5.85393					-0.509704	5.22147					-0.503978	5.35581
-0.089737	6.3812					-0.509704	6.13529					-0.31541	4.59823
-0.089737	5.79231					-0.22458	4.69018					-0.31541	3.40032
-0.341599	6.24281					-0.22458	5.84758					-0.654	4.31959
-0.753778	2.49418					-0.518963	3.30552					-0.821675	5.47261
-0.926217	1.97682					-0.633683	-0.612613					-1.20344	6.01698
-0.640138	5.93062					-0.484513	5.80456					-0.852943	6.18779
-0.516249	5.52833					-0.240667	6.06831					-0.70444	5.84099
-0.204916	5.88449					0.015573	6.86168					-0.70444	6.18829
-0.204916	5.62947					0.015573	3.09784					-0.624414	5.71638
-0.131244	5.54743					-0.459294	5.5996					-0.624414	4.86782
-0.131244	5.94369					-0.459294	2.88443					-0.825284	5.08679
-0.177548	5.33813					-0.566739	4.44988					-1.09961	5.9644
-0.177548	5.20864					-0.566739	5.10182					-1.10973	6.36178
-0.617446	3.69263					-0.686755	4.3907					-0.884833	5.02929
-0.371652	6.74082					-0.764748	5.58699					-0.772558	4.67119
-0.371652	2.13184					-0.697077	5.95727					-0.772558	4.9449
-0.725917	3.18701					-0.697077	7.01886					-0.502249	4.9219
-0.725917	4.45877					-0.52593	5.76778					-0.502249	4.95067
-0.464705	6.12861					-0.52593	5.8792					-0.73293	5.7516
-0.464705	2.48702					-0.542564	2.88443					-0.571384	4.05812
-0.458593	5.90603					-0.542564	6.54151					-0.310957	5.73151
-0.458593	4.42452					-0.619457	6.62813					-0.310957	5.59722
-0.538383	5.27023					-0.619457	6.92305					-0.673466	5.70796
-0.252701	6.75249					-0.502923	4.06243					-0.704955	5.09951
-0.252701	5.35536					-0.316701	7.13811					-0.704955	4.99594
-0.53274	6.29519					-0.316701	4.52504					-1.09946	5.50794
-0.53274	2.08648					-0.461566	3.8472					-0.859837	5.07198
-0.680182	6.46103					-0.461566	3.17452					-0.859837	5.45209
-0.79538	2.82523					-0.216771	4.91323					-1.62003	4.42678
-0.563764	6.56344					-0.216771	6.28307					-0.823959	5.72262
-0.389656	6.98905					-0.440121	4.44365					-0.479892	6.83348
-0.389656	3.43108					-0.633183	5.51581					-0.266877	5.81472
-0.599362	6.13348					-0.753372	6.55423					-0.266877	3.82729
-0.37676	6.503					-0.753372	6.78297					-0.670574	6.41105
0.0687287	4.24587					-0.468781	3.48888					-0.270407	3.52839
0.0687287	4.911					-0.468781	3.43683					-0.270407	5.07156
-0.151147	4.34342					-0.73507	5.62883					-0.282926	5.36391
-0.212027	5.27263					-0.968226	6.36485					-0.282926	5.54417
-0.212027	6.92244					-0.303094	5.34094					-0.789142	2.10155
-0.142122	6.07411					-0.303094	6.86743					-1.20418	3.8674
-0.142122	5.85243					-0.541174	6.02193					-1.4058	5.55508
-0.514024	3.91321					-0.77134	2.79586					-0.734963	5.21119
-0.514024	4.43664					-0.570068	5.12369					-0.734963	6.51561
-0.645676	5.9661					-0.398684	6.14674					-0.969421	6.9414
-0.645676	6.53281					0.126641	6.35444					-1.16578	6.30321
-0.704572	6.28132					0.126641	5.78304					-1.1303	3.348
-0.704572	6.23155					-0.136119	5.17204					-1.1303	5.73641
-0.651359	6.12965					-0.330333	5.70219					-0.74203	5.87971
-0.651359	5.38485					-0.330333	6.09395					-0.600389	5.84862
-1.14375	4.75708					-0.586411	6.53598					-0.600389	4.73024
-0.866256	0.99672					-0.949766	5.95213					-0.629482	5.2203
-0.866256	4.02398					-1.12365	6.74031					-0.629482	6.51135
-1.02395	5.45357					-0.877484	6.41514					-0.711481	5.6967
-0.822609	6.21536					-0.877484	2.48674					-0.711481	3.11933
-0.822609	6.06586					-0.980316	6.53903					-0.549058	5.44068
-1.2399	5.72302					-0.784121	3.41996					-0.549058	5.84906
-1.3116	5.87361					-0.784121	3.60975					-0.747681	6.6332
-1.30788	7.21472					-0.507877	6.62145					-0.670853	6.73342
-1.30788	5.35669					-0.507877	2.50678					-0.534372	6.19396
-1.16613	6.36752					-0.794662	6.43476					-0.400999	5.01471
-1.16613	1.83511					-0.967597	0.952332					0.0455976	6.53541
-0.9308	6.39638					-0.85974	5.27832					0.0455976	5.01315
-0.9308	5.13906					-0.85974	6.1113					-0.196809	5.96706
-1.1548	5.43879					-1.03412	6.7784					-0.793555	5.37076
-1.24735	6.13428					-1.03412	7.19759					-0.675104	5.97347
-0.72727	4.32827					-1.15109	6.47213					-0.481095	6.12741
-0.72727	2.67672					-1.02731	6.48727					-0.481095	4.3515
-1.02269	3.29793					-0.840916	6.69171					-0.800824	5.74779
-1.23543	5.33743					-0.840916	5.27391					-0.598165	5.63755
-0.969054	5.44119					-0.682014	6.56425					-0.598165	6.9091
-0.969054	4.88276					-0.682014	5.89331					-0.704529	6.11569
-0.871468	6.39006					-0.655409	2.49484					-1.00204	6.49918
-0.432599	6.56556					-0.582184	6.56297					-1.13315	5.58674
-0.432599	2.58042					-0.454663	5.90913					-1.34889	6.22397
-0.681775	4.36578					-0.454663	6.19453					-1.10395	6.13333
-0.799848	5.3282					-0.717713	6.89485					-0.567569	4.74411
-0.625567	5.98463					-0.813485	6.59229					-0.567569	4.15977
-0.625567	4.08943					-0.58646	5.60006					-0.845376	6.18782
-0.768753	6.3436					-0.58646	6.4343					-1.33181	6.29803
-0.690418	6.4537					-0.949155	5.80696					-1.51872	6.01301
-0.431003	4.6287					-0.571265	6.38944					-1.51872	4.45038
-0.0182054	4.36217					-0.324705	2.82009					-0.780124	3.33788
-0.0182054	4.46781					-0.324705	6.03305					-0.565388	5.23101
-0.260212	4.25349					-0.495729	3.16449					-0.565388	5.14165
-0.551753	6.08699					-0.495729	2.97031					-0.986118	5.85662
-0.928647	6.09749					-0.46054	3.34973					-1.19846	4.24465
-0.647314	2.79686					-0.46054	6.71357					-1.39686	4.40491
-0.647314	5.88365					-0.709805	5.09194					-1.1046	5.82909
-0.7516	6.21379					-0.704272	6.85794					-0.818142	6.49627
-0.285032	6.95723					-0.472623	6.46497					-0.818142	5.50751
-0.285032	5.97484					-0.472623	5.92749					-1.15409	5.36525
-0.564004	1.8894					-0.700442	6.30475					-0.953286	5.12933
-0.794889	6.36628					-0.700442	4.06296					-0.953286	6.07945
-0.391293	5.93797					-0.869649	6.95398					-1.27098	5.83255
-0.391293	4.04893					-0.677325	4.42965					-1.27098	3.59063
-0.647466	4.29861					-0.492159	4.68517					-0.894784	6.37278
-0.868037	6.12535					-0.492159	6.28703					-0.894784	6.31337
-0.471127	5.06622					-0.724865	7.03659					-1.0657	6.13746
-0.471127	3.28387					-0.724865	3.62364					-1.24953	6.01864
-0.748209	5.38461					-0.964818	6.20438					-1.24617	3.6824
-0.957447	6.44328					-0.737811	4.16711					-0.709515	5.3195
-0.606627	3.75333					-0.737811	3.16693					-0.709515	3.77821
-0.606627	2.40565					-1.00017	6.77017					-0.724647	5.14929
-0.873385	6.29322					-1.25445	5.66316					-0.724647	1.52553
-0.956233	3.42887					-1.06292	6.18466					-0.991797	5.36531
-0.675735	4.82277					-1.06292	6.2933					-0.991797	5.62992
-0.675735	4.95722					-0.796076	1.62201					-1.23982	5.26904
-0.72893	5.1336					-0.796076	3.08432					-1.46844	4.37423
-0.72893	4.69012					-1.08033	6.16871					-0.648464	3.6542
-0.952962	6.06156					-1.06216	6.24274					-0.648464	5.52388
-0.554947	6.51696					-0.776348	7.12074					-0.361871	5.6077
-0.292956	5.26948					-0.776348	6.2399					-0.089423	6.40854
-0.292956	3.29844					-0.733301	5.60182					-0.089423	3.89124
-0.171897	6.65315					-0.733301	4.98578					-0.544445	5.69228
-0.171897	5.68968					-0.784169	7.26355					-0.731454	6.41763
-0.390615	4.52248					-0.784169	6.07683					-1.10755	4.73695
-0.610953	3.54529					-0.534162	4.92672					-0.867994	6.70609
-0.795406	4.98231					-0.263184	5.02789					-0.867994	5.71962
-0.685892	2.74341					-0.263184	6.68803					-0.630988	4.3425
-0.311665	4.53291					-0.720642	5.73656					-0.630988	4.73328
-0.311665	5.99146					-0.872816	4.04222					-0.831546	4.89072
-0.514742	6.35082					-0.671733	5.26889					-1.01724	7.00902
-0.56067	3.26044					-0.671733	3.86908					-0.891441	6.83085
-0.56067	3.8212					-0.785474	0.93508					-0.631584	6.74751
-0.877708	6.18975					-0.785474	7.32369					-0.631584	3.88986
-0.700805	6.52099					-1.33259	6.42915					-0.664754	6.33747
-0.347385	3.38121					-0.308092	2.91773					-0.664754	6.32699
-0.347385	3.48403					-0.308092	3.76004					-1.13752	6.50829
-0.290495	4.382					-0.54747	6.66367					-0.948553	6.67334
-0.290495	5.24878					-0.715875	5.15906					-0.534311	5.95582
-0.886568	2.99402					-0.818512	2.96057					-0.534311	5.60013
-0.886568	3.82381					-0.946872	5.66485					-0.790709	6.22069
-0.744852	6.60975					-0.952085	3.52448					-1.0674	5.91987
-0.53268	6.83025					-0.834528	5.65216					-1.0674	4.90081
-0.321799	5.46648					-0.834528	5.73925					-1.06952	5.68024
-0.321799	3.22197					-1.22218	5.82206					-0.532821	5.49146
-0.985601	4.85524					-0.688854	5.30355					-0.532821	6.4786
-1.10348	6.6316					-0.688854	5.84282					-0.821438	6.47485
-1.10833	5.32022					-0.770352	3.05231					-0.955629	3.41553
-0.89238	6.45647					-0.508505	6.64024					-0.903782	6.65686
0.0799601	6.73086					-0.508505	5.53723					-0.903782	3.4128
0.0799601	5.30832					-1.10484	5.42363					-0.93367	3.82373
-0.142802	6.57877					-1.32024	6.10854					-0.970811	3.60316
-0.379848	6.24675					-1.21506	6.59418					-0.725983	7.2698
-0.00940805	3.49051					-1.21506	6.57366					-0.66446	3.42437
-0.00940805	5.58386					-0.976322	4.37986					-0.66446	4.84655
-0.235923	2.70597					-0.976322	6.00474					-0.785139	5.37172
-0.253607	6.31898					-0.812272	6.81512					-0.690733	5.97009
-0.0866129	6.69623					-0.812272	6.77515					-0.690733	6.29464
-0.0866129	5.4224					-0.702131	5.31533					-0.52337	6.21598
-0.409034	6.23344					-0.702131	6.48429					-0.52337	4.65443
-0.409034	5.25814					-0.586193	5.99022					-0.52614	6.01714
-0.690472	6.03325					-0.586193	3.53213					-0.52614	6.22923
-0.547961	6.13558					-0.790105	5.11446					-0.704608	3.73952
-0.547961	6.65415					-0.790105	2.79021					-0.704608	3.99635
-0.457884	6.49424					-0.882878	4.23553					-0.569625	5.80279
-0.457884	5.49154					-0.882878	6.14313					-0.383012	5.32067
-0.701548	1.6041					-1.26713	6.32325					-0.383012	3.66275
-0.7198	5.15291					-1.05514	6.12587					-0.688013	5.20407
-0.510409	6.56247					-0.783759	6.66246					-0.76636	3.08123
-0.510409	2.83938					-0.783759	5.71175					-0.825314	5.8874
-1.10604	6.54724					-1.20657	2.10296					-0.825314	5.91332
-0.891096	5.05883					-1.30926	3.87073					-0.463078	6.57047
-0.891096	5.86488					-0.712122	7.15763					-0.214868	4.25419
-0.95188	6.30622					-0.545413	6.14422					-0.214868	6.83801
-0.95188	6.57937					-0.545413	6.41523					-0.43056	4.05385
-1.19347	6.23241					-0.746374	5.67586					-0.43056	5.93171
-0.548269	4.00001					-0.528567	3.34928					-0.74879	5.38848
-0.548269	4.54096					-0.487962	4.73753					-0.749966	4.33442
-0.386411	4.65076					-0.33476	3.58124					-0.308548	4.3545
-0.386411	3.4037					-0.33476	2.83627					-0.308548	5.80798
-0.195385	5.32075					-0.562562	5.40418					-0.39179	6.32926
-0.195385	1.46409					-0.611716	3.84139					-0.0326518	3.21427
-0.396489	4.66771					-0.591061	5.92059					-0.0326518	3.71032
-0.381906	4.59972					-0.422576	5.93096					-0.24767	4.59748
-0.381906	3.73361					-0.422576	3.61873					-0.392745	6.28156
-0.36378	4.94341					-0.460027	6.6089					-0.636061	4.72006
-0.36378	5.25506					-0.460027	6.29092					-0.718836	5.34132
-1.00119	4.44331					-0.729935	5.70099					-0.536859	4.55266
-1.13317	5.78877					-0.729935	7.1642					-0.536859	5.02821
-1.04336	5.23519					-0.864289	6.16714					-0.480223	5.1311
-1.04336	5.22894					-0.668308	6.30126					-0.287969	5.06335
-0.817971	4.30096					-0.431521	5.76885					-0.287969	1.21204
-0.817971	6.02284					-0.431521	7.14953					-0.521156	4.26318
-1.09941	3.62077					-0.923263	6.43716					-0.255354	5.40377
-0.955452	6.38661					-0.500945	6.69429					-0.255354	5.72561
-0.955452	6.55512					-0.500945	5.79062					-0.760205	5.33898
-1.08074	7.07127					-0.529163	6.14248					-0.697845	6.46003
-1.08074	5.66278					-0.111073	6.15326					-0.697845	5.28839
-0.941873	5.89313					-0.111073	6.60044					-0.745184	5.15328
-0.941873	5.89313					-0.321502	6.51373					-0.87053	5.06392
-0.24467	3.84633					-0.720925	6.19451					-0.84288	0.0450416
-0.24467	3.85603					-0.720925	6.6732					-0.772475	5.06516
-0.4412	4.84705					-0.461642	3.65348					-0.772475	5.61259
-0.56632	4.84619					-0.461642	6.54061					-0.905185	7.03418
-0.431298	5.87392					-0.332957	6.50014					-0.753581	6.15585
-0.431298	3.61732					-0.332957	5.03916					-0.753581	2.51736
-0.421439	5.32711					-0.548627	7.08066					-0.803423	5.31564
-0.421439	4.24017					-0.960493	2.12151					-0.803423	6.6044
-0.532344	5.54627					-1.01272	6.88243					-0.615525	5.33029
-0.532344	5.32401					-0.673093	3.50361					-0.321312	3.94881
-0.64034	4.41421					-0.673093	5.71038					-0.321312	3.92517
-0.64034	5.79332					-0.893747	6.69419					-0.701874	7.07782
-0.509	4.28366					-0.916863	6.25988					-0.701874	6.16228
-0.509	4.67711					-0.761613	6.63467					-0.645354	4.86537
-1.14496	2.71797					-0.761613	5.79373					-0.645354	6.35481
-0.746531	3.71008					-0.832382	2.78996					-0.745949	4.42326
-0.746531	3.52072					-0.771247	4.08973					-0.745949	2.70795
-0.800761	4.03905					-0.771247	5.26932					-0.669732	4.2925
-0.800761	3.94134					-0.780924	6.66716					-0.669732	6.43986
-1.12829	1.96356					-0.780924	6.62715					-0.744668	6.14129
-1.15801	2.78777					-0.716768	2.62968					-0.744668	2.94719
-1.05732	4.65552					-0.716768	5.70296					-0.774483	5.45885
-0.807285	4.22487					-0.910585	5.67011					-0.774483	6.50603
-0.807285	4.22607					-0.698522	4.65866					-0.974398	5.94981
-0.39763	2.54691					-0.698522	5.93665					-0.882132	4.86378
-0.39763	2.02316					-0.70819	3.47893					-0.882132	4.89227
-0.22239	4.1014					-0.464171	6.12282					-0.71066	6.93848
-0.22239	4.13681					-0.464171	5.38498					-0.2608	3.12981
-0.111496	4.41422					-0.793321	6.50627					-0.118607	5.456
-0.111496	3.51819					-0.551716	6.12403					-0.118607	5.12886
-0.744427	5.79206					-0.551716	4.5242					-0.266094	5.64472
-0.702875	4.49953					-0.711648	5.45028					-0.266094	5.82686
-0.428954	2.67808					-0.583236	6.11719					-0.519921	5.3541
-0.428954	4.81881					-0.583236	6.61427					-0.337805	4.90395
-0.926888	6.48195					-0.595004	6.73895					-0.236017	6.1399
-0.700763	5.39676					-0.379873	2.04062					-0.236017	4.58473
-0.415069	2.95834					-0.379873	4.78902					-0.470554	4.29079
-0.415069	2.42436					-0.980284	6.08969					-0.5552	6.31559
-0.180427	2.04505					-0.77857	4.62417					-0.5552	5.57889
0.0993993	6.28794					-0.77857	4.83178					-0.60498	5.30188
0.0993993	3.49226					-0.710096	4.24515					-0.60498	7.26788
-0.0163501	5.02868					-0.710096	1.49924					-0.668885	6.92276
-0.0163501	6.60247					-0.924432	4.94997					-0.668885	5.26143
0.000174018	3.6448					-0.857986	5.47154					-0.947967	6.36293
0.18503	2.18375					-0.857986	5.8648					-0.638474	5.07415
0.32674	5.26804					-0.719078	5.64195					-0.638474	4.85493
0.32674	3.43631					-0.719078	5.07595					-0.741569	4.76639
-0.322803	4.76338					-0.505445	5.58364					-0.560626	7.11772
-0.0990239	4.35232					-0.505445	5.88382					-0.560626	5.17446
0.137912	3.37987					-0.655808	6.21848					-0.626017	4.58512
0.137912	2.01078					-0.840268	6.58248					-0.626017	5.25019
-0.217449	5.34661					-0.636074	2.74308					-0.608087	3.92074
-0.0438318	3.83375					-0.636074	6.37467					-0.608087	5.0636
0.157582	4.40273					-0.627127	6.79158					-0.723308	3.9542
0.157582	0.589607					-0.627127	6.58823					-0.477128	5.605
-0.426099	4.25487					-0.865202	5.81505					-0.477128	6.23628
-0.523706	2.73568					-0.88464	4.82056					-0.680706	4.42522
0.0365173	4.47595					-0.529822	6.12373					-0.712595	5.63931
0.25897	4.76222					-0.529822	2.49403					-0.712595	5.29764
0.25897	4.87987					-0.761857	6.42353					-0.554728	4.42293
0.325511	3.01104					-0.417236	7.17187					-0.554728	4.88297
0.325511	0.819515					-0.417236	2.31492					-1.53787	5.20691
-0.0484709	3.41457					-0.398285	5.91666					-0.956625	4.58247
-0.108246	3.84696					-0.398285	5.05863					-0.956625	5.86504
-0.201476	3.56318					-0.447787	2.59854					-0.899008	5.15039
0.00952422	2.57955					-0.447787	6.80359					-0.899008	3.67249
0.00952422	6.15446					-0.508133	6.26985					-0.866771	6.24963
0.0142432	5.7195					-0.508133	6.06523					-0.866771	6.1246
0.0142432	5.34149					-0.62591	5.83414					-1.04764	6.68497
-0.126807	5.82772					-0.936833	2.91713					-1.14924	6.49706
-0.126807	3.02986					-0.958367	6.73632					-1.16881	6.88434
-0.310843	1.85619					-0.958367	6.22168					-0.8006	6.39192
-0.221825	4.05436					-0.965163	5.99861					-0.8006	4.67991
-0.221825	4.21834					-0.759132	2.68431					-0.614748	5.14816
-0.213213	4.48604					-0.759132	6.64218					-0.614748	6.56727
0.028783	3.26823					-0.640264	6.69426					-0.902669	4.38817
0.028783	4.30416					-0.640264	6.41617					-1.09051	5.55426
-0.397813	2.4491					-0.891769	4.63294					-1.09051	5.02354
-0.397813	2.75103					-0.856069	6.18308					-1.28571	6.49719
-0.564794	4.42731					-0.856069	6.21651					-1.01285	6.07261
-0.648704	4.63668					-0.807129	3.7098					-1.01285	6.31172
-0.8602	5.24938					-0.807129	5.99794					-0.715983	4.86737
-0.681306	5.15887					-1.04003	6.55887					-0.715983	5.82986
-0.38632	4.10555					-1.01555	6.5705					-0.95136	5.43368
-0.38632	4.87287					-0.642304	6.24672					-1.01583	6.55732
-0.95099	2.96809					-0.642304	2.47293					-0.874337	5.35553
-0.908634	5.2321					-0.680841	4.21517					-0.702186	6.02686
-0.908634	2.68606					-0.680841	4.55512					-0.531557	4.62975
-1.30479	5.433					-0.866954	5.12026					-0.312806	6.0322
-1.15012	5.07479					-0.866954	1.87451					-0.125805	3.52203
-0.877952	5.21989					-0.972023	6.0416					-0.125805	5.92134
-0.729218	6.12102					-0.782444	5.20142					-0.7517	5.23238
-0.594063	4.14934					-0.782444	6.15897					-0.661016	6.27209
-0.594063	6.10521					-0.941897	5.30172					-0.661016	5.49615
-0.833066	6.81					-0.941897	5.57504					-0.633667	6.2515
-0.242502	6.16474					-0.893495	5.86727					-0.633667	1.66113
-0.242502	4.93282					-0.893495	4.75437					-0.814119	5.23445
-0.426113	6.1719					-0.966349	-1.1926					-0.540619	4.20575
-0.562544	5.77676					-0.817314	5.49607					-0.540619	4.48006
-0.466316	6.42948					-0.571081	4.22876					-1.06984	5.20519
-0.466316	5.65878					-0.571081	3.907					-1.05315	3.95957
-1.12889	5.63293					-1.01653	3.70783					-0.876101	4.88804
-0.835399	3.46636					-1.01135	3.0222					-0.876101	3.62575
-0.835399	5.64839					-0.756073	5.88829					-1.25518	5.33086
-1.12401	5.23326					-0.756073	3.03526					-1.465	6.15973
-1.12401	5.26213					-0.965992	5.72442					-0.686262	6.709
-1.15242	3.80739					-1.0835	2.80495					-0.594141	5.5166
-1.08495	5.02148					-1.13202	4.09657					-0.594141	5.32468
-1.08495	5.42288					-1.13202	2.93656					-0.533934	2.21029
-1.12661	6.10998					-0.790708	5.11124					-0.533934	4.7308
-1.12661	5.24981					-0.790708	4.71804					-0.602971	2.37354
-1.01863	3.82892					-0.718087	5.7737					-0.602971	6.11273
-0.735322	5.19893					-0.718087	5.89759					-0.869708	6.26644
-0.735322	4.96852					-0.86057	5.93849					-0.869708	2.9572
-1.19143	5.75615					-0.86057	5.90795					-1.02612	3.98675
-1.14045	4.17833					-0.887711	3.44716					-1.09286	6.42039
-0.9613	1.68264					-0.887711	6.04153					-0.705436	3.68916
-0.9613	5.67339					-0.393342	3.50798					-0.705436	4.89014
-1.08046	5.90115					-0.393342	5.38469					-0.831533	4.15046
-0.889461	2.4267					-0.434253	6.08149					-0.590428	5.51195
-0.889461	4.28485					-0.434253	5.33571					-0.590428	2.68866
-1.39891	6.59989					-0.811859	5.98541					-0.745172	4.63936
-1.39891	7.08245					-0.811859	5.8084					-0.292131	5.73241
-0.982405	6.41825					-0.491869	6.53599					-0.292131	4.95074
-0.982405	6.46807					-0.491869	4.49859					-0.552615	4.31893
-1.10154	6.64392					-0.759521	6.47005					-0.822899	3.23548
-0.956734	2.46485					-0.918831	2.48495					-0.822899	4.08942
-0.680693	5.10424					-0.918831	4.60991					-1.00821	3.71652
-0.680693	5.79269					-0.87697	6.95772					-1.00821	3.81093
-0.379822	7.15921					-0.87697	6.08398					-1.10788	5.88516
-0.379822	7.06114					-1.25406	6.46625					-0.947581	6.5845
-0.399574	6.25278					-0.471769	5.03113					-0.947581	5.83663
-0.399574	6.26967					-0.471769	2.92873					-1.06126	5.2548
-0.836026	4.70297					0.0726371	3.2621					-0.633104	6.0856
-0.836026	5.13188					0.0726371	4.96009					-0.633104	5.15891
-0.811935	6.14446					-0.174764	3.25688					-0.786917	1.04903
-0.811935	6.32159					-0.436268	6.56916					-0.953057	5.12262
-1.46237	6.03769					-0.931596	5.79204					-0.519902	5.7375
-1.22517	4.95644					-0.868166	5.86473					-0.519902	5.7608
-1.09602	4.0606					-0.71684	6.04412					-0.541075	5.65599
-1.09602	4.95961					-0.361229	6.34276					-0.541075	1.9082
-0.695067	4.83165					-0.361229	6.09928					-0.80801	3.66833
-0.695067	6.22801					-0.547588	5.67294					-0.245214	5.92014
-0.933622	6.08352					-0.804195	6.04376					-0.245214	5.77688
-0.987405	5.33537					-0.564735	3.47535					-0.47536	1.5605
-0.987405	3.32886					-0.564735	4.76777					-0.675235	6.16206
-0.906494	2.35735					-1.13736	6.37107					-0.418854	1.61492
-0.906494	3.17038					-0.965159	6.57835					-0.210273	6.40315
-1.15521	6.43151					-0.613512	4.83061					-0.210273	4.07338
-0.99577	7.08953					-0.407501	5.70888					-0.5536	2.46254
-0.99577	7.10148					-0.407501	3.88187					-0.602905	5.09866
-1.08681	6.8051					-0.546537	5.62069					-0.294224	4.57262
-0.908768	3.49025					-0.315306	5.26693					-0.294224	1.13318
-0.908768	5.8933					-0.315306	4.05207					-0.417105	4.15196
-1.10142	6.75187					-0.384615	3.48141					-0.417105	5.33959
-1.10142	6.37616					-0.384615	5.39718					-0.373017	2.47862
-1.36514	7.06103					-0.479867	3.00647					-0.373017	3.57787
-1.2683	5.91648					-0.479867	4.44159					-0.459879	5.16384
-1.15165	5.2319					-0.539072	6.18963					-0.459879	5.20681
-1.15165	3.45358					-0.539072	5.14444					-0.467219	0.86359
-1.22378	6.7067					-1.00154	5.54138					-0.467219	4.28043
-1.13104	5.65075					-1.00154	5.29822					-0.848657	4.38384
-0.73203	3.8208					-1.29198	5.67646					-0.719239	1.59672
-0.73203	7.10371					-1.41946	4.56038					-0.719239	5.96062
-0.658858	6.86259					-1.41946	5.03054					-0.58465	2.91403
-0.658858	6.89355					-1.68582	4.10053					-0.58465	3.28155
-1.03389	6.18771					-0.727529	4.99606					-0.69249	4.2652
-0.767799	6.31979					-0.727529	3.31618					-0.69249	1.91927
-0.767799	7.09685					-1.01583	3.57555					-0.585478	3.84563
-1.21082	5.83743					-1.18915	6.93224					-0.585478	4.40138
-1.10102	6.2212					-1.39226	6.75675					-0.524435	1.9645
-0.857057	6.78191					-1.30906	7.16512					-0.524435	1.93452
-0.857057	4.72892					-1.30906	7.10909					-0.929213	4.43911
-1.3358	6.29108					-1.36731	6.99195					-0.929213	4.67991
-0.909853	5.87031					-1.36731	5.25142					-0.921894	1.9498
-0.909853	4.58179					-1.04546	5.30221					-0.70766	1.25767
-0.781817	6.07873					-1.04546	5.07881					-0.70766	4.64502
-0.781817	6.94709					-0.93592	6.5055					-0.738926	3.59724
-0.994685	6.69047					-0.93592	6.53928					-0.691571	4.82306
-0.687958	4.58366					-1.32117	6.67653					-0.691571	5.70966
-0.687958	6.75361					-1.16007	2.15475					-0.353047	4.25225
-0.608613	4.64815					-1.16007	5.30221					-0.353047	3.60009
-0.608613	6.14972					-1.38191	6.57272					-0.548029	4.03236
-1.08612	6.32526					-1.38191	5.30234					-0.219245	5.56512
-0.618134	6.01803					-1.35375	6.63541					-0.219245	5.29588
-0.618134	4.74883					-0.899664	6.81396					-0.518175	4.62534
-0.834733	6.08147					-0.899664	5.13801					-0.742272	5.13977
-1.08573	4.98927					-0.922839	5.7216					-0.863157	4.41958
-1.49668	5.04212					-0.598777	3.45917					-0.724594	3.70785
-0.540406	4.87115					-0.336269	7.08261					-0.724594	4.29662
-0.540406	4.04237					-0.336269	6.64301					-0.844689	2.59148
-0.576674	3.60852					-0.459329	2.54439					-1.06969	4.29677
-0.576674	6.14327					-0.740016	2.52372					-0.422528	5.32661
-0.817298	6.39503					-1.00529	3.52144					-0.422528	7.11497
-0.525328	6.38578					-0.785459	6.81323					-0.360873	5.57556
-0.525328	2.94841					-0.785459	7.08254					-0.360873	4.59172
-1.16131	3.62419					-1.27676	5.5872					-0.475459	5.69443
-1.16131	4.17421					-1.27676	7.0636					-0.475459	1.81418
-0.719706	6.67619					-0.848338	5.30352					-0.767953	6.76577
-0.719706	6.80728					-0.848338	5.0237					-0.767953	6.05999
-0.676304	6.18633					-0.817972	4.73621					-1.05594	3.70921
-0.676304	6.06487					-0.728272	6.2499					-1.05594	5.11134
-0.489457	6.3816					-0.20198	4.81265					-1.16894	6.10557
-0.489457	5.98038					-0.20198	6.42803					-1.16894	5.65345
-0.378361	6.95285					-0.497519	6.70308					-0.416972	3.53871
-0.09346	6.05204					-0.932715	5.84303					-0.416972	1.95586
-0.09346	2.99964					-0.717405	4.88714					-0.42133	4.9564
-0.546387	2.8757					-0.717405	4.90471					-0.42133	2.85348
-0.742359	7.06803					-1.0127	5.87938					-0.90652	5.09954
-0.630463	7.14943					-1.00304	6.77382					-0.863023	1.97032
-0.630463	6.08764					-0.847306	5.85129					-0.863023	5.68947
-0.938106	6.82536					-0.847306	6.91401					-1.35281	5.69181
-0.694647	3.52202					-0.912536	5.97772					-1.37246	5.10711
-0.499738	7.06466					-0.628463	6.09124					-1.37246	5.8281
-0.499738	6.58884					-0.628463	5.92446					-1.12924	5.4452
-0.0536186	5.37392					-0.940471	7.17197					-0.922923	5.70979
-0.0536186	6.65051					-0.720121	5.51464					-0.657296	4.5581
-0.255043	7.05882					-0.574288	6.18576					-0.657296	5.20601
-0.445417	6.83676					-0.574288	5.68205					-0.783277	4.7053
-0.657827	6.99552					-0.826608	6.57016					-0.783277	4.72288
-0.749478	6.90467					-0.954778	5.30587					-0.785316	5.49038
-0.749478	6.6748					-0.954778	3.73241					-0.785316	6.07607
-0.235588	4.31556					-0.810415	5.26243					-0.990205	5.45107
-0.235588	6.83256					-0.810415	2.33281					-0.990205	5.66662
-0.441554	7.17027					-0.751738	5.08971					-0.704691	5.24271
-0.645839	7.19777					-0.751738	4.91851					-0.704691	5.88152
-0.515821	7.11731					-0.907858	5.29012					-0.847093	5.667
-0.515821	6.09757					-0.907858	4.17341					-0.685847	5.40236
-0.725054	6.55221					-1.13415	6.92087					-0.685847	5.53817
-0.886275	7.19711					-1.07437	6.65941					-0.722838	6.41759
-0.592185	2.34799					-1.07437	5.09934					-0.722838	5.61995
-0.592185	4.16162					-0.881921	4.86128					-1.25647	5.92436
-0.391563	3.54894					-0.810076	4.40159					-0.552021	4.22794
-0.391563	4.30161					-0.608326	7.02781					-0.552021	4.68678
-0.451323	6.71486					-0.396786	4.45202					-0.802149	4.32401
-0.451323	2.08283					-0.396786	4.6457					-0.614891	5.25153
-0.987893	0.614008					-0.464016	5.70005					-0.614891	5.0139
-1.00699	5.86226					-0.40578	3.78721					-0.918156	5.6401
-1.00699	7.14093					-0.40578	6.19528					-0.757343	4.24341
-0.361661	6.33777					-0.315448	6.08505					-0.757343	4.20241
-0.361661	4.95426					-0.315448	6.00679					-1.07257	4.51687
-0.536057	5.34584					-0.427021	2.83815					-1.0028	5.60837
-0.681422	6.53634					-0.541159	5.62345					-1.0028	5.41257
-0.812493	4.11633					-0.151726	3.60151					-0.612845	4.44632
-0.464663	6.02434					-0.151726	5.53184					-0.39648	4.09245
-0.464663	3.1134					-0.328919	3.1006					-0.39648	5.55784
-0.751588	4.87216					-0.286162	4.09151					-0.851872	4.37461
-0.916004	5.90174					-0.286162	6.12869					-1.05247	5.16172
-0.875816	5.4701					-0.393003	6.68658					-0.672857	4.91771
-0.875816	3.12895					-0.47386	6.40387					-0.383511	5.55733
-1.00994	6.58446					-0.47386	3.35681					-0.383511	5.88973
-1.15422	6.30633					-0.975629	3.36538					-0.442248	3.59829
-0.707738	4.36445					-1.08135	5.84843					-0.442248	5.45373
-0.448986	4.66872					-0.886697	7.03471					-0.633032	5.7474
-0.448986	6.27571					-0.886697	7.03097					-0.486529	5.4572
-0.536715	4.61841					-0.887721	6.94535					-0.486529	4.53518
-0.536715	6.39135					-0.654727	6.65741					-0.244192	5.66003
-0.681533	2.81733					-0.654727	6.04574					-0.244192	4.50997
-0.743302	6.75076					-0.761683	5.6488					-0.143465	5.89445
-0.283205	6.36925					-0.488527	6.76399					-0.143465	5.92566
-0.283205	4.00708					-0.488527	4.85301					0.0335042	4.35851
-0.546187	6.44329					-0.199858	5.11205					0.0335042	4.80074
-0.19394	6.6814					-0.199858	5.23646					-0.0330673	5.64089
-0.19394	6.24525					-0.181157	5.78402					-0.0330673	5.44826
-0.441442	5.29969					-0.181157	5.88633					-0.993182	5.44071
-0.637041	6.27703					-0.480815	5.88452					-0.914225	4.75921
-0.526085	6.63361					-0.387982	5.54394					-0.387212	5.6471
-0.27331	6.2713					-0.387982	6.16642					-0.159323	5.63265
-0.27331	6.06526					-0.402604	4.90745					-0.159323	5.90826
-0.521723	2.95821					-0.193301	5.04289					-0.576123	5.4614
-0.429176	6.3519					-0.193301	7.00073					-0.729563	5.75848
-0.175313	6.95946					-0.139119	6.0082					-0.710128	3.79295
-0.175313	5.33051					-0.139119	6.35713					-0.710128	5.21876
-0.335937	2.49455					-0.118783	6.00427					-0.633238	5.916
-0.335937	5.62989					-0.118783	4.40313					-0.348797	4.24785
-0.246439	6.84155					-0.513718	6.78954					-0.348797	5.68365
-0.246439	5.82684					-0.513718	5.80137					-0.494252	6.02136
-0.0173295	6.04813					-0.928109	6.86487					-0.374014	4.81867
-0.0173295	4.83505					-0.477285	7.01765					-0.374014	4.21576
-0.227817	5.72327					-0.477285	3.1962					-0.352683	5.23323
-0.200326	4.96156					-0.488824	6.97251					-0.352683	5.0741
-0.200326	5.63488					-0.488824	6.41998					-0.272848	4.67891
-0.259633	5.61839					-0.669696	6.53396					-0.272848	4.59458
-0.259633	3.84944					-0.669696	2.50305					-0.248424	5.34143
-0.756424	6.28442					-1.11729	6.49194					-0.248424	5.33753
-1.07788	6.62058					-0.677055	3.67603					-0.520451	6.08906
-0.973857	4.65393					-0.677055	4.04222					-0.533083	5.06241
-0.973857	3.27244					-0.52517	6.31898					-0.328687	5.17921
-0.902347	6.41577					-0.52517	6.58042					-0.328687	4.13389
-0.610164	6.12392					-0.542869	6.47088					-0.590032	4.40233
-0.610164	5.6472					-0.542869	6.76091					-0.590032	4.29834
-0.835125	5.37181					-0.462834	3.9676					-0.603583	5.60428
-0.545974	5.27152					-0.462834	5.25855					-0.40997	5.42768
-0.545974	3.40501					-1.01857	5.09469					-0.40997	5.19537
-0.862151	6.30844					-0.810577	6.80873					-0.593098	5.05753
-0.571803	5.26951					-0.570383	4.61422					-0.381695	4.82385
-0.571803	4.18316					-0.570383	5.35948					-0.205136	4.52998
-1.00919	6.28201					-0.604664	5.48011					-0.205136	5.42382
-1.00919	6.20416					-0.52587	6.1931					-0.508611	4.62528
-0.98727	5.35996					-0.426	6.17039					-1.05048	6.02433
-0.98727	5.05231					-0.309709	7.15339					-0.879776	5.21425
-1.00214	5.84687					-0.228761	7.04622					-0.773569	4.65613
-1.00214	5.42337					-0.113912	6.89801					-0.294434	5.77254
-1.05077	6.60904					-0.113912	6.16429					-0.294434	6.74947
-1.05077	6.69725					-0.734364	6.57257					-0.544446	5.01765
-1.15127	5.50076					-0.734364	5.74404					-0.609392	5.20324
-1.15127	4.84971					-0.672653	5.40323					-0.609392	5.21604
-0.968792	2.73018					-0.537448	5.40312					-0.643236	5.53096
-0.968792	-1.50537					-0.537448	6.60982					-0.643236	5.58722
-0.766254	6.45988					-0.654533	5.32687					-0.894711	5.74446
-0.766254	4.46514					-0.654533	4.50464					-0.894711	5.68906
-0.731303	6.33907					-0.659235	5.89773					-1.05201	4.2205
-0.731303	5.47963					-0.486083	7.13976					-1.03573	4.36784
-1.24533	6.71669					-0.486083	7.03138					-1.03573	5.14275
-0.692345	5.22876					-0.833364	6.39816					-0.945503	5.2782
-0.692345	5.97853					-0.833364	6.32331					-0.945503	5.14181
-0.929679	5.32255					-1.17862	6.62873					-0.0832337	4.70856
-0.819912	4.68927					-1.1206	6.67289					-0.0832337	4.98961
-0.559285	6.70365					-0.976074	6.77902					-0.35172	3.92502
-0.559285	6.66648					-0.976074	6.01581					-0.597951	4.55853
-0.822398	6.76204					-0.354703	6.04771					-0.601738	6.19477
-0.459256	4.6656					-0.354703	5.34772					-0.493176	4.71604
-0.459256	4.87863					-0.584411	6.92342					-0.493176	5.35812
-0.597077	6.34164					-0.609041	4.9605					-0.270229	6.64367
-0.597077	5.60064					-0.609041	3.00324					-0.270229	5.15999
-0.573021	2.58539					-0.905005	3.28645					-0.541633	5.18232
-0.110068	4.58359					-0.662376	3.04251					-0.492344	5.8016
-0.110068	5.12917					-0.662376	2.97259					-0.492344	5.23724
-0.0950295	7.03951					-0.527409	6.8618					-0.600841	4.98932
-0.0950295	5.01979					-0.527409	4.45666					-0.361998	6.16054
-0.818199	5.73259					-0.774923	3.03369					-0.150959	5.84417
-0.818199	5.93044					-0.602873	4.31141					-0.150959	4.87065
-0.573797	7.02426					-0.602873	5.3149					-1.00769	5.19785
-0.573797	7.0201					-0.891542	5.43943					-0.614655	5.33032
-0.432784	6.58927					-1.1674	5.00916					-0.614655	4.67922
-0.432784	5.80887					-1.1674	5.47732					-0.702069	4.24319
-0.698489	6.73508					-1.2277	7.11783					-0.433711	3.93424
-0.698489	6.58942					-1.2277	6.72241					-0.433711	4.7452
-0.506003	6.51733					-1.23914	6.75578					-0.361424	4.47574
-0.506003	5.21491					-1.20754	7.10185					-0.361424	4.26566
-0.465773	5.51863					-0.843666	7.11616					-0.49606	4.21724
-0.183245	5.6648					-0.843666	5.20763					-0.49606	4.58262
-0.183245	5.9159					-0.797292	5.905					-0.866412	4.14598
-0.57718	5.84317					-0.797292	6.4557					-0.897854	5.03875
-0.57718	6.4964					-1.19454	7.04031					-0.897854	3.10611
-0.704501	4.54604					-1.02684	7.1014					-0.305626	4.21683
-0.704501	6.45534					-0.878363	6.19124					-0.305626	4.27974
-0.821262	5.43781					-0.878363	7.02535					-0.364519	4.53723
-0.183283	3.09449					-0.966664	6.81355					-0.364519	4.42846
-0.183283	7.21199					-0.966664	6.2994					-0.774285	4.26885
-0.404019	7.11785					-1.09443	7.09685					-0.861769	4.43817
-0.604114	6.37766					-0.726113	2.52704					-0.632085	4.29256
-1.047	7.10685					-0.726113	6.53022					-0.632085	4.63612
-1.12227	4.65143					-0.845429	6.90824					-0.637683	5.17985
-1.04613	6.42984					-0.982389	5.75156					-0.637683	4.10626
-0.989032	6.17797					-0.856093	6.88601					-0.684888	4.62311
-0.805923	5.2233					-0.856093	5.24697					-0.684888	5.74642
-0.805923	4.35292					-1.38482	6.90808					0.0997333	3.81018
-1.16942	7.00479					-0.865964	3.95655					0.0997333	4.64298
-1.11451	5.44216					-0.865964	4.46833					-0.188281	4.49356
-1.11451	5.80119					-1.00943	7.11592					-0.472929	3.13859
-0.696994	6.60165					-1.00943	5.98877					-0.46103	4.93699
-0.696994	5.58738					-1.23797	7.24862					-0.207046	3.05006
-0.609867	4.37858					-1.31984	5.91259					-0.207046	4.35053
-0.472036	4.21456					-1.31984	5.79935					-0.683905	4.42175
-0.472036	2.49248											-0.444893	5.27152
-0.7721	6.93929											-0.444893	4.75172
-0.895759	5.58196											-0.806516	4.64843
-0.624726	5.44344											-0.806516	4.2095
-0.624726	3.3985											-1.02392	5.29616
-1.21786	5.23271											-1.02392	3.36064
-0.872683	5.1381											-1.14009	4.11449
-0.726101	6.16934											-1.14009	3.9776
-0.470519	4.08913											-1.0438	4.48514
-0.470519	6.06227											-1.0438	5.15039
-0.676875	6.081											-1.06014	6.14281
-0.676875	3.83898											-0.771234	4.50508
-0.509704	5.22147											-0.771234	5.98401
-0.509704	6.13529											-0.794627	6.16466
-0.22458	4.69018											-0.794627	6.21596
-0.22458	5.84758											-1.06013	6.49373
-0.518964	3.30552											-0.614518	2.80419
-0.633683	-0.612613											-0.614518	2.75861
-0.484513	5.80456											-0.788821	2.80419
-0.240667	6.06831											-0.670752	5.4131
0.0155729	6.86168											-0.670752	1.36512
0.0155729	3.09784											-0.801568	5.58403
-0.459294	5.5996											-0.703679	5.87398
-0.459294	2.88443											-0.408863	4.3576
-0.566739	4.44988											-0.408863	2.35955
-0.566739	5.10182											-0.757349	3.02238
-0.686755	4.3907											-0.757349	5.20784
-0.764748	5.58699											-0.504544	5.80497
-0.697077	5.95727											-0.504544	5.30493
-0.697077	7.01886											-0.555797	5.26418
-0.525931	5.76778											-0.555797	5.35056
-0.525931	5.8792											-0.949122	4.83256
-0.542564	2.88443											-0.995605	5.98023
-0.542564	6.54151											-0.804755	2.68497
-0.619457	6.62813											-0.804755	6.49168
-0.619457	6.92305											-0.861428	5.34524
-0.502923	4.06243											-0.779935	5.46156
-0.316701	7.13811											-0.779935	5.1472
-0.316701	4.52504											-1.06347	4.25642
-0.461566	3.8472											-0.676003	4.98645
-0.461566	3.17452											-0.514154	6.46169
-0.216771	4.91323											-0.514154	3.99571
-0.216771	6.28307											-0.582054	5.32868
-0.440121	4.44365											-0.559903	5.66555
-0.633183	5.51581											-0.454131	4.72156
-0.753372	6.55423											-0.243662	6.35429
-0.753372	6.78297											-0.243662	5.57037
-0.468781	3.48888											-0.658197	5.88135
-0.468781	3.43683											-0.549665	6.50714
-0.735071	5.62883											-0.549665	5.72458
-0.968227	6.36485											-0.396164	5.03889
-0.303094	5.34094											-0.396164	5.82024
-0.303094	6.86743											-0.433381	5.41663
-0.541175	6.02193											-0.433381	6.23924
-0.771341	2.79586											-0.341294	5.1333
-0.570068	5.12369											-0.341294	5.79866
-0.398685	6.14674											-0.785098	6.49828
0.12664	6.35444											-0.99641	6.43498
0.12664	5.78304											-0.964318	4.89902
-0.136119	5.17204											-0.748579	5.1413
-0.330334	5.70219											-0.487945	3.56661
-0.330334	6.09395											-0.487945	5.7391
-0.586412	6.53598											-0.883864	5.92345
-0.949766	5.95213											-0.818011	5.09056
-1.12365	6.74031											-0.818011	4.59121
-0.877485	6.41514											-1.12155	3.9902
-0.877485	2.48674											-0.937728	5.78881
-0.980317	6.53903											-0.937728	6.63295
-0.784123	3.41996											-0.472038	5.18108
-0.784123	3.60975											-0.472038	4.80723
-0.507878	6.62145											-0.626986	6.11509
-0.507878	2.50678											-0.784764	6.00407
-0.794663	6.43476											-0.849901	5.70839
-0.967598	0.952332											-0.849901	5.43354
-0.859743	5.27832											-0.80409	4.62918
-0.859743	6.1113											-0.80409	5.71189
-1.03412	6.7784											-0.73686	6.5432
-1.03412	7.19759											-0.474922	5.57996
-1.1511	6.47213											-0.474922	6.69249
-1.02731	6.48727											-0.822107	6.07433
-0.840919	6.69171											-0.622248	5.06995
-0.840919	5.27391											-0.622248	6.44783
-0.682015	6.56425											-0.716157	6.03698
-0.682015	5.89331											-0.773367	6.18975
-0.655409	2.49484											-0.717005	6.57137
-0.582184	6.56297											-0.717005	6.93422
-0.454663	5.90913											-0.711596	5.81421
-0.454663	6.19453											-0.711596	6.68396
-0.717713	6.89485											-0.847671	5.73488
-0.813485	6.59229											-0.569544	3.98186
-0.586461	5.60006											-0.569544	4.82623
-0.586461	6.4343											-0.725712	5.19625
-0.949156	5.80696											-0.432712	3.61034
-0.571265	6.38944											-0.432712	4.15688
-0.324706	2.82009											-0.664992	5.60013
-0.324706	6.03305											-0.778073	4.21033
-0.49573	3.16449											-0.962953	4.15883
-0.49573	2.97031											-0.753006	4.92339
-0.46054	3.34973											-0.753006	6.72424
-0.46054	6.71357											-0.884459	6.77609
-0.709805	5.09194											-0.725184	6.29928
-0.704273	6.85794											-0.600666	5.45786
-0.472624	6.46497											-0.373804	4.21399
-0.472624	5.92749											-0.373804	5.22336
-0.700443	6.30475											-0.998366	4.87931
-0.700443	4.06296											-0.998366	6.2291
-0.86965	6.95398											-1.08832	5.29584
-0.677326	4.42965											-1.08832	5.00311
-0.49216	4.68517											-1.20431	5.16149
-0.49216	6.28703											-0.986565	4.51363
-0.724866	7.03659											-0.706617	4.71899
-0.724866	3.62364											-0.706617	5.77168
-0.964819	6.20438											-1.0834	4.71956
-0.737815	4.16711											-1.05578	5.3591
-0.737815	3.16693											-0.751798	4.67988
-1.00017	6.77017											-0.751798	3.02302
-1.25447	5.66316											-0.89798	4.78235
-1.06294	6.18466											-1.24737	5.5359
-1.06294	6.2933											-0.752606	4.65509
-0.796136	1.62201											-0.752606	5.69725
-0.796136	3.08432											-0.728402	6.03477
-1.0804	6.16871											-0.728402	5.78724
-1.06218	6.24274											-0.890685	5.85609
-0.776364	7.12074											-0.698439	3.65611
-0.776364	6.2399											-0.698439	4.6084
-0.733306	5.60182											-0.872145	5.42671
-0.733306	4.98578											-0.872145	4.8088
-0.784173	7.26355											-0.936457	5.36675
-0.784173	6.07683											-1.02999	5.50789
-0.534165	4.92672											-1.01058	4.02821
-0.263188	5.02789											-1.01058	5.64119
-0.263188	6.68803											-1.02351	5.8418
-0.720647	5.73656											-1.02351	5.27873
-0.872823	4.04222											-1.02641	5.49479
-0.671743	5.26889											-0.810985	6.13368
-0.671743	3.86908											-0.243579	4.76572
-0.785481	0.93508											-0.243579	4.73486
-0.785481	7.32369											-0.151894	5.12318
-1.33263	6.42915											-0.151894	6.49773
-0.308093	2.91773											-0.637072	5.11273
-0.308093	3.76004											-0.883866	6.23309
-0.547471	6.66367											-0.943143	6.15772
-0.715878	5.15906											-0.836128	5.38758
-0.818516	2.96057											-0.627709	6.30629
-0.946877	5.66485											-0.627709	4.74792
-0.95209	3.52448											-0.962378	5.76658
-0.834531	5.65216											-1.04378	5.21261
-0.834531	5.73925											-0.896178	5.14304
-1.22219	5.82206											-0.896178	4.75675
-0.688864	5.30355											-0.688373	5.1395
-0.688864	5.84282											-0.465685	6.1759
-0.77036	3.05231											-0.465685	4.43838
-0.508513	6.64024											-0.571035	4.62697
-0.508513	5.53723											-0.689884	4.77018
-1.10486	5.42363											-0.689884	5.11554
-1.32028	6.10854											-0.783746	4.19251
-1.21511	6.59418											-0.848354	5.09364
-1.21511	6.57366											-0.629894	4.54174
-0.976327	4.37986											-0.629894	4.85605
-0.976327	6.00474											-0.836265	5.49091
-0.81228	6.81512											-0.302343	4.49691
-0.81228	6.77515											-0.302343	4.45436
-0.702134	5.31533											-0.599483	4.31498
-0.702134	6.48429											-0.87019	4.70807
-0.586196	5.99022											-0.87019	5.65094
-0.586196	3.53213											-0.859559	5.59496
-0.790109	5.11446											-0.692075	5.4908
-0.790109	2.79021											-0.692075	5.32349
-0.882884	4.23553											-0.944867	4.70674
-0.882884	6.14313											-0.889206	3.36753
-1.26715	6.32325											-0.889206	4.92035
-1.05515	6.12587											-0.865743	5.00659
-0.783775	6.66246											-0.631961	6.30374
-0.783775	5.71175											-0.631961	4.35072
-1.20659	2.10296											-0.815416	5.5703
-1.30985	3.87073											-0.662872	5.65046
-0.712158	7.15763											-0.662872	4.67064
-0.54544	6.14422											-0.937969	5.9651
-0.54544	6.41523											-1.03381	5.17844
-0.74639	5.67586											-0.801166	5.46534
-0.528568	3.34928											-0.801166	4.9462
-0.487963	4.73753											-1.07303	4.58179
-0.33476	3.58124											-1.07303	5.69997
-0.33476	2.83627											-1.02418	5.27036
-0.562564	5.40418											-1.02418	5.09255
-0.611718	3.84139											-1.44097	5.69678
-0.591064	5.92059											-1.53389	3.59619
-0.422578	5.93096											-1.42614	5.52809
-0.422578	3.61873											-1.21201	6.61711
-0.460035	6.6089											-1.21201	6.572
-0.460035	6.29092											-1.38757	2.44986
-0.729953	5.70099											-1.11424	5.82468
-0.729953	7.1642											-1.11424	6.72816
-0.864315	6.16714											-0.982132	2.08971
-0.668328	6.30126											-0.982132	6.63403
-0.431539	5.76885											-0.964947	2.50262
-0.431539	7.14953											-0.964947	4.30543
-0.923308	6.43716											-0.932582	3.13678
-0.500952	6.69429											-0.932582	6.46791
-0.500952	5.79062											-0.583457	4.4297
-0.52917	6.14248											-0.399283	4.78491
-0.111077	6.15326											-0.399283	5.76985
-0.111077	6.60044											-0.754815	3.20586
-0.321508	6.51373											-0.942555	4.43984
-0.720934	6.19451											-1.26886	6.37581
-0.720934	6.6732											-1.0847	6.14219
-0.461658	3.65348											-1.0847	4.58734
-0.461658	6.54061											-1.26509	5.85794
-0.332968	6.50014											-0.768685	5.75889
-0.332968	5.03916											-0.768685	6.03141
-0.548641	7.08066											-1.05317	6.02461
-0.960534	2.12151											-0.799613	2.79254
-1.01279	6.88243											-0.799613	5.99094
-0.673253	3.50361											-0.830688	6.54133
-0.673253	5.71038											-0.830688	6.05232
-0.893939	6.69419											-1.27491	5.18304
-0.916954	6.25988											-1.27491	4.31055
-0.761646	6.63467											-0.992829	4.83534
-0.761646	5.79373											-0.992829	4.63114
-0.832438	2.78996											-0.792112	4.95772
-0.771279	4.08973											-0.792112	3.34645
-0.771279	5.26932											-1.0151	5.0285
-0.780956	6.66716											-1.34287	2.52286
-0.780956	6.62715											-1.18524	1.25492
-0.71684	2.62968											-1.18524	3.47693
-0.71684	5.70296											-1.34361	4.0055
-0.910596	5.67011											-1.34361	4.81117
-0.698532	4.65866											-0.864932	3.84354
-0.698532	5.93665											-0.864932	4.50848
-0.708199	3.47893											-1.13298	4.8889
-0.464179	6.12282											-0.556149	3.17376
-0.464179	5.38498											-0.556149	3.10153
-0.793329	6.50627											-0.76746	3.38224
-0.551719	6.12403											-0.995314	4.94799
-0.551719	4.5242											-0.991736	2.93769
-0.711652	5.45028											-0.771702	5.12518
-0.583248	6.11719											-0.664403	5.05779
-0.583248	6.61427											-0.449662	3.2447
-0.595016	6.73895											-0.449662	5.44563
-0.379882	2.04062											-0.712013	5.08227
-0.379882	4.78902											-0.712013	1.29697
-0.980304	6.08969											-1.17559	4.78245
-0.778574	4.62417											-1.0172	3.05846
-0.778574	4.83178											-1.0172	2.47639
-0.7101	4.24515											-1.68641	5.62761
-0.7101	1.49924											-1.60162	6.60822
-0.924443	4.94997											-0.909598	5.0054
-0.857999	5.47154											-0.909598	5.20526
-0.857999	5.8648											-1.10218	5.67449
-0.71908	5.64195											-1.02743	6.26141
-0.71908	5.07595											-0.749949	5.7556
-0.505445	5.58364											-0.749949	5.41724
-0.505445	5.88382											-1.29952	5.84635
-0.65581	6.21848											-1.02913	5.02225
-0.84027	6.58248											-0.648049	5.6295
-0.636076	2.74308											-0.648049	6.021
-0.636076	6.37467											-0.45844	6.60393
-0.627129	6.79158											-0.45844	6.19277
-0.627129	6.58823											-0.277754	1.24613
-0.865205	5.81505											-0.277754	3.92141
-0.884646	4.82056											-0.556585	5.83787
-0.529826	6.12373											-1.02315	5.34822
-0.529826	2.49403											-0.629383	5.47551
-0.761861	6.42353											-0.629383	4.97478
-0.417241	7.17187											-0.913133	6.13761
-0.417241	2.31492											-0.912713	6.52121
-0.39829	5.91666											-0.912713	2.0397
-0.39829	5.05863											-0.675885	2.2485
-0.447791	2.59854											-0.675885	5.36849
-0.447791	6.80359											-0.319546	6.26028
-0.508134	6.26985											-0.319546	2.60287
-0.508134	6.06523											-0.586161	1.74729
-0.625913	5.83414											-0.519173	4.64546
-0.936844	2.91713											-0.519173	5.05003
-0.958388	6.73632											-0.15324	2.11469
-0.958388	6.22168											-0.15324	4.1411
-0.965183	5.99861											-0.370675	2.10683
-0.759148	2.68431											-0.29633	2.88709
-0.759148	6.64218											-0.29633	4.01649
-0.640285	6.69426											-0.428339	4.20292
-0.640285	6.41617											-0.428339	2.94617
-0.891793	4.63294											-0.841505	2.5346
-0.856095	6.18308											-0.415319	3.87567
-0.856095	6.21651											-0.415319	3.23918
-0.807363	3.7098											-0.665046	4.80345
-0.807363	5.99794											-0.816239	3.63279
-1.0403	6.55887											-0.816239	5.78701
-1.01558	6.5705											-1.10749	4.71875
-0.642326	6.24672											-1.55012	2.49862
-0.642326	2.47293											-1.48707	6.67998
-0.680861	4.21517											-1.094	4.7494
-0.680861	4.55512											-0.937934	4.68835
-0.866961	5.12026											-0.937934	6.34066
-0.866961	1.87451											-1.162	5.78568
-0.972033	6.0416											-0.986511	6.71314
-0.782447	5.20142											-0.986511	4.85637
-0.782447	6.15897											-1.06159	5.45761
-0.9419	5.30172											-1.06159	5.33911
-0.9419	5.57504											-0.745773	6.66523
-0.893498	5.86727											-0.745773	6.76082
-0.893498	4.75437											-0.791719	5.00092
-0.966354	-1.1926											-0.791719	6.31895
-0.817328	5.49607											-0.653858	5.95064
-0.571093	4.22876											-0.653858	6.0647
-0.571093	3.907											-0.95083	5.44999
-1.01655	3.70783											-1.07212	6.66374
-1.01138	3.0222											-1.4353	6.29116
-0.75609	5.88829											-0.922167	6.11964
-0.75609	3.03526											-0.696187	5.56265
-0.966012	5.72442											-0.696187	5.60527
-1.08356	2.80495											-0.727813	6.34454
-1.13213	4.09657											-0.727813	4.59702
-1.13213	2.93656											-0.736807	6.58665
-0.790768	5.11124											-0.555197	5.25279
-0.790768	4.71804											-0.555197	4.97083
-0.718159	5.7737											-1.27129	4.33502
-0.718159	5.89759											-1.24491	5.30252
-0.860622	5.93849											-0.676442	6.1299
-0.860622	5.90795											-0.676442	5.31229
-0.887735	3.44716											-0.69734	2.48952
-0.887735	6.04153											-0.69734	4.72069
-0.393361	3.50798											-0.508175	6.06564
-0.393361	5.38469											-0.508175	4.62857
-0.434271	6.08149											-0.612944	6.18832
-0.434271	5.33571											-0.612944	5.74763
-0.811866	5.98541											-0.426724	3.38115
-0.811866	5.8084											-0.426724	5.34215
-0.491877	6.53599											-0.261757	2.90983
-0.491877	4.49859											0.0298848	1.25903
-0.759529	6.47005											0.0298848	5.41491
-0.918922	2.48495											-0.510867	4.50214
-0.918922	4.60991											-0.445331	3.05695
-0.87707	6.95772											-0.445331	6.35904
-0.87707	6.08398											-0.562231	5.5556
-1.25439	6.46625											-0.274159	6.97202
-0.472782	5.03113											-0.274159	2.71929
-0.472782	2.92873											-0.357731	3.97597
0.0717497	3.2621											-0.357731	2.86006
0.0717497	4.96009											-0.551124	5.2466
-0.175767	3.25688											-0.409232	4.69699
-0.437367	6.56916											-0.409232	6.80159
-0.933002	5.79204											-0.554172	6.52439
-0.868979	5.86473											-0.2999	4.89478
-0.717416	6.04412											-0.2999	4.39506
-0.361556	6.34276											-0.238612	4.36043
-0.361556	6.09928											-0.238612	4.53588
-0.548014	5.67294											-0.5317	5.07038
-0.805138	6.04376											-0.472343	4.74214
-0.565554	3.47535											-0.472343	4.85385
-0.565554	4.76777											-0.622964	5.26427
-1.13911	6.37107											-0.466553	5.14247
-0.96646	6.57835											-0.466553	5.75611
-0.613878	4.83061											-0.672574	4.7209
-0.407795	5.70888											-0.411841	4.83173
-0.407795	3.88187											-0.411841	5.09096
-0.54675	5.62069											-0.866482	3.53725
-0.315488	5.26693											-0.999606	5.00943
-0.315488	4.05207											-0.838495	6.58511
-0.384924	3.48141											-0.175746	5.22079
-0.384924	5.39718											-0.175746	5.932
-0.480365	3.00647											-0.36457	4.4606
-0.480365	4.44159											-0.585278	7.00794
-0.539506	6.18963											-1.2897	6.40964
-0.539506	5.14444											-1.06286	5.13031
-1.00393	5.54138											-0.960958	6.66143
-1.00393	5.29822											-0.960958	5.8504
-1.29443	5.67646											-1.16552	5.93571
-1.44781	4.56038											-0.866465	5.13117
-1.44781	5.03054											-0.866465	6.36429
-1.7014	4.10053											-0.989145	5.68198
-0.729774	4.99606											-0.646752	5.3132
-0.729774	3.31618											-0.448602	2.93014
-1.01814	3.57555											-0.448602	6.87916
-1.19225	6.93224											-0.851735	6.89387
-1.39614	6.75675											-0.955657	5.95497
-1.31142	7.16512											-0.550008	6.34682
-1.31142	7.10909											-0.550008	5.79269
-1.36937	6.99195											-0.546276	5.4101
-1.36937	5.25142											-0.546276	6.51546
-1.04654	5.30221											-0.575179	3.9145
-1.04654	5.07881											-0.575179	6.78976
-0.937311	6.5055											-0.578121	5.48291
-0.937311	6.53928											-0.578121	4.6352
-1.32346	6.67653											-1.31069	6.11572
-1.16338	2.15475											-1.31069	5.3227
-1.16338	5.30221											-1.41251	6.52894
-1.3839	6.57272											-0.914025	3.59745
-1.3839	5.30234											-0.914025	6.45025
-1.35402	6.63541											-1.06997	4.58186
-0.899759	6.81396											-0.911383	3.87102
-0.899759	5.13801											-0.911383	4.88931
-0.922928	5.7216											-1.08909	5.10157
-0.598825	3.45917											-0.845892	2.86744
-0.336291	7.08261											-0.845892	5.16037
-0.336291	6.64301											-0.825315	5.22875
-0.459362	2.54439											-0.524527	5.66615
-0.740084	2.52372											-0.524527	2.45117
-1.00544	3.52144											-0.703767	6.12113
-0.785582	6.81323											-0.574579	4.53647
-0.785582	7.08254											-0.574579	2.68299
-1.27692	5.5872											-0.560082	3.69943
-1.27692	7.0636											-0.560082	4.01317
-0.848365	5.30352											-0.784662	4.88988
-0.848365	5.0237											-0.784662	4.11873
-0.817987	4.73621											-0.57107	4.10195
-0.728281	6.2499											-0.57107	3.77846
-0.201987	4.81265											-0.591547	6.11965
-0.201987	6.42803											-0.591547	2.89333
-0.497527	6.70308											-0.961394	3.23236
-0.932737	5.84303											-0.961394	3.61589
-0.717423	4.88714											-0.60725	5.33052
-0.717423	4.90471											-0.380683	5.00633
-1.01272	5.87938											-0.380683	5.82009
-1.00306	6.77382											-0.832694	6.40795
-0.847319	5.85129											-0.775217	4.5833
-0.847319	6.91401											-0.648591	2.40298
-0.912547	5.97772											-0.648591	5.07505
-0.628474	6.09124											-0.288148	5.01103
-0.628474	5.92446											-0.288148	3.70992
-0.940482	7.17197											-0.52125	6.14875
-0.720126	5.51464											-0.726794	6.72758
-0.574291	6.18576											-0.9239	2.58901
-0.574291	5.68205											-0.466617	3.62483
-0.826615	6.57016											-0.466617	2.12541
-0.954799	5.30587											-0.462079	2.89333
-0.954799	3.73241											-0.178236	2.58493
-0.810429	5.26243											-0.178236	2.58534
-0.810429	2.33281											-0.412661	5.06823
-0.751755	5.08971											-0.412661	3.85045
-0.751755	4.91851											-0.637066	5.22875
-0.907881	5.29012											-0.640258	2.5972
-0.907881	4.17341											-0.258325	3.63901
-1.13416	6.92087											-0.0132322	3.7459
-1.07437	6.65941											-0.0132322	4.14045
-1.07437	5.09934											-0.518403	4.4113
-0.881923	4.86128											-0.521812	4.93787
-0.810077	4.40159											-0.521812	3.21649
-0.608326	7.02781											-0.803214	5.22875
-0.396786	4.45202											-0.817082	6.55565
-0.396786	4.6457											-0.589683	3.37087
-0.464016	5.70005											-0.475425	2.41791
-0.40578	3.78721											-0.365063	6.60033
-0.40578	6.19528											-0.365063	3.84352
-0.315448	6.08505											-0.392919	3.77846
-0.315448	6.00679											-0.392919	5.93781
-0.427021	2.83815											-0.324787	5.09684
-0.541159	5.62345											-0.324787	2.60202
-0.151726	3.60151											-0.887165	3.26274
-0.151726	5.53184											-0.686876	3.30102
-0.328919	3.1006											-0.686876	3.17013
-0.286162	4.09151											-0.532213	2.67019
-0.286162	6.12869											-0.532213	3.64741
-0.393003	6.68658											-0.203676	2.59803
-0.47386	6.40387											-0.203676	2.46276
-0.47386	3.35681											-0.462061	3.70036
-0.975632	3.36538											-0.688122	5.3826
-1.08136	5.84843											-0.428469	4.81443
-0.886698	7.03471											-0.428469	4.20049
-0.886698	7.03097											-0.445671	3.71229
-0.887722	6.94535											-0.183005	3.42719
-0.654727	6.65741											-0.183005	3.37087
-0.654727	6.04574											-0.894883	3.49501
-0.761683	5.6488											-0.495621	3.03844
-0.488527	6.76399											-0.495621	6.30934
-0.488527	4.85301											-0.59843	2.85118
-0.199858	5.11205											-0.400834	6.8946
-0.199858	5.23646											-0.400834	2.49962
-0.181157	5.78402											-0.502755	6.17467
-0.181157	5.88633											-0.616269	6.23181
-0.480815	5.88452											-0.442276	5.22726
-0.387982	5.54394											-0.442276	3.60879
-0.387982	6.16642											-0.723064	3.14617
-0.402604	4.90745											-0.420777	6.85498
-0.193301	5.04289											-0.420777	6.24251
-0.193301	7.00073											-0.418594	6.29169
-0.139119	6.0082											-0.418594	2.60202
-0.139119	6.35713											-0.504305	2.58129
-0.118783	6.00427											-0.504305	6.49206
-0.118783	4.40313											-0.527109	2.8133
-0.513718	6.78954											-0.527109	2.20197
-0.513718	5.80137											-0.89064	2.90307
-0.928109	6.86487											-0.628361	1.79701
-0.477286	7.01765											-0.628361	7.2831
-0.477286	3.1962											-0.759312	6.55426
-0.488825	6.97251											-0.307781	2.87419
-0.488825	6.41998											-0.307781	5.18416
-0.669696	6.53396											-0.447466	4.24056
-0.669696	2.50305											-0.268479	3.18563
-1.11729	6.49194											-0.268479	5.56241
-0.677055	3.67603											-0.0350556	4.54342
-0.677055	4.04222											-0.0350556	5.39424
-0.52517	6.31898											-0.194891	5.37071
-0.52517	6.58042											-0.235998	3.30421
-0.542869	6.47088											-0.235998	3.51628
-0.542869	6.76091											-0.2909	3.78047
-0.462834	3.9676											-0.2909	5.04163
-0.462834	5.25855											-0.344785	4.97153
-1.01857	5.09469											-0.344785	4.70903
-0.810578	6.80873											-0.475629	4.34794
-0.570383	4.61422											-0.475629	1.74721
-0.570383	5.35948											-0.329744	5.41625
-0.604664	5.48011											-0.329744	4.93478
-0.52587	6.1931											-0.345185	6.3336
-0.426	6.17039											-0.062229	2.65833
-0.309709	7.15339											-0.062229	5.41225
-0.228761	7.04622											-0.0975338	3.05069
-0.113912	6.89801											-0.0975338	4.08674
-0.113912	6.16429											-0.34279	5.88226
-0.734365	6.57257											-0.680243	5.68725
-0.734365	5.74404											-0.887986	3.70849
-0.672654	5.40323											-0.887986	2.92867
-0.537448	5.40312											-1.05841	4.03185
-0.537448	6.60982											-1.00069	3.38124
-0.654538	5.32687											-1.00069	2.06771
-0.654538	4.50464											-0.903575	4.05065
-0.65924	5.89773											-0.495067	4.05298
-0.486087	7.13976											-0.495067	5.03818
-0.486087	7.03138											-0.684295	3.06695
-0.833371	6.39816											-0.779928	5.03823
-0.833371	6.32331											-0.51434	6.31424
-1.17862	6.62873											-0.51434	5.30035
-1.1206	6.67289											-0.849783	3.75238
-0.976076	6.77902											-0.649517	6.40462
-0.976076	6.01581											-0.649517	3.77846
-0.354706	6.04771											-1.03186	4.62035
-0.354706	5.34772											-1.07353	5.63013
-0.584414	6.92342											-0.787729	5.04904
-0.609044	4.9605											-0.787729	3.57249
-0.609044	3.00324											-0.583382	6.67398
-0.90501	3.28645											-0.583382	3.9989
-0.662381	3.04251											-0.77291	6.59894
-0.662381	2.97259											-0.729605	4.45279
-0.527413	6.8618											-0.631651	5.42498
-0.527413	4.45666											-0.512666	4.50959
-0.774927	3.03369											-0.318144	5.26378
-0.602885	4.31141											-0.318144	3.87949
-0.602885	5.3149											-0.788407	5.27485
-0.891554	5.43943											-0.788407	5.1779
-1.16742	5.00916											-0.818451	5.40311
-1.16742	5.47732											-0.689481	6.09634
-1.22772	7.11783											-0.689481	3.46673
-1.22772	6.72241											-0.960711	5.39926
-1.23915	6.75578											-1.18036	4.05709
-1.20755	7.10185											-0.663283	3.09637
-0.843669	7.11616											-0.663283	2.89665
-0.843669	5.20763											-0.92231	5.37799
-0.797296	5.905											-1.47831	7.26163
-0.797296	6.4557											-1.35124	5.0253
-1.19455	7.04031											-1.09959	3.74636
-1.02684	7.1014											-1.09959	6.22614
-0.878364	6.19124											-1.00803	6.24051
-0.878364	7.02535											-0.637067	5.19936
-0.966665	6.81355											-0.637067	4.89049
-0.966665	6.2994											-0.889744	5.93603
-1.09444	7.09685											-0.923696	3.66852
-0.726115	2.52704											-0.536542	5.42954
-0.726115	6.53022											-0.536542	6.50332
-0.845433	6.90824											-0.712823	6.45975
-0.982394	5.75156											-0.712823	2.78223
-0.8561	6.88601											-0.612218	3.9672
-0.8561	5.24697											-0.370426	6.14201
-1.38532	6.90808											-0.370426	5.91813
-0.866168	3.95655											-0.853507	5.98394
-0.866168	4.46833											-0.730193	6.05898
-1.00957	7.11592											-0.730193	5.70906
-1.00957	5.98877											-1.02665	3.05021
-1.23832	7.24862											-1.16895	3.62752
-1.32099	5.91259											-1.05696	4.55437
-1.32099	5.79935											-0.95994	6.09732
-1.22597	6.85275											-0.95994	4.14358
-1.22597	6.54117											-0.511555	2.26703
-1.23561	6.77482											-0.511555	6.41521
-1.23561	6.46673											-0.549296	6.62487
-1.17119	6.46365											-0.549296	5.6917
-1.17119	4.12376											-0.87747	6.17077
-1.18006	6.36533											-0.844254	6.40069
-1.18006	6.44059											-0.844254	5.52339
-0.466114	6.95312											-0.649238	5.62191
-0.466114	6.34863											-0.649238	6.01043
-0.386233	7.68604											-0.538519	4.84409
-0.386233	7.10197											-0.538519	5.19713
-0.514858	6.93828											-0.915934	3.45097
-0.514858	6.49729											-0.782989	4.72029
-0.656855	6.32766											-0.65471	2.49889
-0.919929	5.77772											-0.65471	5.61829
-0.788279	6.20721											-0.981343	4.73201
-0.520252	6.49546											-0.760892	2.62566
-0.275794	2.9596											-0.760892	6.41798
-0.275794	6.95606											-0.710468	5.4041
-1.22235	6.6183											-0.710468	4.95227
-1.07516	6.69522											-0.755326	4.51123
-1.07516	6.79532											-0.755326	6.17923
-0.907953	6.10471											-0.574694	5.6919
-0.803178	6.63708											-0.574694	5.44733
-0.578974	6.80979											-0.491678	4.59045
-0.438598	3.78756											-0.491678	5.05884
-0.308926	7.17382											-0.721575	5.22754
-0.207053	7.03128											-0.730334	4.74317
-0.207053	7.74529											-0.730334	4.43041
-0.623871	6.53706											-0.690531	4.24233
-0.623871	7.02997											-0.690531	5.70304
-0.589695	7.05649											-1.05436	4.74821
-0.589695	6.926											-1.05436	4.59146
-0.82541	6.45529											-0.666402	3.94293
-1.1913	4.09507											-0.666402	6.57334
-1.1913	5.0235											-0.790704	4.12649
-0.652786	6.47416											-0.940089	2.64886
-0.652786	4.98009											-0.741242	5.49359
-0.802	5.89067											-0.741242	6.50184
-0.802	6.58268											-0.758677	5.96981
-0.89283	7.0889											-0.758677	5.15884
-0.89283	6.25126											-0.537651	4.98234
-0.773624	5.8513											-0.537651	3.12837
-0.773624	6.39767											-0.436559	3.89263
-0.771164	6.30566											-0.215677	5.44033
-0.771164	6.70544											-0.215677	3.4946
-1.32129	7.1035											-0.479502	5.01716
-0.97439	7.06762											-0.479502	5.33942
-0.97439	2.68873											-0.804094	5.78369
-0.958104	5.79391											-1.04141	4.99059
-0.958104	6.59149											-0.798754	5.82921
-0.923189	7.02651											-0.798754	6.48453
-0.597266	5.39415											-0.942552	5.19188
-0.597266	4.27814											-0.942552	5.31904
-0.751047	6.43117											-1.08894	4.8885
-0.93889	5.08062											-0.722074	5.55738
-0.477307	5.25981											-0.722074	4.59093
-0.477307	5.19429											-0.586	4.08422
-0.727176	6.64832											-0.586	3.60993
-1.30571	6.94703											-0.788043	4.46852
-0.791761	6.99129											-0.605283	6.85116
-0.539379	7.20301											-0.605283	7.22156
-0.539379	5.30803											-0.694255	6.10423
-1.00644	6.13776											-0.920294	5.76205
-1.17499	7.47308											-1.04994	6.20945
-1.00326	6.56954											-1.08915	6.23383
-0.884729	6.82594											-1.03631	6.08571
-0.611007	7.09532											-1.03631	5.68342
-0.611007	4.48591											-1.14219	5.38145
-0.272107	7.00354											-1.03469	5.00783
-0.272107	6.99674											-1.03469	2.12244
-0.437879	5.42337											-0.909397	2.07573
-0.637876	6.88297											-0.909397	2.67221
-0.951179	7.38729											-1.16726	1.30414
-1.05777	7.1263											-1.19704	5.90546
-0.554689	6.29471											-0.927417	5.04463
-0.554689	6.4714											-0.756004	6.69915
-0.473099	5.11857											-0.441036	6.78297
-0.473099	2.55897											-0.441036	5.24082
-0.961788	1.29963											-0.621488	5.54112
-0.852659	6.443											-0.387408	5.89393
-0.749089	7.61507											-0.387408	4.6863
-0.598604	6.75292											-0.594182	6.8601
-0.598604	7.63515											-1.05663	6.19893
-0.149447	6.77895											-1.20097	5.56411
-0.149447	7.12383											-1.20097	4.10405
-0.387571	7.11984											-1.24887	5.56672
-0.527816	5.45262											-1.08556	5.72988
-0.748199	6.13923											-0.86766	6.25493
-0.458571	4.92685											-0.86766	4.53039
-0.458571	6.12908											-0.93853	7.06188
-0.854228	4.64465											-0.741125	5.85757
-0.619115	6.71684											-0.741125	5.05216
-0.619115	4.75936											-1.16661	6.94962
-0.788726	7.08894											-1.04023	1.18511
-0.956487	6.89924											-1.04023	5.72763
-0.814013	6.75309											-0.823325	4.48224
-0.814013	7.18597											-0.823325	1.0793
-0.858012	7.00065											-0.944181	5.2899
-0.727616	6.1419											-0.944181	6.35346
-0.727616	6.88492											-1.0434	6.57862
-1.43541	5.52998											-0.823179	3.40486
-0.983601	7.39523											-0.823179	2.5006
-0.778113	6.0297											-0.805355	5.20261
-0.38056	6.66398											-0.805355	6.62036
-0.38056	7.01992											-0.72223	3.85024
-0.578134	6.14477											-0.72223	4.33821
-1.20332	5.33896											-0.855041	2.4247
-1.36824	4.53913											-0.895316	3.1394
-1.60273	6.77972											-0.895316	5.53114
-1.14915	7.37034											-1.18751	6.27108
-0.969308	6.77796											-0.469001	5.58793
-0.969308	7.16053											-0.469001	3.34576
-1.04889	4.95954											-0.510644	2.77006
-1.04889	4.92028											-0.510644	2.72594
-0.538508	4.27051											-0.808168	6.3504
-0.538508	4.12397											-0.808168	5.37999
-0.622733	2.99814											-0.57245	4.64027
-0.622733	4.91701											-0.57245	3.33705
-0.938119	4.96611											-0.83827	4.60351
-1.08666	5.64629											-0.830716	6.22191
-0.482996	5.18008											-0.678159	6.80858
-0.482996	6.27779											-0.382102	5.13882
-0.60339	4.63336											-0.382102	4.71549
-0.406385	6.6349											-1.19466	3.98585
-0.406385	6.20465											-0.874698	5.1303
-0.442111	6.60862											-0.874698	3.12984
-0.442111	5.86489											-0.946185	4.10061
-0.650853	6.10447											-0.946185	2.64329
-0.634983	6.42429											-0.570717	4.2527
-0.634983	5.70496											-0.570717	6.79136
-0.765308	7.15501											-0.790368	5.47143
-0.662638	6.34329											-0.677041	6.06236
-0.392755	6.35264											-0.677041	6.08581
-0.392755	6.2545											-0.874262	5.17938
0.00917959	4.80586											-0.874262	5.81376
0.00917959	6.17537											-0.897288	6.64568
-0.235992	6.3244											-0.788554	5.77783
-0.376611	4.45474											-0.450363	5.42589
-0.535712	5.33852											-0.450363	2.50143
-0.535712	7.22514											-0.650901	5.39644
-0.675876	5.88669											-0.681231	2.6073
-0.764652	7.16074											-0.681231	6.58439
-1.01293	6.24519											-0.641977	5.87552
-0.644048	7.01416											-0.641977	5.38302
-0.644048	6.21327											-0.732234	2.80629
-0.618385	4.87128											-0.732234	6.3855
-0.618385	5.68533											-0.81996	2.49735
-0.708866	6.84001											-0.81996	6.10714
-0.708866	5.96023											-0.492519	5.49112
-0.587849	5.6921											-0.492519	2.21201
-0.372787	5.71165											-0.701925	5.81737
-0.185318	5.77969											-0.923414	4.45133
-0.185318	6.15012											-0.497819	4.61457
-0.774881	6.50122											-0.497819	4.03833
-0.774881	5.00392											-0.567104	6.35879
-0.474382	5.32809											-0.370403	4.40563
-0.330356	7.10914											-0.174515	5.38739
0.245079	5.16692											-0.174515	5.62117
0.245079	5.11177											-0.958668	4.2214
0.046889	6.15695											-0.368681	4.53
-0.124824	6.14584											-0.368681	6.08442
-0.163792	6.30476											-0.594765	6.70728
-0.163792	4.68738											-0.750666	4.75172
-0.340531	6.41234											-0.603399	3.28152
-0.409051	5.48719											-0.34797	6.51285
-0.28528	5.73473											-0.34797	5.24106
-0.28528	5.69992											-0.833873	5.33386
-0.793619	7.14498											-0.833873	2.89816
-1.08343	6.92809											-1.08182	6.22874
-0.823951	6.11482											-0.359258	5.77251
-0.614567	5.93094											-0.359258	5.23067
-0.614567	6.45696											-0.626297	5.40368
-0.97679	7.18357											-0.664449	5.43251
-1.10548	4.53272											-0.391124	6.6185
-1.0286	6.03747											-0.391124	6.39486
-0.869582	6.13189											-0.898968	5.95326
-0.869582	5.004											-0.898968	4.28169
-0.938747	5.3768											-1.31795	6.45706
-1.13381	6.40478											-1.23413	5.83214
-0.560071	4.26462											-0.831824	5.57322
-0.560071	4.82439											-0.637681	2.59999
-0.778146	6.86992											-0.637681	5.77653
-0.908927	6.79036											-0.9712	5.19563
-1.02207	6.46945											-0.746288	5.26446
-1.17925	6.36966											-0.746288	5.40556
-1.17925	6.16073											-0.800025	5.77453
-0.193858	6.97266											-0.729752	5.59845
-0.193858	5.50215											-0.587262	4.02901
-0.384638	6.68004											-0.587262	2.58417
-0.322392	7.16276											-0.519338	3.06539
-0.0558123	6.54773											-0.519338	5.06142
-0.0558123	7.08951											-0.610788	5.15763
-0.449336	5.78705											-0.760453	4.90833
-0.637593	6.38312											-0.760453	4.85497
-0.637593	6.97808											-0.975156	4.14414
-0.465903	7.46508											-0.751527	5.0991
-0.465903	6.54575											-0.751527	4.93465
-0.539599	6.28962											-0.902645	2.87419
-0.296489	5.79269											-0.902645	3.98605
-0.296489	6.84546											-0.761049	2.96755
-0.755763	6.66313											-0.761049	4.87795
-0.551689	5.5282											-0.626264	5.13543
-0.297423	6.14269											-0.626264	5.27931
-0.297423	5.42851											-0.973682	6.00301
-0.620168	7.17175											-0.704341	3.8413
-0.620168	7.35524											-0.452674	4.49816
-0.701248	6.70919											-0.452674	6.26377
-0.692247	6.99474											-1.0459	1.62343
-0.51855	7.31833											-0.532565	6.07503
-0.328617	3.07616											-0.234931	3.85188
-0.328617	6.91421											-0.234931	4.55144
-0.883566	7.23567											-0.726512	3.41203
-0.883566	6.61292											-0.894409	4.32549
-0.85489	5.84769											-0.572426	5.30085
-0.707419	6.95549											-0.572426	4.55554
-0.590349	6.54362											-0.669668	4.22262
-0.441339	6.96416											-0.504974	5.60683
-0.441339	6.22801											-0.504974	6.54628
-0.749947	6.27926											-0.836398	4.79889
-0.749947	5.70758											-0.596433	4.71173
-1.48003	4.82883											-0.365037	4.42351
-0.995795	5.50735											-0.365037	6.58512
-0.771313	4.95299											-0.366337	5.34537
-0.771313	6.3644											-0.366337	5.87285
-0.937601	6.25177											-0.586676	4.30561
-0.937601	5.54236											-0.514726	4.954
-1.38343	5.10022											-0.514726	4.80989
-1.38343	5.98231											-0.657527	5.81072
-1.32664	6.72455											-0.390697	4.92321
-1.32664	6.08638											-0.204026	5.02309
-1.29111	5.79148											-0.204026	3.35858
-1.29111	6.21977											-0.58535	6.46654
-1.5763	5.30565											-0.882741	5.52858
-1.15793	7.05337											-0.697758	5.88453
-1.15793	7.18655											-0.697758	5.47651
-1.39358	5.48354											-0.765585	6.12173
-1.11058	6.99816											-0.765585	6.29702
-0.922959	5.50279											-0.842473	4.50056
-0.922959	6.33214											-0.842473	4.28593
-0.200301	5.62389											-0.67838	3.42996
-0.200301	3.65686											-0.67838	2.35785
-0.441949	4.02451											-0.736729	2.46914
-0.523963	7.44601											-0.352844	4.07133
-0.174971	4.80147											-0.352844	1.64799
-0.174971	2.56631											-0.257013	4.07133
-0.139999	3.38926											-0.257013	3.58259
-0.139999	3.36263											-0.288385	3.11867
-0.878779	5.2567											-0.288385	4.09304
-0.880078	6.6812											-0.473761	2.96809
-0.880078	6.76949											-0.473761	2.54305
-1.52686	2.94531											-0.337367	5.53238
-0.91129	2.49995											-0.337367	2.19241
-0.91129	6.36238											-0.462212	5.3375
-1.14794	6.14677											-0.215975	1.95419
-1.11115	3.17023											-0.215975	2.96809
-1.11115	2.67372											-0.378572	3.26247
-1.56257	6.38924											-0.0485795	4.49708
-1.26393	5.42197											-0.0485795	3.50855
-1.26393	6.25321											-0.052487	2.75341
[truncated: 3,130 more rows]

## Sheet: Figure 3
median_small_all	median_large_all	median_small_carnivora	median_large_carnivora	median_small_artiodactyla	median_large_artiodactyla	median_small_chiroptera	median_large_chiroptera	median_small_eulipotyphla	median_large_eulipotyphla	median_small_primates	median_large_primates	median_small_rodentia	median_large_rodentia	50k_small_all	50k_large_all	50k_small_carnivora	50k_large_carnivora	50k_small_artiodactyla	50k_large_artiodactyla	50k_small_chiroptera	50k_large_chiroptera	50k_small_eulipotyphla	50k_large_eulipotyphla	50k_small_primates	50k_large_primates	50k_small_rodentia	50k_large_rodentia	250k_small_all	250k_large_all	250k_small_carnivora	250k_large_carnivora	250k_small_artiodactyla	250k_large_artiodactyla	250k_small_chiroptera	250k_large_chiroptera	250k_small_eulipotyphla	250k_large_eulipotyphla	250k_small_primates	250k_large_primates	250k_small_rodentia	250k_large_rodentia
0.0316495	0.0688061	0.1643	0.146662	0.293506	-0.0045345	-0.0379996	0.13475	-0.112359	-0.339182	-0.193363	0.43487	-0.108284	0.195319	0.0580901	0.0142773	-0.121606	0.149956	0.370646	-0.104189	-0.0873234	0.117083	0.203384	-0.143882	-0.373016	0.341119	0.0803853	0.157937	-0.0250707	0.152938	0.15412	0.158926	0.171753	-0.00835705	-0.0225624	0.133474	0.18077	-0.465712	-0.129573	0.476445	-0.0712146	0.210327
0.031359	0.069202	0.130278	0.146662	0.294926	-0.0045345	-0.0411079	0.151838	-0.0279486	-0.196881	-0.192643	0.435154	0.0800736	0.194178	0.0581509	0.0142773	-0.262372	0.149956	0.370497	-0.104189	-0.0898777	0.134058	0.185969	-0.141842	-0.359927	0.373227	-0.00730448	0.157937	-0.0249909	0.147035	0.146033	0.158926	0.29019	-0.00835705	-0.0270067	0.141841	0.180751	-0.461374	-0.128948	0.476445	-0.0712146	0.301997
0.031359	0.069202	0.11237	0.281575	0.298039	-0.0137971	0.041689	0.151838	0.00933974	-0.189075	-0.195473	0.435154	0.0705746	0.27233	0.0585012	0.0121265	-0.484002	0.284411	0.370898	-0.113665	0.0200834	0.134058	0.189527	-0.14652	-0.383559	0.373227	-0.111464	0.154524	-0.0249909	0.147035	0.142482	0.29422	0.291717	-0.011537	0.0992943	0.141841	0.180784	-0.460585	-0.128948	0.476445	0.06675	0.319079
0.0335725	0.0687374	0.11237	0.281575	0.298039	-0.00862366	-0.0004024	0.148195	0.110147	-0.181653	-0.193538	0.434731	0.0716105	0.303646	0.0570096	0.0143827	-0.471131	0.284411	0.371436	-0.109873	-0.0370705	0.130283	0.152554	-0.146149	-0.00587844	0.320209	-0.0977422	0.224281	-0.0256449	0.145593	0.142482	0.29422	0.293922	-0.011537	0.0360473	0.139995	0.181102	-0.440069	-0.129573	0.476445	0.0666514	0.319079
0.0333159	0.0687374	0.149196	0.100215	0.299278	-0.00862366	-0.0109721	0.133031	0.219995	-0.173089	-0.191384	0.434731	0.0716105	0.303646	0.0584443	0.0143827	-0.315294	0.106683	0.371436	-0.109873	0.052106	0.115089	0.141886	-0.145772	0.0449596	0.320209	-0.0977422	0.249692	-0.0251072	0.145593	0.150686	0.111929	0.293922	-0.0133655	0.0183178	0.131451	0.180789	-0.442537	-0.129573	0.476445	0.0476416	0.29603
0.0412055	0.0841468	0.115143	0.100215	0.299278	-0.0109113	0.10965	0.133091	-0.0291875	-0.169666	-0.194983	0.425654	-0.00219422	0.273962	0.0560577	0.0134171	-0.309646	0.106683	0.367716	-0.111437	0.139561	0.115219	0.132064	-0.145016	0.0449596	0.34051	-0.108347	0.249692	-0.0159564	0.155182	0.142759	0.111929	0.29532	0.0321314	0.13088	0.13144	0.186673	-0.459681	-0.129573	0.476445	0.0802589	0.300173
0.0348744	0.0841468	0.124314	-0.0116755	0.178053	0.0468298	0.0872803	0.133091	0.194058	-0.178091	-0.194384	0.433557	-0.101048	0.303168	0.0580578	0.0134171	-0.0745186	-0.000659699	0.357635	-0.112736	0.139561	0.115219	0.132064	-0.145016	0.0406592	0.158318	-0.105835	0.226321	-0.0231291	0.155182	0.142564	-0.000614088	0.29532	0.0476696	0.105287	0.13144	0.195483	0.118826	-0.129573	0.476445	0.0802589	0.286157
0.0331719	0.0668493	0.119599	-0.110048	0.200038	0.0654204	0.160918	0.133026	0.194058	-0.181355	-0.15895	0.434753	-0.0746708	0.268804	0.0583746	0.0251829	-0.457064	-0.0917723	0.359425	-0.111735	0.211712	0.115136	0.148218	-0.145178	0.0447454	0.323679	-0.111711	0.265375	-0.0258318	0.145653	0.142564	-0.0971317	0.278394	0.0476696	0.163502	0.131403	0.267041	-0.11513	-0.129573	0.476445	0.0225296	0.301832
0.0372715	0.134573	0.149798	0.272138	0.196904	0.0654204	0.160918	0.146517	0.189483	-0.171535	-0.122461	0.434753	-0.0746708	0.254913	0.0590123	0.0251829	-0.467041	0.272209	0.359425	-0.111735	0.228615	0.133743	0.140343	-0.145637	0.0447454	0.323679	-0.103995	0.265375	-0.0222201	0.156419	0.142511	0.285309	0.17109	0.251829	0.163502	0.148983	0.267041	0.225788	-0.0983229	0.476445	-0.0860479	0.271616
0.0328582	0.0755752	0.124847	0.305783	0.196904	0.24263	0.232036	0.157237	0.189483	-0.170662	0.153803	0.425221	-0.100795	0.293226	0.0590123	0.0117825	-0.503128	0.312175	0.135018	-0.116167	0.228615	0.149102	0.140343	0.213665	0.0456123	0.388244	-0.0930884	0.253376	-0.0258291	0.146436	0.142507	0.318671	0.200433	0.168056	0.243846	0.162771	0.265916	0.234249	-0.0523704	0.476445	-0.0504733	0.274051
0.0331285	0.0987034	0.124321	0.30712	0.299087	0.174585	0.262225	0.141299	0.370179	-0.170684	0.153803	0.435272	-0.0902147	0.251738	0.0576408	0.0355159	-0.431557	0.3113	0.315728	-0.115874	0.130013	0.126551	0.179133	0.286323	0.048467	0.367864	-0.0752629	0.221441	-0.0256014	0.148824	0.142507	0.318977	0.199172	0.0732964	0.272594	0.142311	0.265916	-0.114624	0.0468019	0.476445	-0.0504733	0.212861
0.0370646	0.068648	0.124321	-0.164545	0.299087	0.170521	0.240315	0.150822	0.381575	-0.172296	0.130127	0.435323	-0.0902147	0.243742	0.0581905	0.0118716	-0.431557	-0.144699	0.361951	-0.116643	-0.0131591	0.126551	0.193255	0.286323	0.048467	0.3285	-0.0388035	0.208996	-0.020907	0.145736	0.151326	-0.14724	0.199172	0.0732964	0.262391	0.146461	0.322489	-0.16181	0.0468019	0.476445	-0.0743185	0.212637
0.0343129	0.068648	0.115647	-0.156106	0.298108	0.0960228	0.240315	0.150822	0.387259	-0.174348	0.15795	0.435323	-0.107414	0.199566	0.0507854	0.0169863	-0.317932	-0.134567	0.361951	-0.115398	-0.065213	0.134563	0.180621	0.0196897	0.0431349	0.382011	-0.103554	0.226117	-0.0247275	0.145736	0.144731	-0.139382	0.295132	0.035107	0.25418	0.146461	0.348907	0.106633	0.0419056	0.476445	-0.0644623	0.210749
0.0321081	0.0681372	0.174282	-0.156106	0.271425	0.0960228	0.155702	0.19026	0.0284329	-0.185477	0.15795	0.426556	-0.106429	0.198377	0.0584043	0.0368625	-0.375429	-0.134567	0.182358	-0.109461	0.145588	0.134563	0.182472	0.325001	0.0130182	0.38512	0.14307	0.2289	-0.0247275	0.14543	0.143915	-0.139382	0.295132	-0.000725315	0.232475	0.180057	0.351385	0.101073	0.0467723	0.476445	-0.0644623	0.212265
0.0316191	0.0681372	0.116761	-0.105798	0.271425	0.0272197	0.0279775	0.203987	0.0284329	-0.172538	0.16297	0.432653	-0.10446	0.19545	0.058366	0.0132698	-0.21024	-0.0881844	0.13041	-0.109461	0.231781	0.175712	0.162684	0.325001	0.0478067	0.38512	0.20025	0.19888	-0.0258019	0.14543	0.143915	-0.0926993	0.294181	-0.0158833	0.232475	0.188783	0.213073	0.101073	0.0467723	0.476445	-0.0898361	0.212319
0.0309885	0.0742708	0.124923	-0.0916491	0.295824	0.000122656	-0.019636	0.203987	0.376096	-0.168589	0.185889	0.426207	-0.0899629	0.196494	0.0575135	0.0132698	-0.154494	-0.0746376	0.0992652	-0.10241	0.0239743	0.175712	0.162684	0.317033	0.0497797	0.384118	0.263305	0.198807	-0.0257161	0.147054	0.14293	-0.0793007	0.267225	-0.0146142	0.170189	0.188783	0.213073	-0.179849	0.0497239	0.476443	-0.0865339	0.210405
0.0309885	0.0985371	0.113502	0.0425272	0.295824	-0.0143386	0.251368	0.16702	0.098194	-0.168589	0.185889	-1.12326	-0.0899629	0.194107	0.056814	0.0126328	-0.495371	0.0517357	0.333291	-0.109947	0.0239743	0.194572	0.206408	-0.00292732	0.0502226	0.384118	0.269392	0.165319	-0.0219653	0.150082	0.156122	0.0534265	0.267225	-0.0146142	0.0457812	0.159926	0.319991	-0.462745	0.0535404	0.476445	-0.0898532	0.210405
0.0311474	0.0802643	0.112383	0.188426	0.30005	-0.0125264	0.166786	0.176746	0.106493	-0.172609	0.142696	0.416418	-0.0674321	0.197061	0.0579329	0.0126328	-0.216592	0.186591	0.333291	-0.114734	0.164098	0.194572	0.133588	-0.0279839	0.0502226	0.101613	0.269392	0.165319	-0.0219653	0.146153	0.143259	0.201766	0.291382	-0.0154249	-0.00219053	0.166797	0.237715	-0.460444	0.0535404	0.476445	-0.0767983	0.210328
0.0311474	0.06778	0.112383	0.207467	0.30005	-0.0125264	0.237567	0.22672	0.0209788	-0.200866	-0.0351442	0.422014	-0.0674321	0.194802	0.0577175	0.0128088	-0.182291	0.205087	0.152841	-0.101804	0.169006	0.152696	0.133588	0.0626967	0.0497453	0.378107	-0.0453084	0.16254	-0.0236963	0.146591	0.144749	0.22018	0.291382	0.00319672	0.249926	0.208124	0.235122	-0.459929	0.0461009	0.476445	-0.0598363	0.210464
0.0312081	0.0733874	0.112075	0.207467	0.245388	-0.0136344	0.0528444	0.220046	0.00745264	-0.185699	0.252691	0.430758	-0.0857614	0.194802	0.0592344	0.0128088		0.205087	0.078547	-0.101804	0.0991612	0.163886	0.126485	0.0626967	0.0497453	0.378107	-0.0537641	0.16394	-0.0236963	0.155343	0.142557	0.22018	0.296233	0.158953	0.249926	0.204411	0.235122	-0.462467	-0.00327522	0.476445	-0.0598363	0.212528
0.0307279	0.0733384	0.112075	-0.0239429	0.273416	0.0111831	0.0528444	0.220046	-0.0928876	-0.192787	0.277493	0.435125	-0.0267572	0.194244	0.0592344	0.022785		-0.0106894	0.147139	-0.108368	-0.0259301	0.219034	0.124003	-0.0260152	0.0489863	-0.199322	-0.0807217	0.16394	-0.0245554	0.14531	0.142534	-0.0128364	0.296233	0.158953	0.183806	0.193979	0.212932	-0.464279	0.0666617	0.476445	0.00925438	0.21701
0.0305281	0.0831916	0.112104	-0.0239429	0.286043	0.168088	0.18262	0.20809	-0.081714	-0.19095	0.282306	0.434815	-0.0361177	0.195959	0.0587584	0.022785		-0.0106894	0.26462	-0.0567445	0.172251	0.219034	0.125307	-0.032434	0.0205633	-0.240152	-0.0807217	0.155253	-0.0165677	0.14531	0.142481	-0.0128364	0.255191	0.118949	0.258196	0.20614	0.181025	-0.463542	0.0702133	0.476445	0.00925438	0.234793
0.0303775	0.0675697	0.112104	0.217628	0.289675	0.168088	0.186643	0.222264	0.0118319	-0.211016	0.282306	0.434739	-0.0372458	0.199494	0.0588791	0.0147984		0.218642	0.220862	0.121848	0.290161	0.21411	0.125974	-0.032434	0.0205633	-0.23147	0.120985	0.154149	-0.0099809	0.145734	0.142481	0.230327	0.255191	0.00218557	0.0614953	0.204297	0.18077	0.0816044	0.0708702	0.476445	-0.0273487	0.234793
0.0303775	0.0675697	0.112282	0.217628	0.283557	0.132179	0.125875	0.222264	0.0850292	-0.22911	0.275762	0.431494	-0.0341454	0.209305	0.0588791	0.0147984		0.218642	0.0858547	0.121848	0.280851	0.21411	0.131882	0.0155839	0.0192419	-0.239924	0.218563	0.154449	-0.00373714	0.146478	0.142425	0.230327	0.272978	0.19912	0.0614953	0.193771	0.180765	0.0816044	0.0708702	0.476445	-0.0496808	0.237751
0.0312031	0.0735758	0.136025	0.083288	0.283557	0.00999128	0.0166893	0.221205	0.0850292	-0.169317	0.275762	0.434919	-0.0341454	0.235931	0.0589727	0.0120313		0.0901876	0.0677049	0.187623	0.0574184	0.201315	0.130494	0.0155839	0.0283912	-0.242682	0.218563	0.155046	-0.00373714	0.145983	0.142425	0.0945284	0.283585	0.19912	0.203096	0.193771	0.180902	-0.00291075	0.0699506	0.476445	0.0579807	0.217284
0.0310884	0.0793648	0.122603	0.209911	0.282586	0.0903612	0.190918	0.208808	0.330003	-0.169317	0.267814	0.435165	-0.0585299	0.235931	0.056926	0.0220459		-0.145462	0.0663294	0.182288	0.0574184	0.217213	0.130494	-0.0683716	0.0422358	-0.237017	0.206149	0.156019	-0.0245334	0.147529	0.142438	0.215929	0.286351	0.21029	0.207395	0.187716	0.181381	-0.00291075	0.0699506	0.476445	0.0572876	0.226256
0.0310318	0.072525	0.172293	-0.0847125	0.282586	0.203368	0.298076	0.208808	0.0814425	-0.170688	0.0877399	0.435165	-0.0586986	0.242305	0.0588901	0.0369286		0.267441	0.165086	0.0694694	-0.05397	0.217213	0.131743	-0.0868069	0.0425009	-0.198863	-0.098895	0.156019	-0.0239711	0.150978	0.142438	-0.0741499	0.279831	0.227751	0.259251	0.197564	0.181381	-0.169215	0.068844	0.476445	0.0741293	0.226256
0.0310318	0.0711757	0.138934	-0.0847125	0.29366	0.203368	0.298076	0.201364	0.0814425	-0.170688	-0.104182	0.434817	-0.0891006	0.246931	0.0590246	0.0575176		0.267441	0.130681	0.0462533	-0.05397	0.216048	0.131303	-0.142795	0.0425009	-0.184493	-0.0749733	0.154522	-0.0236943	0.155965	0.142465	-0.0741499	0.279831	0.150012	0.28964	0.197564	0.322313	0.138719	0.0352837	0.476445	0.0741293	0.23015
0.0311986	0.075872	0.130867	-0.0449326	0.29366	0.213497	0.290638	0.215228	0.362309	-0.172841	-0.104182	0.433562	0.131442	0.216674	0.0590246	0.0815276		-0.0665389	0.160187	0.0462533	-0.0882232	0.202597	0.134428	-0.145732	0.0345002	-0.207922	-0.0689922	0.155616	-0.0236943	0.155965	0.147593	-0.0356263	0.281775	0.0145058	0.149032	0.20544	0.278013	0.127928	-0.0481272	0.476445	-0.0459097	0.229869
0.0307626	0.0814929	0.125755	-0.0449326	0.23831	0.225538	0.0876122	0.215228	0.395342	-0.170073	-0.0467018	0.433075	0.166852	0.216674	0.0590789	0.0160122		-0.0665389	0.280292	-0.0475873	0.000849765	0.202597	0.159595	-0.146206	0.0345002	0.31875	-0.0690208	0.156821	-0.0251588	0.145324	0.144267	-0.0356263	0.281775	0.148673	0.0346236	0.20544	0.229914	-0.00011687	-0.0481272	0.476445	-0.0442563	0.214432
0.0307626	0.0814929	0.163417	0.25951	0.265111	0.160038	0.0876122	0.22863	0.395342	-0.167916	-0.00902882	0.431882	0.208708	0.224029	0.0591986	0.0167983		-0.0264668	0.317013	-0.0580648	0.000849765	0.193455	0.143884	-0.146232	0.028565	0.31875	-0.0950631	0.156752	-0.0200802	0.145324	0.155744	0.271726	0.290377	0.148673	0.208099	0.197308	0.229914	0.113303	-0.0147928	0.476445	0.000146815	0.213068
0.0321002	0.0674756	0.163417	0.25951	0.275356	0.0253349	-0.0294962	0.22863	0.388593	-0.16955	0.0412776	0.22645	0.212782	0.223843	0.0591986	0.0135428		-0.0264668	0.350793	0.068135	-0.0105263	0.208918	0.166722	-0.143451	0.0373854	0.351949	-0.0778134	0.170468	-0.0200802	0.147125	0.148484	0.271726	0.290377	0.154048	0.29276	0.187058	0.349296	0.113303	-0.00281404	0.476445	0.198579	0.214874
0.0310621	0.0674756	0.152532	0.269259	0.277881	0.168457	-0.0221415	0.214623	0.369066	-0.16955	0.0611059	0.434817	0.212782	0.204297	0.0581881	0.0222187		0.261753	0.350793	0.218147	0.132932	0.208918	0.166914	-0.138861	0.0465112	0.321779	-0.0679761	0.170468	-0.0257994	0.147125	0.144834	0.281528	0.280481	0.209254	0.29276	0.19158	0.361757	-0.0471655	0.00998096	0.476445	0.209146	0.215095
0.0310621	0.0700459	0.113993	0.269259	0.276892	0.168457	-0.0221415	0.199555	0.305795	-0.168785	0.126907	0.434355	0.100852	0.219652	0.0580861	0.0222187		0.261753	0.3203	0.218147	0.0249984	0.223795	0.14689	-0.146551	0.0465112	0.351222	0.0335413	0.16084	-0.0233851	0.145257	0.146375	0.281528	0.23872	0.144477	0.286894	0.203441	0.361757	-0.0471655	0.0142987	0.476445	0.220109	0.213951
0.0316828	0.0700459	0.114813	-0.216523	0.218696	0.166917	-0.0389	0.204863	0.305795	-0.168785	0.128672	0.434612	0.15041	0.205519	0.0579081	0.0120263		0.271867	0.181512	0.223652	0.0514573	0.223795	0.136101	-0.146551	0.0440616	0.383421	0.00147452	0.205202	-0.0233851	0.161109	0.144913	-0.18922	0.262655	0.0884184	0.272464	0.203441	0.35873	-0.0617144	0.0264259	0.476445	0.221244	0.219523
0.031808	0.0674596	0.113937	-0.169076	0.277031	0.204959	-0.0358969	0.223608	0.364349	-0.170873	0.128672	0.435095	0.15041	0.211227	0.0581481	0.0231489		0.271867	0.185974	0.249882	0.162365	0.208421	0.150024	-0.146652	0.0458642	0.383421	0.111623	0.205202	-0.0257038	0.161109	0.146274	-0.161291	0.27224	0.110435	0.0913414	0.206765	0.352071	-0.0617144	0.0266861	0.476445	0.221244	0.221344
0.031808	0.0870403	0.113937	-0.141307	0.292904	0.204959	0.0215593	0.223608	0.364349	-0.170873	0.0919589	0.434421	0.0899764	0.20344	0.0575361	0.0125397		-0.199299	0.179677	0.249882	0.26277	0.19154	0.137027	-0.146652	0.0472851	0.385346	0.111623	0.225762	-0.0212085	0.159592	0.153418	-0.142833	0.286387	0.15909	0.0913414	0.206765	0.324186	0.174694	0.0266861	0.476445	0.190587	0.221344
0.0331118	0.0870403	0.143785	-0.141307	0.292904	0.158726	0.0215593	0.226912	0.146022	-0.171201	0.0919589	0.435036	-0.0762541	0.211579	0.051985	0.02936		-0.124152	0.140317	-0.0503846	0.26277	0.197447	0.202415	-0.146582	0.0491713	0.385346	0.121371	0.225762	-0.0212085	0.14552	0.153418	-0.142833	0.286387	0.123845	0.14838	0.204063	0.324186	0.268791	0.0325252	0.476445	0.207244	0.219862
0.031706	0.0853989		-0.00998265	0.261774	0.103243	0.0131793	0.226912	0.292531	-0.171201	0.0658884	0.435253	-0.0297322	0.220326	0.0288679	0.0118763		-0.10535		-0.0311763	0.226885	0.218257	0.12934	-0.144885	0.0491713	0.284103	0.0124335	0.176505	-0.0258285	0.145315	0.151583	-0.128099	0.282798	0.0345069	-0.0191351	0.196567	0.343353	0.267168	0.0325252	0.476445	0.207244	0.217961
0.031706	0.0684407		0.0241163	0.195928	0.121567	-0.0306746	0.225231	0.311473	-0.168858	0.122828	0.435253	-0.0297322	0.220326	0.0402554	0.0200314		-0.10535		0.217162	0.0347494	0.218257	0.12934	-0.144875	0.0376362	0.37118	0.0181426	0.17358	-0.0242211	0.145315	0.142581	-0.128422	0.282833	0.0345069	-0.0142419	0.197067	0.343353	0.192707	0.0284368	0.476445	0.186237	0.220799
0.0334877	0.0674767		0.000384363	0.240813	0.164944	0.140344	0.218281	0.367003	-0.169758	0.122828	0.433644	0.159142	0.214072	0.0402554	0.0128939		0.0140566		0.217162	0.118826	0.222187	0.129145	-0.14623	0.0451912	0.374208	0.115547	0.175014	-0.0242211	0.145243	0.142527	-0.15735	0.212261	0.000526231	-0.0142419	0.211034	0.26602	0.146818	0.0410745	0.476445	0.0118939	0.220799
0.030603	0.0674767		0.19435	0.248694	0.137373	0.0558893	0.209614	0.333773	-0.170547	0.218966	0.435039	0.159142	0.208902	0.0139514	0.0128939		0.0793417		0.239645	0.157349	0.222187	0.129145	-0.14623	0.0451912	0.374208	0.145585	0.175014	-0.0255716	0.145447	0.14253	-0.188056	0.274196	0.12531	-0.0266263	0.18253	0.315984	0.173621	0.0410745	0.476445	0.101813	0.221619
0.030603	0.0670723		0.0607924	0.230862	0.0547574	0.0742637	0.210121	0.223827	-0.169996	0.218966	0.435085	0.212163	0.22145	0.0470481	0.012981		0.0256582		0.239645	0.0785838	0.218505	0.144583	-0.146088	0.044701	0.355697	0.0406408	0.183784	-0.00796258	0.146028	0.142664	0.0815602	0.289401	0.258843	-0.0234391	0.177627	0.321489	0.15383	0.0600346	0.476445	0.101813	0.211943
0.0304668	0.0668801		-0.214525	0.219763	0.0547574	0.18264	0.218531	0.394235	-0.169575	0.208954	0.435293	0.212163	0.22145	0.0470481	0.015952		-0.0270157		0.202499	0.129948	0.218505	0.150481	-0.146088	0.0405074	0.22065	0.136609	0.183784	0.0365434	0.146028	0.142664	0.24329	0.289401	0.218132	-0.0194769	0.18913	0.322861	0.19751	0.0600346	0.476445	0.20649	0.211943
0.0303716	0.0684765		0.0762768	0.248753	0.00809029	0.26773	0.225986	0.363838	-0.170827	0.228406	0.434689	0.202977	0.212624	0.0581122	0.0264231		0.279836		0.202499	0.00515824	0.217091	0.14419	-0.146681	0.0405074	0.321927	0.151966	0.179601	0.0365434	0.146019	0.149578	-0.0061936	0.260365	0.0171355	0.0150312	0.194271	0.340231	0.0105115	0.0585001	0.476445	0.20649	0.211019
0.0302185	0.0684765		0.267584	0.203575	0.127703	0.26773	0.225986	0.0651569	-0.170535	0.243305	0.435066	-0.0310792	0.196167	0.0579343	0.0326725		0.279836		0.184017	0.00515824	0.205368	0.12917	-0.146681	0.0373605	0.379886	-0.0872113	0.201681	0.0579741	0.146019		-0.183737	0.268642	0.07174	0.0150312	0.179071	0.32984	0.231564	0.0616496	0.476445	0.22002	0.210333
0.0302185	0.0693397		0.267584	0.294228	0.21134	0.237458	0.191458	0.301556	-0.170535	0.261763	0.435066	-0.0653153	0.196167	0.0581136	0.0205532		0.109076		0.252714	-0.0710084	0.206066	0.12917	-0.146698	0.0423107	0.384393	-0.0872113	0.201681	0.0695841	0.153456		-0.164827	0.193331	0.0191336	0.00934193	0.20753	0.292671	0.145962	0.0639418	0.476445	0.22002	0.210348
0.03088	0.0693397		-0.013945	0.294228	0.21134	0.0578847	0.186087	-0.0254864	-0.173768	0.261763	0.435147	-0.0618768	0.198091	0.0581524	0.0147113		-0.197128		0.252714	-0.0365479	0.213785	0.129988	-0.146698	0.0423107	0.347725	-0.0476201	0.161855	0.0929657	0.145247		-0.133672	0.241413	0.0995552	-0.0251107	0.208435	0.272717	-0.0606955	0.0666374	0.476445	0.217574	0.210539
0.0308592	0.104513		-0.208516	0.288509	0.23152	0.142027	0.201822	-0.0254864	-0.170338	-0.0237705	0.435147	-0.0789805	0.194381	0.0587783	0.0118828		0.0837043		0.16732	0.258546	0.221994	0.125542	0.414136	0.0458383	0.374076	-0.0940688	0.167101	0.0929657	0.145286		0.0345081	0.232913	0.165926	-0.0109475	0.210992	0.351284	-0.0606955	0.0666374	0.476445	0.107103	0.211364
0.0308592	0.0671762		-0.184899	0.283119	0.199988	0.158083	0.2075	0.33892	-0.170338	0.00972822	0.435072	-0.0936982	0.194532	0.0587783	0.0123849		0.269638		0.026004	0.23874	0.221994	0.125219	0.507599	0.0458383	0.374076	0.053767	0.176948	0.00998359	0.150392		0.24586	0.257794	0.0692968	0.201131	0.210992	0.328575	-0.203808	-0.0069504	0.476445	0.0546311	0.21052
0.0306684	0.0675104		-0.149233	0.241473	0.0266478	0.0976198	0.1906	0.386141	-0.181352	0.00972822	0.435072	-0.0936982	0.1954	0.0435466	0.0123849		0.269638		0.0804254	0.186084	0.183852	0.125219	0.516827	0.0279599	0.333283	0.0227854	0.176504	-0.00403678	0.149161		0.24586	0.257794	0.094121	0.0894123	0.170731	0.23176	-0.119824	0.000445833	0.476445	-0.0371559	0.210793
0.0306684	0.068101		0.0267155	0.281026	0.07361	0.133259	0.228987	0.344725	-0.181465	0.00751181	0.434898	-0.101979	0.198039	0.0498358	0.0145287		-0.000446372		0.112315	0.0431429	0.177131	0.125344	0.500929	0.0214084	0.277339	0.0728071	0.166558	-0.00403678	0.145392		0.227715	0.219735	0.094121	0.0335023	0.170731	0.260681	-0.302176	0.000445833	0.476445	-0.067502	0.210793
0.0306333	0.107883		0.2331	0.280789	0.030509	0.133259	0.228699	0.182034	-0.171546	0.0758639	0.433277	-0.0985825	0.198039	0.0498358	0.0159254		-0.190199		0.172589	0.193092	0.195171	0.128205	0.431945	0.0435687	0.159524	-0.0788748	0.171767	0.00128219	0.292899		0.0389004	0.217737	0.0733899	0.119525	0.170868	0.192571	0.0978151	1.50431e-05	0.476445	-0.0474747	0.210391
0.0306333	0.09493		0.2331	0.247359	0.104328	0.0299403	0.228699	0.211197	-0.171546	0.0758639	0.434428	-0.0356098	0.195147	0.0135953	0.0159254		-0.1651		0.172589	0.0834533	0.202384	0.130176	0.374532	0.0460673	0.316142	-0.0763058	0.171767	0.00128219	0.217067		-0.155524	0.239544	0.0733899	0.187703	0.170868	0.192571	0.00561408	0.0333142	0.476445	-0.0474747	0.211066
0.0312564	0.0692421		0.214186	0.261413	0.107457	0.0299403	0.234425	0.365109	-0.174204	0.123764	0.434757	-0.0802696	0.195601	0.00648331	0.0139459		-0.129378		0.127942	0.0834533	0.179943	0.132907	0.390487	0.0477738	0.316142	-0.0761806	0.239916	0.00288284	0.304662		-0.167289	0.201893	0.054726	0.255233	0.178435	0.293624	0.0538092	0.0333142	0.476445	-0.0883197	0.211405
0.0307495	0.315886		0.0285202	0.287027	0.152463	-0.0290699	0.234425	0.157699	-0.194064	0.15599	0.435152	-0.0801927	0.195601	0.00881166	0.0157129		0.0859602		0.0814924	0.198283	0.225083	0.142668	0.385784	0.0477738	0.375133	-0.0856657	0.185628	0.00288284	0.305611		0.0872116	0.270155	-0.00745347	0.255233	0.133664	0.314011	-0.064548	0.040899	0.476445	-0.086163	0.212682
0.0306495	0.186601		-0.173923	0.285592	0.0816246	0.0059349	0.185508	0.197034	-0.179669	0.15599	0.435347	-0.091506	0.194964	0.0126831	0.021202		0.230427		0.0814924	0.198283	0.234709	0.131284	0.203422	0.0335291	0.375133	-0.103267	0.163225	-0.0240067	0.207929		0.0872116	0.290963	-0.00745347	0.231911	0.134588	0.225695	-0.0318696	0.046544	0.476445	-0.0880037	0.21041
0.0306495	0.378704		-0.187843	0.276905	0.0563022	0.0059349	0.185508	0.399233	-0.16974	0.175801	0.435347	-0.0916336	0.198461	0.0188684	0.0292028		0.230427		-0.0577435	0.235326	0.224132	0.131284	0.381109	0.0335291	0.376064	-0.0948642	0.177063	-0.0178233	0.210039		-0.121023	0.290963	-0.0106704	0.107793	0.134588	0.225695	-0.0318696	0.046544	0.476445	-0.0533232	0.248794
0.0328373	0.381228		0.0891299	0.250073	0.115192	-0.0151895	0.179128	0.371621	-0.172052	0.175801	0.434805	-0.0805433	0.198547	0.034559	0.0292028		0.211949		0.138017	-0.0819582	0.224132	0.128472	0.401026	0.0452981	0.382968	-0.0500273	0.189245	-0.0161742	0.261569		-0.0537506	0.29364	0.00322256	0.163086	0.131508	0.304977	-0.11544	0.0523593	0.476445	-0.0818755	0.250517
0.0345562	0.188369		0.0891299	0.277948	0.115192	-0.0151895	0.179128	0.0248497	-0.169272	0.05864	0.435233	-0.104324	0.201347	0.034559	0.012365		0.0390333		0.264981	-0.0819582	0.23037	0.128472	0.401026	0.0452981	0.382968	-0.0500273	0.189245	-0.0161742	0.270546		0.00544096	0.29364	0.0283483	0.212226	0.131466	0.256943	-0.0939117	0.0523593	0.476445	-0.0820981	0.250517
0.0335462	0.180745		-0.135554	0.293538	0.0908966	0.264881	0.186627	0.321379	-0.183219	0.016025	0.435233	0.0436504	0.195465	0.0206024	0.012365		-0.153952		0.264981	0.0835353	0.23037	0.127599	0.438447	0.0383408	0.37664	-0.020541	0.180621	-0.025818	0.270546		0.00544096	0.283404	0.0471381	0.137521	0.132454	0.271422	0.048257	0.0263914	0.476445	-0.0843635	0.245969
0.0330747	0.342538		-0.0656637	0.293538	0.0908966	0.24825	0.186627	-0.0189684	-0.183477	0.166595	0.43492	0.0222398	0.258526	0.0132337	0.0152152		-0.168129		0.292583	0.28562	0.173767	0.127599	0.41813	0.0347325	0.374563	-0.0143994	0.172643	-0.025292	0.186102		0.331442	0.27782	0.0471381	0.0830712	0.133246	0.313901	0.048257	0.0144777	0.476445	-0.0851696	0.217985
0.0329684	0.237716		-0.0054723	0.289092	0.0702903	0.202481	0.136035	0.316788	-0.177354	0.188568	0.43526	0.105907	0.263821	0.0262362	0.0152152		0.169339		0.292583	0.238412	0.173767	0.129547	0.182828	0.043001	0.360878	-0.0402739	0.183734	-0.025719	0.146057		0.331442	0.242922	0.0704496	0.0830712	0.133823	0.256517	0.0856789	0.0510412	0.476445	-0.0868541	0.217853
0.0335849	0.292795		-0.0054723	0.296035	-0.00269049	0.0143125	0.137283	-0.0181653	-0.170741	0.202949	0.43526	0.105907	0.263821	0.0265732	0.012289		0.169339		0.252349	0.0700804	0.166158	0.130994	0.182828	0.043001	0.33375	-0.012768	0.183734	-0.02583	0.145295		0.174257	0.277994	0.0562752	0.0460181	0.131688	0.273713	-0.101699	0.0547429	0.476445	-0.0800019	0.214235
0.0325309	0.292795		0.318768	0.296035	-0.00269049	0.0789919	0.137283	-0.0181653	-0.170741	0.202949	0.434499	0.106497	0.251552	0.0401845	0.0338373		0.347226		-0.00702443	0.0921928	0.166158	0.128944	0.326382	0.0405238	0.334946	-0.0377839	0.190691	-0.0258121	0.145268		0.122061	0.278403	0.0937402	0.0420087	0.131582	0.360813	0.00972938	0.0570011	0.476445	-0.0862665	0.214235
0.033034	0.152217		0.318768	0.290166	-0.00693181	0.215897	0.133127	-0.0141909	-0.172802	0.054822	0.435145	0.0517302	0.211953	0.0250681	0.0338373		-0.116301		0.0775424	0.113449	0.17416	0.128944	0.326382	0.0126186	0.300713	-0.0240479	0.190691	-0.0258308	0.145287		-0.0574072	0.247689	0.114428	0.0420087	0.137383	0.35124	0.270328	0.0570011	0.476445	0.106788	0.215501
0.0350396	0.0766912		0.16176	0.24903	0.0108708	0.0960301	0.133082	-0.0141909	-0.172323	0.054822	0.434915	0.0253386	0.211998	0.0340416	0.0315134		-0.0503575		0.0775424	0.113449	0.17416	0.129963	0.199618	0.0126186	0.367828	0.0334128	0.157493	-0.0253429	0.147193		0.350928	0.273457	0.00544582	-0.0119521	0.149666	0.335351	0.241794	0.022692	0.476445	0.17927	0.21408
0.0394839	0.0685971		0.109899	0.24455	0.0410206	0.0960301	0.133111	0.0213441	-0.169603	0.171555	0.435195	0.0270067	0.204629	0.0367423	0.0130951		0.00802735		-0.0253314	0.171543	0.123458	0.153069	0.0478972	1.72999e-05	0.383751	-0.082342	0.157493	-0.0241088	0.147263		0.0515719	0.261832	0.0502588	0.0171468	0.189483	0.217659	0.234963	0.022692	0.476445	0.0959803	0.211972
0.050276	0.0677241		-0.0672542	0.250933	0.0635107	0.198868	0.133111	0.238486	-0.169603	0.171555	0.435195	0.128352	0.204629	0.0328878	0.0124265		0.00802735		0.207972	0.171543	0.117943	0.205383	0.0478972	0.00384235	0.383751	-0.0463285	0.158189	-0.0209999	0.174619		0.041326	0.282914	0.0502588	0.0171468	0.168849	0.281124	0.0544351	0.0492343	0.476445	0.165761	0.213139
0.0629633	0.0681596		0.33916	0.253463	0.0635107	0.198868	0.134245	0.238486	-0.192758	0.124604	0.434953	0.148414	0.22492	0.023896	0.0124265		0.325321		0.207972	0.261819	0.119122	0.141086	-0.0814278	0.0195155	0.361671	-0.0402622	0.158189	-0.025827	0.174619		-0.14805	0.281493	0.0320714	0.00100915	0.165055	0.18091	0.103419	0.0492343	0.476445	0.165761	0.219045
0.0629633	0.0777299		0.043993		0.0942744	0.221448	0.134901	0.236053	-0.172347	0.100417	0.435129	0.056645	0.22492	0.0359279	0.0119919		0.325321		0.0850945	0.243441	0.119122	0.134576	-0.0948464	0.0195155	0.37671	-0.100966	0.156152	-0.0209675	0.168164		-0.0548626	0.273563	0.159164	0.00100915	0.170225	0.185714	0.103419	0.0405006	0.476445	0.136264	0.219214
0.0631916	0.0771078		0.0325548		0.0780779	0.221448	0.133322	0.206403	-0.17412	0.147481	0.435207	0.131915	0.213131	0.0560696	0.0117841		0.163133		0.0948175	0.238937	0.115237	0.134576	-0.0948464	0.00674753	0.37671	-0.112371	0.154665	-0.00552221	0.168164		-0.0548626	0.249769	0.154492	0.275516	0.188265	0.181569	-0.0389949	0.0355641	0.476445	0.147771	0.210393
0.0631916	0.133088		-0.165437		0.0665175	-0.0347765	0.133219	0.0705923	-0.17546	0.147481	0.435207	0.141446	0.201759	0.0593389	0.0133812		0.11402		0.164294	0.238937	0.115193	0.168076	-0.103885	0.0293728	0.381171	0.0785768	0.155435	0.116988	0.152603		-0.0204594	0.274689	0.00664555	0.275516	0.143894	0.181569	-0.44881	0.0444235	0.476445	0.112876	0.210954
0.0809003	0.133088		-0.0666059		0.105631	-0.0347765	0.134281	0.126448	-0.169987	0.130789	0.4345	-0.00144834	0.205174	0.0593389	0.0133812		-0.0481956		0.164294	-0.0555889	0.115259	0.155944	-0.103885	0.0293728	0.381171	-0.0647491	0.158475	0.116988	0.177513		-0.0182895	0.289156	0.160017	0.259429	0.164962	0.181684	-0.442549	0.0444235	0.476445	0.0939995	0.210367
0.0939173	0.122928		-0.0666059		0.121597	0.116171	0.137488	0.126448	-0.169215	-0.0506621	0.434962	-0.00144834	0.210831	0.0593446	0.0119106		0.362701		0.0237302	-0.0526768	0.115259	0.138288	-0.113686	0.035636	0.370414	-0.0786802	0.163957	0.114727	0.176916		-0.0182895	0.289156	0.178187	0.216381	0.160187	0.181684	-0.415492	0.041614	0.476445	0.094137	0.333455
0.0944996	0.122928		-0.0320326		0.0147658	-0.0275545	0.151991	0.120571	-0.169425	-0.0506621	0.435136	-0.0431745	0.21173	0.0593446	0.0130795		0.362701		-0.0109045	-0.0879917	0.116521	0.129393	0.118849	0.035636	0.362948	-0.0168209	0.163957	0.114727	0.164908		-0.19095	0.292883	0.208037	0.0338522	0.191335	0.183201	-0.409062	-0.0160572	0.476445	0.160337	0.325967
0.0606471	0.110878		-0.0294174		0.0642813	0.293038	0.188164	0.313877	-0.170996	-0.100672	0.435136	-0.0431745	0.195378	0.0561404	0.0130795		0.08969		0.0794628	0.217259	0.117486	0.128553	0.145397	0.0424231	0.386112	-0.025878	0.157667	0.119877	0.17281		-0.0122472	0.292883	0.184409	0.0975214	0.191335	0.189631	-0.409062	-0.0160572	0.476445	0.166092	0.348911
0.0606471	0.221079		-0.0294174		0.0642813	0.253317	0.159851	0.318197	-0.169983	-0.086312	0.426201	-0.0160458	0.197302	0.0317414	0.0179065		0.08969		0.0794628	0.217259	0.117486	0.128553	0.0769271	0.0424231	0.383377	-0.0439354	0.156916	0.132235	0.17281		0.072729	0.291748	0.246576	0.233541	0.15575	0.189631	-0.431033	-0.0453317	0.476445	0.117166	0.412092
0.0865211	0.218186		-0.220173		0.0462853	0.0962288	0.168169	0.318197	-0.169983	-0.04313	0.430771	-0.094269	0.195096	0.0378196	0.0249964		0.0605284		0.0409158	0.20202	0.115489	0.133304	0.187422	0.0491693	0.385081	-0.0439354	0.156916	0.13325	0.164286		0.24066	0.291748	0.184871	0.0980939	0.191942	0.189549	-0.46285	-0.0401645	0.476445	0.155593	0.412092
0.0710323	0.158024		-0.0179324		0.162932	0.0776981	0.172155	0.31648	-0.191905	-0.04313	0.435033	0.0817246	0.280804	0.0579136	0.0118926		-0.144549		0.0409158	0.203036	0.115392	0.182896	0.187422	0.0491693	0.385081	-0.0909005	0.155262	0.032104	0.164286		0.24066	0.286057	0.184871	0.0980939	0.151131	0.188443	-0.464102	-0.0300382	0.476445	0.15988	0.4146
0.0715531	0.158024		0.0626279		0.159776	0.108279	0.1786	0.264526	-0.268638	-0.0766252	0.435033	0.0817246	0.264835	0.0579136	0.0120919		-0.0447785		0.00589434	0.0984389	0.116644	0.182896	0.119719	0.0471187	0.364896	-0.0909005	0.1659	0.032104	0.163236		0.166261	0.24548	0.084433	0.192359	0.140977	0.184733	-0.458052	-0.0300382	0.476445	0.1457	0.4146
0.0620339	0.166591		0.227984		0.0156384	-0.028947	0.203814	0.216905	-0.17449	-0.0416299	0.4328	0.0516571	0.283445	0.0577588	0.0125257		-0.0447785		-0.0765831	0.184751	0.121048	0.185587	0.0990398	0.0450824	0.364896	-0.0733834	0.1659	0.0889298	0.163236		-0.191147	0.242296	0.0108018	0.192359	0.146178	0.186088	-0.456844	-0.0373728	0.476445	0.1457	0.411422
0.0338508	0.166591		0.227984		0.153181	0.136256	0.146242	0.241977	-0.170499	-0.0416299	0.434739	0.0167034	0.353312	0.059352	0.0296223		-0.0166126		-0.0765831	0.184751	0.121048	0.131703	0.0520648	0.0405473	0.372634	0.0257442	0.168871	0.0446899	0.338229		-0.118051	0.248212	0.0108018	0.209175	0.139744	0.186088	-0.462656	-0.0092235	0.476445	0.0923528	0.408154
0.0333255	0.128154		0.15382		0.165506	0.136256	0.162199	0.260916	-0.170713	0.097298	0.435067	0.0276048	0.353312	0.0593637	0.0296223		-0.0149059		-0.0886862	-0.0863221	0.137098	0.131577	0.0520648	0.0374311	0.372634	0.0307384	0.180587	0.0500003	0.370733		-0.0859745	0.249627	-0.00703305	0.209175	0.206123	0.185939	-0.435854	-0.0092235	0.476445	0.0923528	0.323604
0.0327971	0.128154		-0.191328		0.165506	0.184524	0.165211	0.260916	-0.170713	0.097298	0.43204	0.0367711	0.360078	0.0593637	0.0244735		-0.0149059		-0.0626019	-0.0822854	0.185547	0.131577	0.0104734	0.0374311	0.365569	-0.111617	0.180587	0.0500003	0.368289		-0.0859745		-0.00251443	-0.0205768	0.207394	0.194035	-0.453844	0.0335229	0.476445	0.0216396	0.324277
0.0334467	0.125761		-0.221017		0.212151	0.184524	0.205491	0.270903	-0.275462	0.136094	0.43444	0.044983	0.38847	0.0593645	0.0131029		-0.203964		-0.0177094	-0.0822854	0.146638	0.19353	0.0145546	0.0336064	0.365569	-0.111156	0.156466	0.0191588	0.344234		-0.182933		0.0490686	-0.0205768	0.207394	0.19421	-0.456091	0.0335229	0.476445	0.0216396	0.311125
0.0323446	0.125761		-0.132333		0.209662	0.266939	0.205491	0.270903	-0.177986	0.136094	0.435076	0.0280848	0.38847	0.0590458	0.262602		-0.00298627		0.0272279	-0.0885174	0.160186	0.136328	0.0583713	0.0335716	0.344912	-0.108788	0.236999	-0.0256203	0.330416		0.154192		0.0490686	0.152927	0.198822	0.19421	-0.449614	0.0419729	0.476445	-0.00839304	0.38817
0.0323446	0.355017		-0.0983845		0.239816	0.251107	0.159654	0.0803771	-0.170992	0.256984	0.434903	0.147322	0.381191	0.0585884	0.27145		0.0706156		0.0272279	-0.0885174	0.160398	0.136328	0.0583713	0.0447196	0.376119	-0.0687994	0.242989	-0.0258323	0.34393		0.225812		0.0801895	-0.00836229	0.191282	0.194147	-0.451454	0.0419729	0.476445	-0.065814	0.404097
0.061978	0.392146		-0.0983845		0.197451	0.247383	0.193314	0.0828582	-0.170992	0.256984	0.432888	0.147322	0.374192	0.0528266	0.27145		0.228056		0.0336662	-0.0903499	0.16775	0.133615	0.234188	0.0447196	0.376119	-0.0729107	0.242989	-0.0258248	0.352244		0.225812		0.240037	-0.0104733	0.150842	0.191787	-0.43267	0.0671783	0.476445	0.150789	0.404097
0.0549261	0.392876		-0.214608		0.245392	0.247383	0.154343	0.0828581	-0.180737	0.237141	0.435173	-0.0666016	0.258621	0.0515742	0.112566		0.228056		0.0336662	-0.0903007	0.197843	0.133615	0.029545	0.0459118	0.373402	0.237222	0.229589	-0.0253477	0.356044		0.233577		0.122291	0.299992	0.179078	0.18979	-0.391993	0.0671783	0.476445	0.150789	0.372495
0.0549261	0.361465		0.148046		0.205161	0.258589	0.172734	0.0834974	-0.177991	0.216424	0.434783	-0.0790631	0.267915	0.0533676	0.364325		0.155705		0.0129666	-0.0906787	0.130444	0.133301	0.175802	0.0498701	0.379995	0.237222	0.21223	-0.0201974	0.275874		0.233577		0.10729	0.297237	0.172168	0.190217	-0.450706	0.0642278	0.476445	0.167517	0.311194
0.0935857	0.339136		0.214349		0.205161	-0.0133187	0.143754	0.0834974	-0.180877	0.171533	0.435173	-0.0796726	0.248373	0.0533676	0.364325		-0.163677		-0.0013466	-0.0834518	0.153738	0.133301	0.175802	0.0498701	0.324165	0.101318	0.168035	-0.0201974	0.248336		0.0282169		0.248864	0.257158	0.174308	0.190839	0.128717	0.0609418	0.476445	0.167517	0.322219
0.0950992	0.347673		0.214349		0.104095	-0.0401174	0.149295	0.066345	-0.251554	0.135321	0.435173	-0.0866196	0.337208	0.059399	0.379932		-0.204541		0.204424	-0.0834518	0.151985	0.129418	0.492388	0.0491487	0.186135	-0.101029	0.168022	0.00611507	0.247872		0.213037		0.248864	0.240167	0.177784	0.190839	0.0676469	0.0530537	0.476445	0.104838	0.307139
0.0950992	0.355639		0.220951		0.0206409	-0.0401174	0.141079	0.024067	-0.213601	0.135321	0.433533	-0.0876039	0.365326	0.059399	0.107598		-0.106783		0.254546	0.192912	0.200158	0.127309	0.492388	0.0270419	0.372979	-0.106275	0.17215	-0.00701126	0.232318		0.213037		0.276413	0.129328	0.136025	0.191173	0.0465081	0.044757	0.476445	0.0964548	0.307139
0.096782	0.355639		0.220951		0.0206409	-0.0109192	0.222893	0.0368294	-0.188738	0.109704	0.413226	-0.0939851	0.365326	0.0594571	0.0941157		-0.0710505		-0.0311648	0.192912	0.200158	0.127309	0.470952	-0.00617452	0.38651	-0.102726	0.17215	0.0838638	0.232318		-0.0536083		0.276413	0.122734	0.156906	0.191173	-0.0915576	0.044757	0.476445	0.101224	0.287078
0.0942698	0.377794		0.01772		-0.00200342	-0.0394156	0.225534	0.0368294	-0.186612	0.109402	0.411215	-0.0953813	0.313224	0.0594571	0.236795		-0.0710505		0.00797877	0.237224	0.145623	0.13037	0.470952	0.0473037	0.38651	-0.0896812	0.193909	0.0838638	0.17201		-0.0106141		0.0934236	0.161066	0.213966	0.184989	0.023338	0.040253	0.476445	0.0997363	0.318865
0.0846202	0.271323		0.20046		0.00395411	0.208727	0.225537	0.0309111	-0.172679	0.213828	0.429431	-0.0874487	0.331705	0.0593771	0.236795		-0.146912		0.0511519	0.237224	0.19291	0.141177	0.466438	0.0473037	0.3316	-0.0997771	0.193909	0.187314	0.166557		0.20001		0.181962	-0.00929366	0.212736	0.183913	0.135421	0.0401845	0.476445	0.0866798	0.32411
0.0846202	0.271323		0.20046		0.0673227	0.208727	0.225537	-0.0402509	-0.172702	0.213828	0.434121	-0.0895095	0.331705	0.0592881	0.148814		-0.146912		0.0511519	0.280047	0.139634	0.165798	0.42768	0.0473211	0.379348	-0.0784277	0.180882	0.202139	0.164337		0.20001		0.18476	0.0300312	0.199545	0.183913	0.14471	0.0605946	0.476445	0.177767	0.37968
0.0829475	0.334002		-0.0650337		0.0673227	0.16664	0.212881	0.0462551	-0.183374	0.230644	0.434797	-0.0558049	0.283674	0.0594133	0.158015		0.0763233		0.0275393	0.280047	0.183594	0.205975	0.246864	0.0473211	0.379348	-0.0784277	0.166796	0.202139	0.247087		0.34248		0.18476	0.0300312	0.213541	0.183916	0.0043712	0.0605946	0.476445	0.177767	0.392982
0.0829475	0.323134		-0.0215355		0.0965565	0.134906	0.204752	0.0462551	-0.185741	0.274005	0.435373	-0.0558049	0.249373	0.0594133	0.158015		-0.0941746		0.289364	0.0931576	0.163295	0.206022	0.251067	0.041493	0.347869	-0.0734176	0.165996	0.195158	0.22654		0.232982		0.00460412	0.0463782	0.203582	0.183916	-0.0189823	0.063657	0.476445	0.16282	0.392982
0.0764417	0.223992		0.187472		0.230034	0.222303	0.156418	0.365596	-0.174174	0.274005	0.435373	-0.102742	0.249373	0.0593642	0.234468		-0.171052		0.289364	0.152708	0.127643	0.186802	0.251067	0.0382998	0.381224	-0.0976312	0.168633	0.190313	0.226076		0.0426628		0.0489734	0.0463782	0.207469	0.183519	0.163866	0.0701584	0.476445	0.0898189	0.29195
0.0875559	0.223992		0.187472		0.135841	0.21587	0.193795	-0.0690227	-0.171736	0.266398	0.435182	0.0102429	0.231389	0.0581547	0.234468		0.203723		0.274352	0.164978	0.135012	0.164479	0.0143505	-0.00459651	0.381224	-0.057271	0.168573	0.164456	0.228997		-0.0356376		0.191158	0.067203	0.207469	0.182691	0.256144	0.0701584	0.476445	0.0172083	0.341352
0.0887244	0.125338		0.329339		0.125675	0.123471	0.175531	-0.0915534	-0.189575	0.00481537	0.434935	0.120488	0.269756	0.0541506	0.0943682		0.203723		-0.0422441	0.164978	0.14924	0.163232	-0.0796216	-0.36805	0.386614	-0.0325076	0.156483	0.164456	0.233784		-0.0540718		0.176766	0.067203	0.199308	0.182961	0.188138	0.0690964	0.476445	0.0172083	0.365607
0.0936174	0.197821		0.221091		0.255624	0.191593	0.177806	-0.0872117	-0.17238	0.00481537	0.434777	0.120488	0.271938	0.0589103	0.0717412		0.218613		-0.0464978	0.242019	0.14924	0.133737	-0.0796216	-0.380323	0.386614	-0.0325076	0.160495	0.192425	0.233784		-0.144599		0.202011	0.0633873	0.171276	0.182961	-0.148364	0.00600703	0.476445	-0.00738303	0.366602
0.0909452	0.116498		0.0867073		0.255624	0.191593	0.181315	-0.0872117	-0.170652	-0.123686	0.430509	0.0416804	0.3301	0.0592159	0.0157036		0.218613		0.187036	0.303552	0.13324	0.130246	-0.145594	-0.37095	0.37246	0.102452	0.160495	0.192425	0.209141		0.127445		0.208892	0.0819089	0.179753	0.182839	-0.140608	0.00600703	0.476445	-0.0713903	0.370133
0.0824827	0.30331		0.0867073		0.277638	-0.0385381	0.137243	-0.072013	-0.170013	0.12079	0.434932	0.0330517	0.351549	0.0592159	0.0123334		0.222252		0.216526	0.287418	0.125252	0.130246	-0.141551	-0.364019	0.347153	0.105965	0.155035	0.095729	0.216568		0.127445		0.208892	0.0819089	0.179753	0.181514	-0.288802	-0.0534485	0.476445	-0.0796746	0.374238
0.0850288	0.331784		-0.0411956		0.277638	-0.0356996	0.140777	-0.0628179	-0.170836	0.12079	0.434932	0.0102708	0.351549	0.0582273	0.0120564		0.222252		0.216526	0.303903	0.220861	0.149124	-0.0739746	-0.368239	0.360505	0.0655852	0.20733	0.155141	0.251481		0.100881		0.111236	0.0855837	0.179103	0.181599	-0.0165301	0.00965292	0.476445	-0.0833574	0.374238
0.0825955	0.268431		-0.06389		0.112397	-0.0356996	0.161627	0.224032	-0.178157	0.12091	0.433716	0.0482947	0.234601	0.0574613	0.0120125		0.0288469		0.247452	0.305058	0.224222	0.1587	0.285826	-0.381326	0.360505	-0.00243155	0.211073	0.162296	0.251481		-0.0480429		0.156814	0.0855837	0.179103	0.181599	-0.0959952	0.00965292	0.476445	-0.0872269	0.379388
0.0680749	0.306589		-0.161556		0.204239	-0.0401028	0.2363	0.0320799	-0.171066	0.12091	0.432908	0.0482947	0.286996	0.058708	0.0154772		0.202788		0.300721	0.288159	0.223798	0.159259	0.285826	-0.305834	0.376552	-0.0952582	0.224485	0.164195	0.29524		-0.0480429		0.199776	-0.0157448	0.181549	0.190272	-0.0111119	0.0096729	0.476445	-0.0756444	0.379388
0.0575138	0.292297		0.115686		0.207454	-0.0401028	0.2363	0.259242	-0.169891	0.0821149	0.43265	0.120301	0.314088	0.0590113	0.0165588		0.202788		0.300721	0.299435	0.223798	0.159259	-0.0237803	-0.307215	0.376552	-0.106368	0.272718	0.178655	0.21929		0.179234		0.0542902	-0.0261931	0.134041	0.180772	0.0434364	0.0096729	0.476445	-0.0807973	0.26624
0.0444679	0.258258		0.115686		0.207454	-0.0412895	0.234991	0.271905	-0.172952	0.0597832	0.434685	0.120301	0.337955	0.0590856	0.06571		-0.0492703		0.225784	0.299435	0.153215	0.14658	0.167586	-0.298786	0.352014	-0.0706842	0.272718	0.168404	0.264808		0.268706		0.0542902	-0.0261931	0.136955	0.180736	0.152155	0.00349971	0.476445	-0.0592093	0.26624
0.0444679	0.224167		0.0899049		0.0130286	-0.0412629	0.216226	0.271905	-0.174232	-0.110655	0.429181	-0.0571311	0.28959	0.0590856	0.06571		-0.00858453		0.272972	0.282865	0.206107	0.128424	0.0170039	-0.298786	0.365683	-0.0706842	0.277632	0.127255	0.335378		0.287838		0.021663	0.0193277	0.134564	0.180892	-0.00620012	-0.000357231	0.476445	-0.0286177	0.277956
0.0845518	0.224167		-0.0594943		0.0642978	-0.0414147	0.234493	0.14071	-0.176301	-0.110655	0.435056	-0.0339661	0.28959	0.0587029	0.0535558		0.189195		0.204733	0.298141	0.195717	0.128424	-0.120243	-0.376567	0.370997	-0.0864682	0.298331	0.0927744	0.354739		0.287838		0.13138	-0.0242068	0.134564	0.180892	0.0374392	-0.088965	0.476445	-0.0286177	0.263879
0.0793602	0.18442		-0.0594943		0.167385	-0.036369	0.222188	0.326203	-0.171634	-0.13686	0.435056	-0.032137	0.312433	0.0566981	0.0535558		0.189195		0.299487	0.298141	0.140611	0.128454	-0.118955	-0.357714	0.377452	0.218519	0.298331	0.0766117	0.353443		0.0542059		0.0918531	0.196665	0.132437	0.180774	-0.0936724	-0.088965	0.476445	-0.0757444	0.266223
0.0764453	0.194443		0.166605		0.167385	-0.036369	0.228681	0.326203	-0.182034	-0.185229	0.434969	-0.0902413	0.320337	0.0566981	0.0367449		0.348779		0.299487	0.23611	0.187368	0.128454	-0.118955	-0.249324	0.377452	0.218519	0.293002	0.0758202	0.28456		0.201679		0.075309	0.196665	0.135979	0.181098	-0.238503	-0.0800853	0.476445	-0.0604937	0.266223
0.0730797	0.241987		0.255289		0.173697	0.209783	0.228681	0.325805	-0.184717	-0.185229	0.434351	-0.106078	0.320337	0.0558106	0.140884		0.348779		0.235583	0.121556	0.219731	0.130635	-0.144702	-0.249324	0.282245	0.0101957	0.287871	0.0486247	0.296245		0.315429		0.075309	0.165982	0.142677	0.180773	0.00646414	-0.129573	0.476445	-0.0160423	0.224333
0.0797429	0.241987		0.275196		0.219537	0.209783	0.212615	0.077271	-0.172152	-0.189856	0.435006	-0.0830843	0.326826	0.0593831	0.140126		0.221655		0.235583	0.27241	0.163363	0.130829	-0.144702	-0.269809	0.332204	-0.0586789	0.207259	-0.00490972	0.296245		0.311284		0.0908823	0.14222	0.135481	0.183059	0.0983541	-0.129573	0.476445	0.168743	0.338564
0.0892256	0.356495		0.275196		0.226393	0.248619	0.212615	0.0780693	-0.170796	-0.189856	0.433664	-0.0830843	0.326826	0.0593855	0.0832554		0.0944156		0.0840981	0.305262	0.166091	0.130829	-0.142782	-0.377346	0.353479	-0.110555	0.196448	-0.00219356	0.166577		0.254405		0.0908823	0.245651	0.135481	0.181314	0.0702276	-0.129573	0.476445	0.168743	0.303916
0.0759091	0.196521		0.0466972		0.226393	0.248619	0.178566	0.0780693	-0.17048	-0.192481	0.432377	-0.0185475	0.226118	0.0593855	0.0832554		0.0944156		-0.0361337	0.305262	0.170541	0.133429	-0.146134	-0.373341	0.363735	-0.0931866	0.200224	-0.00219356	0.153776		0.138933		0.074134	0.205025	0.132858	0.183754	-0.0369905	-0.129573	0.476445	0.131571	0.32362
0.0777796	0.282064		0.149508		0.131625	0.285284	0.190184	0.314523	-0.170219	-0.194804	0.435219	-0.0254994	0.226118	0.0484315	0.0927688		-0.0269039		-0.0361337	0.252957	0.124406	0.133763	-0.14467	-0.376398	0.371704	-0.0931866	0.262978	0.0648367	0.242957		0.129018		0.0287405	0.205025	0.132858	0.183902	-0.0233965	-0.129573	0.476445	0.0187873	0.309354
0.0955068	0.385198		0.190587		0.1608	0.285284	0.190184	0.314523	-0.168797	-0.194903	0.435219	-0.0509361	0.246088	0.0581344	0.0927688		-0.0483657		-0.0780989	0.251037	0.120352	0.132102	-0.144629	-0.363584	0.371704	-0.0573436	0.283313	0.073621	0.217243		0.292861		0.0287405	0.165237	0.137229	0.183902	0.180451	-0.129573	0.476445	0.0820221	0.337101
0.0944004	0.382499		0.303878		0.212348	0.0644817	0.184621	0.171955	-0.172438	-0.195123	0.434742	-0.051288	0.261128	0.0581344	0.0593455		-0.141743		-0.0666492	0.244262	0.124426	0.134041	-0.144629	-0.33851	0.379205	-0.0573436	0.283313	0.0746596	0.226499		0.292861		0.159182	0.14306	0.137229	0.182327	0.213057	-0.129573	0.476445	0.132014	0.307629
0.0630448	0.382446		0.29855		0.194592	0.0975549	0.184621	0.171955	-0.175248	-0.192959	0.433973	-0.000812141	0.267167	0.0592736	0.0593455		0.123462		0.0505512	0.2837	0.148109	0.144698	-0.143897	-0.33851	0.379205	-0.110613	0.246006	0.0746596	0.226499		0.0453172		0.159182	0.191419	0.200554	0.188705	0.217351	-0.129573	0.476445	0.132014	0.372072
0.0582915	0.362847		0.242882		0.0691002	0.0975549	0.181163	-0.0377121	-0.190123	-0.189848	0.434052	-0.00757117	0.267167	0.0592736	0.056479		0.123462		0.0505512	0.269786	0.233156	0.137051	-0.115995	-0.374503	0.355478	0.188004	0.259403	0.0536252	0.156053		-0.15643			0.191419	0.192301	0.188705	0.217351	-0.129573	0.476445	0.138839	0.372072
0.033059	0.285891		0.126682		0.0691002	0.186226	0.13537	-0.0377121	-0.173596	-0.194045	0.43358	-0.0244753	0.203888	0.0592815	0.056479		0.183923		0.0421556	0.206767	0.233156	0.136223	-0.111876	-0.373229	0.361504	0.234826	0.259403	0.0530296	0.146036		-0.04356			-0.0233866	0.184267	0.188763	-0.00523387	-0.129573	0.476445	0.138839	0.388329
0.0406143	0.300274		0.116089		0.0332292	0.186226	0.137552	-0.0369965	-0.176954	-0.187019	0.434262	-0.0244753	0.285604	0.0592815	0.356882		0.183923		0.0766763	0.219722	0.231728	0.14397	-0.144139	-0.382292	0.361504	0.166023	0.232649	0.0905502	0.147223		0.163476			-0.0233166	0.181112	0.182018	-0.00523387	-0.129573		0.00440499	0.388329
0.0304719	0.300274		0.28018		0.132554	0.257948	0.13698	-0.0369965	-0.170782	-0.186024	0.434861	-0.0839056	0.286726	0.0594536	0.428551		-0.0432113		0.278489	0.219722	0.210806	0.135512	-0.124844	-0.348242	0.356418	0.256854	0.232649	0.121027	0.183388		0.163476			-0.0233166	0.148894	0.182036	-0.284187	-0.129573		0.000283237	0.360612
0.0304719	0.202332		0.28018		0.0995209	0.314015	0.13698	0.0308228	-0.169368	-0.186024	0.434861	-0.0544762	0.273438	0.0595365	0.43695		-0.0432113		0.184745	0.253305	0.233162	0.13635	-0.08458	-0.379046	0.367159	0.256854	0.204709	0.0768242	0.233392		-0.142332			-0.0265496	0.216772	0.182036	-0.240907	-0.129573		-0.0023943	0.327016
0.0304519	0.123394		0.0336596		0.102267	0.29032	0.134172	0.04828	-0.171327	-0.18823	0.435069	-0.0544762	0.271355	0.0595365	0.421653		0.168304		0.134425	0.280204	0.217687	0.135831	-0.0900438	-0.366061	0.367159	0.249061	0.204709	0.087074	0.146889		-0.179782			-0.0265496	0.213583	0.184683	-0.185767	-0.129573		-0.0409517	0.317079
0.0304519	0.0900725		-0.174675		0.102267	0.299012	0.229758	0.04828	-0.173692	-0.19408	0.435069	-0.0837257	0.27024	0.0594013	0.365918		0.253124		0.118169	0.280204	0.22479	0.13791	-0.14145	-0.366061	0.365172	0.269061	0.187743	0.162851	0.173791		-0.176444			-0.0269584	0.213715	0.184683	-0.181742	-0.129573		-0.0865819	0.320971
0.0312377	0.0996037		-0.0539605		0.10751	0.314105	0.224444	0.0224341	-0.169652	-0.19408	0.435098	-0.0304528	0.28309	0.0590521	0.332369		0.274007		0.29514	0.138085	0.22479	0.141211	-0.140725	0.0191232	0.348106	0.234677	0.202098	0.181551	0.318526		-0.178274			-0.0268865	0.213869	0.182269	0.204042	-0.129573		-0.0653607	0.230348
0.0300309	0.104168		0.151732		0.10751	0.315181	0.139839	-0.0361785	-0.171168	-0.16719	0.434588	-0.0290241	0.246781	0.058323	0.345701		0.274007		0.29514	0.138085	0.205582	0.140853	-0.116011	0.0292192	0.380893	0.28403	0.201524	0.167412	0.154871		-0.111698			-0.0271042	0.211132	0.182269	0.204042	-0.129573		-0.0588104	0.234515
0.0300309	0.104168		0.151732		0.0914489	0.225248	0.141413	-0.0693782	-0.168659	-0.134158	0.434649	-0.0218904	0.336765	0.0260654	0.334488		0.0894265		0.315172	0.087929	0.205582	0.148443	-0.133323	0.0292192	0.365948	0.262754	0.234354	0.0336792	0.165607		-0.137867			-0.0235864	0.135734	0.180735	0.176025	-0.129573		-0.0588104	0.224893
0.0300453	0.145486		-0.15859		0.0426937	0.296897	0.138444	0.00249371	-0.168659	-0.133231	0.434337	-0.0617065	0.336765	0.0257124	0.211031		0.0894265		0.315172	0.033024	0.167201	0.144028	-0.141719	0.0275492	0.345542	0.140548	0.251881	-0.00469891	0.156141		-0.159111			-0.0235864	0.16905	0.180735	-0.28829	-0.129573		-0.0438329	0.225155
0.0301752	0.0716791		-0.193035		0.0426937	0.306695	0.138444	0.00287147	-0.170035	-0.129849	0.434498	-0.107057	0.357146	0.0579701	0.338643		0.15054		0.105505	0.131639	0.179701	0.142037	-0.136271	0.0275492	0.38289	0.140548	0.251881	-0.0252728	0.151033		-0.135235			0.202985	0.174783	0.18074	0.0150884	-0.129573		-0.0459432	0.215366
0.0304242	0.0747684		-0.173913		0.171063	0.306695	0.134707	0.00287147	-0.170035	-0.129849	0.434498	-0.106449	0.357146	0.0581154	0.353086		0.190001		0.263532	-0.0419364	0.179701	0.156693	-0.136271	-0.0334153	0.374791	0.221405	0.189602	-0.017698	0.156781		-0.135235			0.202985	0.169965	0.18074	0.268537	-0.129573		-0.00784742	0.215366
0.0301537	0.0747684		-0.175601		0.171063	0.293689	0.134707	-0.0886351	-0.225228	-0.190903	0.434809	-0.10447	0.354107	0.0580418	0.353086		0.348211		0.272803	-0.0494648	0.177146	0.154373	-0.138018	-0.0334153	0.381547	0.0493738	0.211252	0.0110994	0.149987		0.287545			0.235805	0.199186	0.181319	0.268537	-0.129573		-0.00180749	0.214837
0.0301537	0.139134		-0.199995			0.306932	0.140563	-0.0658529	-0.175471	-0.194121	0.434809	-0.105345	0.303511	0.0589738	0.390839		0.348211		0.272803	0.0363527	0.177146	0.143688	-0.14288	-0.368089	0.374784	0.20109	0.242392	0.0110994	0.347752		0.287545			0.235805	0.191823	0.181623	-0.0900829	-0.129573		0.0225159	0.213385
0.0301951	0.136232		-0.117508			0.306932	0.140563	-0.0303327	-0.174933	-0.179912	0.43489	-0.099544	0.262885	0.0591869	0.370338		0.312183		-0.0511412	-0.0259337	0.166097	0.135144	0.317378	-0.369188	0.374784	0.20109	0.249417	0.013432	0.321038		0.255331			0.264682	0.184412	0.181623	-0.159421	-0.129573		0.0225159	0.211641
0.0298653	0.0738187		-0.147897			0.251904	0.213154	-0.0476436	-0.175382	-0.179912	0.43489	-0.0791366	0.277193	0.0591869	0.218645		0.303624		0.0216094	-0.0879732	0.175072	0.135144	0.263374	-0.316382	0.344257	0.209803	0.229299	0.013432	0.256092		0.191032			0.264682	0.188506	0.181197	0.203223	-0.129573		-0.0158263	0.213742
0.0298468	0.141799		-0.174564			0.150907	0.21223	-0.0361217	-0.169174	-0.18473	0.434104	-0.0811835	0.277193	0.0576516	0.218645		0.270058		0.197095	-0.0839223	0.11825	0.14875	0.134387	-0.316382	0.304889	0.283462	0.229299	0.0291198	0.218764		0.360813			0.0635763	0.188506	0.180736	-0.0128061	-0.129573		0.0269443	0.213734
0.0298468	0.125061		-0.153534			0.285123	0.199929	-0.0361217	-0.169174	-0.194634		0.0659513	0.265906	0.0564978	0.182847		0.127324		0.197095	-0.0882104	0.120932	0.146257	0.134387	-0.322296	0.370533	0.283462	0.245078	0.176585	0.269036		0.360813			0.0871236	0.144405	0.180759	0.0246594	-0.129573		0.0269443	0.214352
0.0298545	0.0815761		-0.153534			0.306111	0.199929	0.0220914	-0.173065	-0.14421		0.100055	0.20529	0.0586492	0.182847		0.116596		0.0882533	-0.0827976	0.120932	0.146257	0.0460953	-0.322296	0.387151	0.189812	0.251021	0.176585	0.312728		0.15086			0.0871236	0.148089	0.182942	0.240971	-0.129573		-0.0291878	0.213178
0.030013	0.145924		0.274841			0.306111	0.19664	0.201287	-0.178404	-0.14421		0.12552	0.21946	0.0586492	0.280772		0.282825		0.174656	-0.0864522	0.119249	0.132869	0.200442	-0.379484	0.368403	0.232156	0.251021	0.174693	0.31563		0.0046239			0.0896312	0.135397	0.182963	0.240971	-0.129573		-0.00338998	0.213126
0.0301433	0.0975017		0.274841			0.313735	0.197174	0.340236	-0.177693	-0.151024		0.12552	0.21557	0.0586049	0.15043		0.282825		0.153274	-0.0864522	0.119249	0.132869	0.340286	-0.380446	0.365229	0.268978	0.255644	0.154215	0.249542		0.0046239			0.187743	0.133763	0.182963	0.220279	-0.129573		-0.00338998	0.213126
0.0300206	0.0844694		0.242003			0.313735	0.154249	-0.0333707	-0.17034	-0.141304		0.0468032	0.212156	0.0594158	0.15043		0.0414723		0.120024	-0.0656196	0.116457	0.134695	0.335866	-0.379833	0.318808	0.304132	0.255644	0.0790471	0.251172		0.159948			0.187743	0.132891	0.180814	0.0545517	-0.129573		-0.0687276	0.211114
0.0299503	0.13137		0.178369			0.267868	0.18861	-0.0333707	-0.167353	-0.141304		0.0562011	0.211823	0.0594158	0.0501428		-0.154544		0.271119	-0.0898896	0.229425	0.148548	0.197338	-0.3566	0.318808	0.304132	0.189273	0.135025	0.324138		0.159948			0.259516	0.136764	0.181154	-0.028782	-0.129573		-0.042435	0.214127
0.0299503	0.0738523		0.348			0.266151	0.240063	-0.0678835	-0.167353	-0.131563		-0.105671	0.209141	0.0594475	0.0661555		-0.0377237		0.285207	-0.0876695	0.221063	0.14276	0.140213	-0.356061	0.283451	0.29408	0.189273	0.135025	0.340052		0.0455265			0.312335	0.134107	0.18128	0.235558	-0.129573		-0.0417431	0.214127
0.0299255	0.365661		0.348			0.260075	0.237073	-0.0631076	-0.171189	-0.129021		-0.10015	0.209141	0.0594475	0.0661555		0.156401		0.285207	-0.0810178	0.221063	0.14276	0.362055	-0.369786	0.347335	0.29408	0.211165	0.128441	0.321462		0.314884			0.288628	0.131465	0.18144	0.0500798	-0.129573		-0.0432059	0.25997
0.0299255	0.324519		0.13802			0.293675	0.24267	-0.00850196	-0.210601	-0.129021		-0.101294	0.207544	0.059363	0.0674924		0.156401		0.133914	-0.0810178	0.122696	0.143695	0.420427	-0.382893	0.347335	0.128873	0.211165	0.190044	0.23476		0.314884			0.294165	0.131465	0.181745	0.282972	-0.129573		-0.0598323	0.263315
0.0304733	0.31685		-0.00622114			0.280654	0.236105	-0.00850196	-0.196268	-0.134735		-0.104867	0.20356	0.0448092	0.0674924		-0.138398		0.0302381	-0.0866139	0.117794	0.138293	0.383634	-0.37245	0.338476	0.160212	0.204383	0.19278	0.20977		-0.085042			0.30582	0.135189	0.181745	0.282972	-0.129573		-0.0866719	0.257241
0.0302342	0.197562		-0.00622114			0.226117	0.235234	-0.0143737	-0.175618	-0.191714		-0.0799358	0.198276	0.0448092	0.0419609		-0.163879		0.0302381	-0.0900575	0.117794	0.146329	0.0234419	-0.284321	0.223512	0.160212	0.192222	0.19278	0.205732		0.190796			0.306458	0.135189	0.182139	0.140788	-0.129573		-0.0865501	0.234722
0.0302342	0.271762		0.147688			0.233469	0.2347	-0.0143737	-0.177105	-0.194951		-0.042914	0.20416	0.0339906	0.253374		-0.123034		-0.00417775	-0.0646328	0.126485	0.146662	0.0123769	-0.284321	0.330366	0.304301	0.195857	0.191614	0.249931		0.327979			0.306458	0.135553	0.184573	-0.392462	-0.129573		-0.0837297	0.238574
0.0301726	0.344375		0.147688			0.233469	0.2347	-0.0237892	-0.170541	-0.189653		-0.042914	0.204148	0.0272726	0.294646		-0.123034		-0.047887	-0.0572047	0.120914	0.152309	-0.0549087	-0.322179	0.387854	0.304301	0.195857	0.163202	0.213385		0.327979			0.229514	0.158316	0.199289	-0.371944	-0.129573		-0.0832214	0.23984
0.0301726	0.347893		0.0344374			0.26384	0.233672	0.164679	-0.16848	-0.189653		-0.0262371	0.207071	0.0291902	0.202569		-0.13542		-0.0531394	-0.0402641	0.120914	0.138286	0.0141639	-0.320604	0.387854	0.31784	0.159429	0.138841	0.248133		-0.00858761			0.288849	0.170078	0.182215	-0.357793	-0.129573		-0.0812888	0.216865
0.0302788	0.29324		0.302251			0.286858	0.137118	0.164679	-0.16848	-0.189015		0.0161529	0.202193	0.0326054	0.153859		-0.179415		0.0103242	-0.011313	0.116957	0.133319	0.0337284	-0.365431	0.375508	0.248088	0.211716	0.164084	0.270805		-0.00858761			0.296534	0.170078	0.182215	-0.415168	-0.129573		-0.0729068	0.218773
0.0304076	0.241357		0.302251			0.286858	0.174016	0.227763	-0.171563	-0.189015		-0.0628859	0.208337	0.042074	0.153859		0.194158		0.0103242	0.204399	0.116957	0.131888	0.146954	-0.363345	0.349794	0.248088	0.213025	0.177445	0.306266		-0.0652554			0.296534	0.169313	0.181237		-0.129573		-0.0737343	0.21052
0.0302644	0.346347		-0.0975836			0.163434	0.17983	0.348237	-0.175085	-0.193875		-0.0202385	0.208337	0.0205256	0.219913		-0.0397298		-0.0189554	0.175515	0.12343	0.131888	0.164097	-0.347967	0.329898	0.0476669	0.25447	0.177445	0.253532		0.00300861			0.275241	0.169313	0.181125		-0.129573		0.111768	0.210327
0.0302644	0.38479		0.178448			0.163434	0.176677	0.329199	-0.170515	-0.193605		-0.00399066	0.198068	0.0261047	0.181724		-0.111704		0.116989	0.209537	0.12343	0.130799	0.0103	-0.367658	0.36006	0.152755	0.25447	0.184185	0.244273		0.148152			0.278869	0.150774	0.182249		-0.129573		0.172192	0.211162
0.0303267	0.363683		0.315305			0.120738	0.211663	0.26614	-0.171804	-0.195219		-0.0229186	0.200672	0.0316009	0.153471		-0.148609		0.0843503	-0.0904026	0.205972	0.130636	0.0929856	-0.367658	0.309422	0.152755	0.229613	0.184185	0.261488		0.218265			0.289005	0.150774	0.182249		-0.129573		0.180636	0.21411
0.0313742	0.239959		0.315305			0.0717466	0.203477	0.0649595	-0.173016	-0.195097		-0.0229186	0.200672	0.010272	0.153471		-0.117904		0.139555	-0.0904026	0.193426	0.132049	0.149071	-0.362077	0.349393	0.159719	0.208757	0.073097	0.182524		-0.0698758			0.289005	0.131483	0.182062		-0.129573		0.188728	0.242368
0.0325412	0.194851		-0.0194921			-0.0242924	0.194155	0.34395	-0.174388	-0.189354		-0.0787172	0.196575	0.0167657	0.106256		-0.117904		0.139555	0.255509	0.206879	0.136664	0.250686	-0.343818	0.349393	-0.103912	0.230251	0.144356	0.237549		-0.0698758			0.244637	0.152617	0.182062		-0.129573		0.188728	0.239794
0.0325412	0.153613		-0.0194921			0.00190548	0.201922	0.309597	-0.171334	-0.194208		-0.0727122	0.263387	0.0289247	0.117381		0.274681		0.0934509	0.119428	0.208571	0.131416	0.249602	-0.342366	0.357427	-0.0993136	0.230251	0.144356	0.291864		-0.0470746			0.162761	0.150073	0.18183		-0.129573		0.099334	0.239794
0.0454519	0.31498		-0.0770253			0.0375756	0.201922	0.231761	-0.166632	-0.193977		-0.0891344	0.276545	0.0327666	0.177313		0.274681		0.0934509	0.0511152	0.191782	0.131416	0.209065	-0.336606	0.387807	-0.0674909	0.217191	0.14883	0.279755		0.0151873			0.283154	0.134375	0.262832		-0.129573		0.109965	0.249585
0.0321132	0.196262		-0.00741519			0.0375756	0.144969	0.251881	-0.166632	-0.194591		-0.0895975	0.294404	0.0414936	0.177313		0.240644		0.0549972	0.191335	0.191782	0.136611	0.224564	-0.336606	0.350643	-0.0626196	0.250208	0.14883	0.241429		0.0444341			0.300128	0.132359	0.262832		-0.129573		-0.0863217	0.249585
0.0311833	0.252307		0.136597			-0.0238451	0.148048	0.392126	-0.17946	-0.187426		-0.0794286	0.215603	0.0427344	0.304127		0.178498		0.00862223	0.0528598	0.190125	0.129243	0.0450048	-0.369935	0.338126	-0.0337042	0.250208	0.127788	0.251286		0.157275			0.300128	0.132359	0.287372		-0.129573		-0.0794734	0.211802
0.0308028	0.289119		0.207868			-0.0241874	0.134326	0.35653	-0.197915	-0.195273		-0.0531536	0.237127	0.0481274	0.116585		0.358852		0.00862223	0.0528598	0.187869	0.129243	0.0450048	-0.383281	0.312473	0.0143752	0.199069	0.101289	0.33109		0.157275			0.306262	0.131829	0.321703		-0.129573		-0.0792217	0.210327
0.0308028	0.362556		-0.0819672			-0.0241874	0.136926	0.189915	-0.193685	-0.183594		-0.0531536	0.238679	0.0410132	0.216857		0.358852		0.22137	0.209279	0.190957	0.127674	0.0519951	-0.368035	0.293328	0.0143752	0.203921	0.12285	0.337914		0.259255			0.306262	0.133597	0.31651		-0.129573		-0.0838943	0.210327
0.032528	0.35944		-0.0819672			-0.0303287	0.135148	0.138952	-0.183927	-0.183594		-0.0741817	0.204455	0.0437375	0.216857		0.139477		0.22137	0.209279	0.137148	0.127674	-0.0783487	-0.362293	0.38436	-0.110885	0.258502	0.12285	0.338173		0.259255			0.268129	0.131816	0.297071		-0.129573		0.0210371	0.210327
0.032553	0.299599		-0.0583142			0.0114307	0.134409	0.128963	-0.170731	-0.19339		0.00861291	0.208578	0.0283981	0.3366		0.00764098			0.188018	0.176204	0.130014	0.153075	-0.381174	0.363844	-0.0703531	0.258502	0.112927	0.338173					0.266613	0.131816	0.226583		-0.129573		0.0637393	0.210428
0.0424849	0.329064		0.00402802			0.083114	0.137239	0.0904609	-0.173428	-0.191551		0.00861291	0.208578	0.0175615	0.3366		0.00764098			-0.0710108	0.237782	0.149651	0.22951	-0.369379	0.363844	-0.0703531	0.21884	-0.0121376	0.229327					0.261217	0.131425	0.303042		-0.129573		0.0637393	0.234733
0.0367763	0.264067		0.0333505			0.212734	0.135086	0.02795	-0.200468	-0.192524		0.0949574	0.194453	0.0468126	0.392536		0.15113			0.0169686	0.2299	0.145127	0.216404	-0.376768	0.354013	-0.100842	0.277016	-0.0175598	0.229327					0.295297	0.132404	0.320387		-0.129573		0.0418058	0.254999
0.0381103	0.127346		0.145036			0.0117142	0.133063	-0.0187276		-0.191927		0.0968002	0.194189	0.0409739	0.392536		0.15113			0.0925432	0.2299	0.135335	0.10183	-0.35798	0.375049	-0.0893509	0.277016	-0.0175598	0.167685					0.296328	0.131528	0.294347		-0.129573		0.00926791	0.257355
0.0377892	0.284061		0.145036			-0.0391335	0.133063	-0.0182593		-0.191927		0.105479	0.195914	0.0409739	0.396015		0.042093			-0.0686549	0.240555	0.13578	0.124418	-0.363653	0.358482	-0.0795436	0.274755	-0.0149873	0.167058					0.280809	0.131771	0.281778		-0.129573		0.0388474	0.215657
0.0377892	0.305328		0.246577			-0.0396685	0.138076	-0.0182593		-0.121356		0.0651897	0.200235	0.0336154	0.362062		0.306965			0.0519225	0.219726	0.133488	0.353722	-0.371843	0.314324	-0.10158	0.23874	-0.0257927	0.20913					0.231325	0.139169	0.356925		-0.129573		0.020015	0.210864
0.0387319	0.291405		0.246577			-0.0387018	0.138076	-0.0206945		-0.108112		-0.00425043	0.247028	0.0476776	0.238431		0.306965			0.178794	0.233879	0.133488	0.374495	-0.378449	0.389491	-0.10158	0.209818	-0.0239626	0.20977					0.221981	0.140872	0.337353		-0.129573		0.000923352	0.210864
0.0414804	0.236638					-0.0392722	0.137459	0.223442		-0.108112		-0.0709496	0.236967	0.0476776	0.262744		-0.080198			0.110954	0.236974	0.15391	0.366386	-0.370588	0.389491	-0.111796	0.224942	-0.0186327	0.35026					0.221981	0.140872	0.282307		-0.129573		0.0916233	0.211855
0.0414804	0.266619					-0.0398806	0.164787	0.277544		-0.111136		-0.0586673	0.236967	0.057129	0.262744		0.180471			0.0849557	0.236974	0.140691	0.366386		0.378325	0.0374426	0.224942	-0.0186327	0.35026					0.249322	0.132445	0.263075		-0.129573		0.0916233	0.211855
0.0432065	0.353207					-0.023331	0.183821	0.35168		-0.111136		-0.0248241	0.259811	0.057129	0.10283		0.321343			0.200519	0.233193	0.14216	0.0284847		0.378325	0.157715	0.215446	-0.0255565	0.348438					0.266802	0.135756	0.23375		-0.129573		-0.0604434	0.22176
0.0303486	0.368825					-0.023331	0.183821	0.0522204		-0.149735		-0.0248241	0.259811	0.0546202	0.0669199		0.321343			0.0939274	0.231822	0.129892	0.0284847		0.321844	0.205081	0.167238	-0.0246081	0.156563					0.266802	0.135756	0.227065		-0.129573		-0.0455303	0.241562
0.0303382	0.357811					-0.0397475	0.182081	0.288911		-0.149735		-0.0650757	0.197007	0.0346558	0.0669199		-0.00469701			0.204534	0.231822	0.129892	-0.120671		0.202776	0.0132038	0.187906	-0.0249571	0.26803					0.164275	0.131517	0.199746		-0.129573		-0.0376054	0.243029
0.0303382	0.357811					-0.0354928	0.182081	0.288911		-0.194485		-0.0275668	0.194174	0.0356789	0.0135855		-0.00469701			0.247906	0.231593	0.130226	-0.109981		0.335303	0.0411334	0.187906	0.00834903	0.355882					0.164275	0.134279	0.193693		-0.129573		-0.0523629	0.231579
0.0366278	0.212606					-0.0384914	0.160152	0.338821		-0.193009		-0.0275668	0.194174	0.0356789	0.0367778		-0.0604345			-0.0850888	0.14118	0.128646	-0.109981		0.362174	-0.0452705	0.179583	-0.000602735	0.355882					0.131875	0.137001	0.193744		-0.129573		-0.0686537	0.230345
0.0366278	0.212606					-0.0384914	0.160152	0.335967		-0.192932		-0.0596521	0.194102	0.0341768	0.0331651		0.00561652			-0.0850888	0.164232	0.128646	-0.10316		0.354122	-0.0288923	0.165749	0.0667675	0.217694					0.0885867	0.131525	0.193744		-0.129573		0.0721891	0.210509
0.0319212	0.2135					-0.0187431	0.133017	0.147079		-0.193495		0.139885	0.194507	0.0156009	0.243074		0.143174			0.152103	0.183873	0.12886	0.00548802		0.334732	-0.0338476	0.165653	0.0719441	0.324992					-0.0122718	0.140317	0.193392		-0.129573		0.0721891	0.210335
0.0319212	0.109765					0.0336076	0.142974	0.147079		-0.190077		0.129808	0.22822	0.0436972	0.243074		0.235341			0.13794	0.127523	0.12716	0.0122896		0.334732	-0.0707888	0.174435	0.0719441	0.297491					0.00373388	0.136329	0.267799		-0.129573		0.0480448	0.210335
0.0306317	0.224135					0.0345772	0.141302	0.0986095		-0.190077		0.129808	0.253292	0.0432974	0.0402908		-0.0628631			-0.0746368	0.119914	0.12716	0.381487		0.339934	-0.0655044	0.174435	0.0297502	0.27465					0.027351	0.136329	0.280741		-0.129573		0.0480448	0.210454
0.0306317	0.229626					0.0345772	0.13483	0.0913519		-0.190691		0.0202893	0.255947	0.0509411	0.0823187		-0.0628631			-0.0746368	0.12324	0.13142	0.407632		0.339934	0.230105	0.189773	0.00457673	0.279617					0.027351	0.134715	0.327922		-0.129573		0.071905	0.21046
0.0306209	0.362615					-0.0415405	0.135136	0.0913519		-0.190691		0.00208152	0.253238	0.0149412	0.0488203		-0.0428955			-0.0423855	0.142543	0.150983	0.422705		0.365225	0.230105	0.189773	0.00457673	0.354965					-0.0117171	0.149702	0.324525		-0.129573		0.071905	0.211079
0.0306209	0.362615					-0.0417993	0.13423	0.0410362		-0.19468		-0.0512262	0.201645	0.0216207	0.0313954		0.0148873			-0.00514943	0.156716	0.129961	0.422705		0.365225	0.179683	0.17564	0.00175898	0.354965					-0.0124745	0.154587	0.219235		-0.129573		0.040771	0.222523
0.0302784	0.382471					-0.0417993	0.13423	0.247406		-0.194919		0.0370252	0.195324	0.0347462	0.0358319		0.042326			0.169821	0.163741	0.129961	0.445575		0.368216	0.144673	0.162796	0.0571255	0.358649					-0.0124745	0.13526	0.28584		-0.129573		0.040495	0.221043
0.0301556	0.360324					-0.00860264	0.133512	0.329514		-0.194734		-0.093928	0.195324	0.0347462	0.0358319		0.148578			0.0896165	0.162056	0.1323	0.374534		0.378731	-0.0767635	0.162168	0.0577429	0.262587					-0.0128117	0.148655	0.28584		-0.129573		0.0469904	0.217717
0.0301556	0.0912697					-0.0382709	0.134898	0.329514		-0.192117		-0.014537	0.19655	0.0163549	0.0291312		0.148578			0.275593	0.199543	0.128698	-0.124801		0.306839	0.197902	0.178738	0.0577429	0.245403					0.0337874	0.147792	0.300316		-0.129573		0.0498433	0.21893
0.0303564	0.24231					-0.0330767	0.133571	0.170243		-0.190504		-0.014537	0.19655	0.0186222	0.0291312		0.248395			0.0247335	0.199543	0.131681	0.170297		0.255131	0.197902	0.187834	0.148366	0.363777					0.113482	0.202825	0.269373		-0.129571		-0.00162992	0.34933
0.030902	0.33878					-0.0330767	0.133571	0.354927		-0.19055		0.0015916	0.208298	0.0108864	0.0519641		0.248395			0.173158	0.19091	0.131629	0.427652		0.281645	0.190537	0.187834	0.148366	0.324593					0.234615	0.193709	0.227053		-0.129571		0.025826	0.34933
0.0318036	0.33878					-0.0376145	0.133025	0.0317082		-0.192709		0.0224896	0.233612	0.0309453	0.0122244					-0.0861741	0.181159	0.131629	0.427652		0.281645	-0.0280577	0.173774	0.115453	0.318382					0.0417138	0.207437	0.227053		-0.129573		-0.016712	0.336521
0.0309398	0.180856					-0.0415342	0.133894	0.262075		-0.193136		0.0722387	0.245141	0.0298362	0.0133148					-0.0643538	0.189294	0.128829	0.0283175		0.33228	0.0825563	0.176177	0.115453	0.318382					-0.026901	0.154065	0.218904		-0.129573		0.099788	0.343398
0.0309299	0.314223					-0.0415342	0.133169	0.117909		-0.191396		0.0722387	0.219679	0.0298362	0.0159073					-0.00488251	0.189294	0.131127	0.0803832		0.33228	0.129624	0.176177	0.0397964	0.27494					-0.026901	0.154065	0.216178		-0.129573		0.099788	0.343398
0.0309299	0.372372					-0.0177265	0.133431	0.131714		-0.191396		-0.0788158	0.22108	0.0198254	0.0159073					0.000781044	0.130244	0.127004	-0.0633121		0.343919	0.129624	0.159991	0.0397964	0.237916					-0.0245923	0.156435	0.216178		-0.129573		0.0563427	0.331052
0.0327282	0.283412					-0.0250199	0.140881	-0.0255825		-0.185878		0.169106	0.195018	0.0421116	0.0134951					0.000781044	0.134603	0.127004	0.273008		0.343919	0.241754	0.159991	0.0412347	0.190724					-0.0229459	0.156435	0.207869		-0.129573		0.0832312	0.331888
0.0329676	0.304616					-0.0141656	0.145781	0.254979		-0.185878		0.200355	0.194485	0.0421116	0.0309333					-0.019726	0.116482	0.126393	0.214612		0.221057	0.241754	0.165932	0.0412347	0.228193					-0.0239188	0.184076	0.281758		-0.129573		0.0832312	0.344209
0.0337723	0.324885					-0.000501465	0.145781	0.254979		-0.188064		0.200355	0.194485	0.0481094	0.0257408					0.0754985	0.116482	0.126393	0.174823			0.225474	0.165932	0.0966396	0.189014					-0.0252973	0.184076	0.321324		-0.129573		-0.0106587	0.210328
0.0319476	0.368243					0.0213311	0.134421	0.229153		-0.188064		0.145349	0.194655	0.0481094	0.013267					0.0565004	0.117299	0.127359	0.219518			-0.0770544	0.158431	0.117752	0.147299					-0.0127246	0.198688	0.321324		-0.129573		0.0505563	0.210329
0.0315888	0.368243					0.00535336	0.139591	0.167306		-0.187398		0.202321	0.19517	0.0463837	0.0460121					0.252356	0.117299	0.134213	0.341025			-0.0492974	0.185214	0.117752	0.187685					-0.0127246	0.208935	0.262528		-0.129573		0.056902	0.213618
0.0315888	0.372157					-0.0379251	0.139591	0.167306		-0.187398		0.202321	0.197553	0.0508196	0.102646					0.132889	0.116688	0.13605	0.443977			0.0377937	0.187579	0.0861313	0.187685					-0.0246215	0.169168	0.342789		-0.129573		0.056902	0.212534
0.0394457	0.306869					-0.0413623	0.133174	0.303491		-0.19241		0.167836	0.212319	0.0412166	0.0889211					0.0493514	0.116688	0.140789	0.443977			0.0377937	0.188464	0.00798148	0.180529					-0.0174904	0.178129	0.195262		-0.129573		-0.0121007	0.212847
0.0445904	0.242606					0.232745	0.135759	0.303491		-0.191957		0.197059	0.210435	0.0443593	0.280617					0.280022	0.127693	0.134571	0.434953			-0.0133834	0.191084	-0.0251199	0.145245					-0.023092	0.178129	0.221045		-0.129573		-0.0150588	0.214438
0.043431	0.3704					0.232745	0.138024	0.298528		-0.182633		0.206783	0.203254	0.0453629	0.0161883					0.173642	0.127693	0.132596	0.196586			-0.0682824	0.206189	0.0212254	0.145318					-0.023092	0.14331	0.225941		-0.129573		-0.0310788	0.213825
0.0315624	0.385562					0.217054	0.133171	0.387286		-0.182633		0.206783	0.199394	0.0518932	0.0381982					0.0776691	0.116137	0.132596	0.10658			0.014489	0.20433	0.021591	0.145318					-0.0017303	0.175863	0.228515		-0.129573		0.00257773	0.21088
0.0315624	0.360883					0.243419	0.140157	0.162123		-0.183045		0.188045	0.302998	0.0518932	0.0204374					0.017936	0.120289	0.136549	0.425164			-0.112358	0.173185	0.021591	0.145252					0.0505873	0.175863	0.197297		-0.129573		-0.0421803	0.21088
0.0322871	0.235875					-0.0410985	0.139307	0.253774		-0.191994		0.219388	0.302998	0.0153104	0.0173428					0.092161	0.117863	0.136549	0.425164			0.0368712	0.183786	-0.0258059	0.169824					0.0398837	0.206062	0.28966		-0.129573		0.121829	0.211638
0.0318297	0.269437					-0.0410985	0.139307	0.253774		-0.189327		0.219388	0.284122	0.0321672	0.0331654					0.199977	0.115173	0.158025	0.44543			0.086995	0.184257	-0.0240957	0.179993					0.0398837	0.202661	0.28966		-0.129573		0.121829	0.219314
0.0304764	0.269437					0.261549	0.137107	0.365434		-0.193551		0.207624	0.295414	0.0295314	0.0331654					0.227388	0.115173	0.185086	0.480013			0.00150592	0.161057	-0.0219943	0.159825					-0.0273635	0.199873	0.282397		-0.129573		0.131137	0.226067
0.0304764	0.314106					0.145973	0.147932	0.301483		-0.193551		0.126575	0.295414	0.0386456	0.0176858					0.168551	0.120258	0.165477	0.465013			-0.101033	0.179029	-0.0100226	0.190625					-0.0276157	0.192369	0.265134		-0.129573		0.144154	0.226067
0.0304417	0.351658					0.0828929	0.151484	0.301483		-0.192086		0.126575	0.294756	0.0386456	0.013599					0.168551	0.120258	0.159054	0.240468			-0.109623	0.179029	-0.00171767	0.190625					-0.0276157	0.157242	0.265134		-0.129573		0.168127	0.212234
0.0304417	0.314659					0.210077	0.13602	0.307906		-0.184517		0.181647	0.318947	0.0205012	0.279291					0.20389	0.119928	0.161946	0.359167			-0.0614181	0.177884	-0.00171767	0.25718					0.0522236	0.157242	0.318165		-0.129573		0.168127	0.219378
0.030575	0.228066					0.0658921	0.147973	0.307906		-0.180652		0.181647	0.281724	0.0214144	0.229305					0.0932871	0.145042	0.137463	0.332181			-0.0161137	0.177884	-0.016073	0.296291					-0.0267885	0.196301	0.318165		-0.129573		0.0314514	0.218865
0.0683396	0.115493					0.0658921	0.147184	0.268192		-0.180312		0.111153	0.289378	0.0214144	0.209341					0.0932871	0.145042	0.133662	0.372822			-0.0813568	0.155156	-0.00821477	0.296291					-0.0267885	0.192355	0.316643		-0.129573		0.207777	0.214761
0.0683396	0.147488					0.198715	0.216276	-0.0189659		-0.17922		0.0643318	0.194235	0.0534876	0.209341					0.0440332	0.167538	0.132439	0.0886315			-0.112091	0.15454	-0.0142403	0.220114					-0.0177833	0.191328	0.33363		-0.129573		0.216473	0.214761
0.0823039	0.104511					0.198715	0.204198	0.313383		-0.17922		0.162431	0.19427	0.0541928	0.121243					-0.0739478	0.167538	0.132439	0.33179			-0.0907922	0.159221	-0.0050216	0.236629					-0.0177833	0.165393	0.33363		-0.129573		0.216473	0.272449
0.0911286	0.0848386					0.183629	0.218577	0.208188		-0.192925		0.162431	0.200599	0.0541928	0.215993					-0.0542715	0.165711	0.159756	0.33179			-0.110452	0.168206	-0.0050216	0.325621					-0.0221002	0.165393	0.270869		-0.129573		0.20081	0.275138
0.0895413	0.0992068					-0.0262899	0.159955	0.180974		-0.195442		0.166902	0.197404	0.0512496	0.331092					-0.0542715	0.165711	0.159756	0.190472			-0.112235	0.220492	-0.0216053	0.313881					-0.0272614	0.158854	0.29938		-0.129573		0.217412	0.258004
0.0844974	0.0992068					0.146403	0.159955	-0.0178936		-0.191289		0.166902	0.274665	0.0297707	0.330846					0.032691	0.142849	0.193375	-0.0475303			-0.111951	0.221947	-0.018715	0.302492					-0.0272614	0.148195	0.29938		-0.129573		0.217412	0.285695
0.0669093	0.0960008					0.0531044	0.163936	0.0224889		-0.191289		0.213425	0.258446	0.0312768	0.232531					-0.076176	0.142849	0.173499	-0.0475303			-0.105032	0.2147	0.0521711	0.334636					0.000370448	0.194434	0.335547		-0.129573		0.206149	0.285695
0.0813705	0.067255					0.101994	0.163936	0.0224889		-0.191413		0.213425	0.239294	0.0312768	0.17546					0.0272976	0.147166		0.026464			-0.0727517	0.2147	0.0521711	0.332704					-0.0061393	0.137442	0.323185		-0.129573		0.213941	0.252404
0.0881981	0.0678031					0.0342431	0.19654	0.391101		-0.190128		0.155622	0.197223	0.0103867	0.338344					0.215066	0.147166		-0.0364896			-0.0745843	0.240402	0.0501055	0.303383					0.011188	0.137442	0.323185		-0.129573		0.216577	0.217022
0.082884	0.0678031					-0.0235575	0.19654	0.273045		-0.195138		0.17676	0.197223	0.0070761	0.408589					0.218327	0.115085		0.0051831			-0.112249	0.240402	0.0501055	0.303383					0.0330552	0.193473	0.321026		-0.129573		0.216577	0.213271
0.0784348	0.0674264					0.0796356	0.212853	0.2088		-0.19276		0.17676	0.197243	0.0219181	0.362996					0.218327	0.115273		0.0051831			-0.0205886	0.161864	0.0380187	0.29763					0.065368	0.174919	0.321026		-0.129573		0.211572	0.219017
0.0953002	0.231528					0.179763	0.224032	0.26503		-0.194148		0.210301	0.212805	0.0291108	0.140439					0.10446	0.116284		-0.0138113			0.0651322	0.154523	0.120727	0.326859					0.0362102	0.181406	0.308792		-0.129573		0.219734	0.219017
0.0908515	0.311589					0.127209	0.176369	0.353254		-0.190908		0.23428	0.227069	0.0291108	0.10612					0.0314121	0.125238		-0.0231409			-0.0686842	0.154523	0.120727	0.326859					-0.0215477	0.145587	0.19803		-0.129573		0.219734	0.21121
0.0799295	0.172508					0.106285	0.189854	0.353254		-0.195627		0.23428	0.227069	0.0306436	0.0771521					0.03037	0.125238		-0.103466			-0.0769876	0.154463	0.126236	0.355901					-0.0272549	0.140914	0.252026		-0.129573		0.216673	0.305571
0.0758586	0.155526					0.213184	0.189854	0.318374		-0.191731		0.227755	0.19801	0.0271623	0.111508					0.0552901	0.123769		-0.0891939			-0.0985491	0.154667	0.167317	0.355901					0.246477	0.137172	0.235634		-0.129573		0.194411	0.306273
0.0707063	0.155526					0.12502	0.14626	0.379329		-0.192226		0.227755	0.212141	0.0327852	0.152068					-0.0360706	0.116998		-0.0530247			-0.0886131	0.178538	0.161336	0.324418					0.246477	0.133932	0.230986		-0.129573		0.194411	0.274213
0.0685272	0.280747					0.211172	0.182527	0.379329		-0.192226		0.117292	0.209787	0.0327852	0.233944					-0.0556769	0.117614		-0.0842205			-0.0917142	0.188546	0.135138	0.293728					0.240604	0.193978	0.200527		-0.129573		0.211742	0.274213
0.0544211	0.316819					0.291334	0.182527	0.183296		-0.191663		0.136621	0.215837	0.0408592	0.262046					-0.0556769	0.116385					-0.0924573	0.189094	0.0396324	0.303525					0.275488	0.186365	0.211947		-0.129573		0.211742	0.25057
0.0434241	0.316819					0.273836	0.225138	0.204694		-0.194469		0.136621	0.204192	0.0408592	0.118696					-0.0525119	0.116385					-0.0271259	0.183416	0.082349	0.344535					-0.0267476	0.172045	0.211947		-0.129573		0.189004	0.264269
0.041624	0.202307					0.256149	0.225138	0.204694		-0.192895		0.237523	0.204192	0.0399935	0.188275					-0.0525119	0.115692					0.0161931	0.158509	0.140756	0.344535					-0.0267476	0.198762	0.344185		-0.129573		0.170736	0.258565
0.041624	0.217172					-0.036777	0.221246	0.149849				0.237523	0.287218	0.0300098	0.240672					-0.0360385	0.117406					-0.0258909	0.15791	0.118677	0.347969					0.281561	0.189039	0.303015		-0.129573		0.2055	0.256314
0.0425902	0.369171					-0.036777	0.217727	0.29475				0.246714	0.312675	0.0322417	0.356824					-0.00365686	0.115729					-0.0258909	0.156771	0.0748438	0.347969					0.162431	0.20077	0.271195		-0.129573		0.2055	0.258808
0.0790202	0.342215					0.163818	0.207644	0.256527				0.246714	0.256179	0.0150443	0.357584					-0.0497618	0.115729					0.0415426	0.156771	0.167397	0.313474					0.108843	0.20077	0.287929		-0.129573		0.206341	0.24061
0.0820361	0.342215					0.149883	0.162547	0.256527				0.194496	0.333034	0.0540881	0.181503					0.0874958	0.115136					-0.0365519	0.160724	0.148016	0.290431					0.266629	0.187046	0.306736		-0.129573		0.206341	0.276073
0.0904991	0.308231					-0.0180548	0.162547	0.356142				0.194496	0.333034	0.054818	0.225461					0.0874958	0.115257					0.103328	0.160724	0.111323	0.291162					0.225674	0.183391	0.340925		-0.129573		0.219127	0.276073
0.0640796	0.352504					-0.0301828	0.210067	0.390853				0.200408	0.254938	0.054818	0.153169					-0.0357131	0.11614					0.0386086	0.171073	0.0904467	0.313738					0.0754992	0.19669	0.340925		-0.129573		0.219127	0.273589
0.0770824	0.352504					-0.0290776	0.205577	0.395034				0.0631587	0.225715	0.0493515	0.153169					-0.0693346	0.115331					-0.0129684	0.199577	0.0478485	0.260526					0.0754992	0.19669	0.329225		-0.129573		0.203198	0.276412
0.0770824	0.352394					-0.0290776	0.204489	0.395034				0.0443217	0.213931	0.0493515	0.132743					-0.04638	0.115613					0.155866	0.20422	0.0414703	0.255272					0.215192	0.193242	0.350691		-0.129573		0.209429	0.219958
0.0839147	0.329575					-0.000125111	0.176227	0.278251				0.15638	0.228612	0.0337944	0.0518935					-0.080638	0.1244					0.267392	0.203414	0.0151158	0.285645					0.215192	0.207164	0.350691		-0.129573		0.209429	0.210643
0.070029	0.329575					0.0703283	0.176227	0.235111				0.15638	0.228612	0.0173249	0.207564					0.00622638	0.128942					0.267392	0.19664	0.0386663	0.291817					0.211924	0.200083	0.265517		-0.129573		0.187437	0.214722
0.0474444	0.301734					0.034637	0.166551	0.235111				0.129997	0.197389	0.0430247	0.239211					-0.0472766	0.128942					0.218517	0.199	0.0583159	0.263295					-0.00884114	0.206408	0.271202		-0.129573		0.217189	0.21322
0.0474444	0.337532					0.152868	0.152563	0.318111				0.169951	0.331582	0.0537571	0.224854					-0.0710234	0.116546					0.047967	0.199	0.0583159	0.346044					0.204446	0.206408	0.271202		-0.129573		0.222985	0.213609
0.0495104	0.337532					0.152868	0.204647	0.335345				0.169951	0.337043	0.0576921	0.166135					-0.0893675	0.121748					0.105246	0.155135	0.0439492	0.349604					0.159336	0.212111	0.256527		-0.129573		0.222985	0.21175
0.0435674	0.365514					0.1203	0.139335	0.335345				0.202251	0.268004	0.0574165	0.199341					-0.088469	0.121748					0.0569206	0.155278	0.0664061	0.361595					0.086212	0.210251	0.298951		-0.129573		0.221362	0.216606
0.0435674	0.365514					0.290973	0.139335	0.341429				0.202251	0.268004	0.0583606	0.34927					0.0740523	0.115326					-0.0784697	0.155278	0.0733904	0.361595					0.172934	0.211866	0.302422		-0.129573		0.221362	0.210707
0.0462476	0.333669					0.290973	0.192543	0.341429				0.0626947	0.240107	0.0586834	0.372815					0.156031	0.118227					-0.0764306	0.155197	0.132036	0.275085					0.0764555	0.207892	0.302422		-0.129573		0.190975	0.210707
0.0766172	0.298374					0.297697	0.185416	0.343016				-0.0291797	0.269076	0.0586834	0.357137					0.156031	0.120738					0.110027	0.155774	0.129998	0.275085					-0.00308706	0.163755	0.326798				0.197862	0.21049
0.0765784	0.312032					0.173011	0.175362	0.343016				-0.0184519	0.256028	0.0591508	0.357137					0.0446234	0.120738					0.110027	0.156151	0.0204398	0.253097					0.106883	0.142746	0.326798				0.197862	0.21049
0.0765784	0.357677					0.0556428	0.175535	0.328978				0.00335467	0.25599	0.0591508	0.140661					0.155036	0.115302					-0.0466239	0.155767	0.0839865	0.253097					0.220033	0.140569	0.351862				0.22341	0.210329
0.075363	0.357677					0.194867	0.147419	0.259404				-0.0787948	0.252361	0.0392924	0.140661					0.175113	0.124787					-0.0466239	0.160161	0.0839865	0.254606					0.157641	0.145826	0.321179				0.22341	0.211352
0.0918707	0.367399					-0.0381048	0.141686	0.212022				0.0970731	0.227315	0.0486735	0.039773					-0.0672189	0.121179					-0.00649352	0.169218	0.0714356	0.151387					0.135481	0.145826	0.321179				0.225605	0.210499
0.0513903	0.367399					-0.0318978	0.138702	0.174035				0.0970731	0.277789	0.0576069	0.0661298					-0.00711053	0.121179					-0.0458215	0.169687	0.0867852	0.153482					0.240349	0.173354	0.317575				0.225605	0.210327
0.0605422	0.359791					-0.0318978	0.135565	0.252195				0.146723	0.277789	0.0579319	0.0661298					-0.0371377	0.119069					0.189823	0.164712	0.122547	0.153482					0.217204	0.136051	0.295173				0.213483	0.223584
0.0677934	0.366646					0.0280101	0.200083	0.252195				0.146723	0.277063	0.0330386	0.0376308					-0.0270311	0.134425					0.129723	0.161014	0.122547	0.145404					0.138749	0.136051	0.285203				0.213483	0.228543
0.0684624	0.326397					0.0323045	0.194983	0.070854				0.0668991	0.276246	0.0437586	0.12195					0.0129385	0.139791					0.0947144	0.254727	0.0868853	0.145368					0.273272	0.135347	0.285203				0.0613575	0.233631
0.0521634	0.329364					0.0323045	0.179262	0.00198019				0.0884797	0.204269	0.0340161	0.126765					-0.00618511	0.118782					-0.0159494	0.254727	0.10887	0.14603					0.246297	0.135347	0.32732				0.17005	0.222029
0.0498698	0.345697					0.0164155	0.209643	0.00336652				0.148757	0.198739	0.0386819	0.371934					0.0451122	0.128088					-0.00895722	0.239007	0.10887	0.146537					0.291323	0.132959	0.332866				0.161199	0.222199
0.0498698	0.356787					-0.039558	0.199405	0.00336653				0.148757	0.347149	0.0386819	0.367235					0.0615419	0.128088					-0.040309	0.249006	0.0663892	0.147499					0.293195	0.132959	0.332866				0.191332	0.219896
0.0509381	0.356787					0.0123806	0.219698	0.177854				-0.0735509	0.374745	0.021496	0.368977					0.148331	0.127912					-0.00201306	0.249006	0.0630211	0.145925					0.273714	0.135161	0.334816				0.191332	0.225889
0.0543952	0.29481					0.0881436	0.219698	0.177854				-0.0124857	0.347446	0.0347495	0.368977					-0.0365573	0.117181					-0.0040323	0.262149	0.143867	0.145806					-0.0215345	0.146647	0.334816				0.12863	0.225889
0.0543952	0.281639					0.0786173	0.21098	0.351943				-0.0124857	0.341722	0.0347495	0.405017					-0.0451292	0.115304					-0.108308	0.262149	0.143867	0.162463					-0.0215345	0.147229	0.334328				0.189909	0.218689
0.0707085	0.315502					0.160215	0.199937	0.0145598				0.00614478	0.263572	0.0273271	0.337215					-0.0451292	0.207578					-0.105049	0.263227	0.0731521	0.193866					0.147445	0.147229	0.334328				0.207598	0.21925
0.0707085	0.33228					0.259792	0.194461	0.0145598				0.00614478	0.226927	0.0408384	0.024963					0.0279581	0.202044					-0.104401	0.268744	0.164561	0.260706					0.166477	0.136386	0.329821				0.207598	0.216725
0.0711791	0.252712					0.157689	0.216101	0.403372				0.051958	0.308954	0.0491124	0.124247					0.0557496	0.189781					-0.106861	0.234927	-0.0143677	0.216784					0.166477	0.170173	0.306831				0.216672	0.231451
0.0947523	0.312132					0.0845316	0.216101	0.100946				0.0882727	0.195045	0.0259602	0.206805					0.192245	0.208335					0.0255281	0.256058	-0.00487367	0.238433					0.16181	0.179789	0.289779				0.216672	0.237733
0.0771294	0.362825					0.288489	0.206559	0.308656				-0.0106925	0.195045	0.0167499	0.206805					0.173036	0.144038					0.0623642	0.256058	0.0283278	0.248154					0.16181	0.179789	0.276122				0.170048	0.210516
0.0813258	0.362825					0.187011	0.223153	0.200285				-0.0106925	0.194889	0.0487232	0.0786897					-0.056919	0.144038					-0.0566409	0.154525	0.0296139	0.300479					-0.0133399	0.164686	0.297883				0.108686	0.211776
0.0813258	0.374585					0.0518989	0.223153	0.195257				-0.10504	0.194889	0.0487232	0.165418					-0.0441989	0.148342					-0.000353539	0.154534	0.000995443	0.178798					-0.0133399	0.178235	0.297883				0.0139306	0.212388
0.0900045	0.374585					0.0518989	0.20883	-0.0396202				0.0644632	0.194378	0.0254306	0.0601223					-0.0605862	0.148342					-0.000353539	0.154601	0.178069	0.203006					-0.0109918	0.178235	0.235884				-0.00835309	0.212388
0.0780825	0.259949					0.0372191	0.227171	-0.0599722				0.144357	0.19723	0.0250177	0.367746					-0.0608447	0.18692					-0.108757	0.159763	0.178069	0.21781					-0.0133471	0.214113	0.209433				0.0269581	0.212916
0.0780825	0.259949					0.121393	0.227171	0.161984				0.1706	0.19723	0.0310238	0.283969					0.00567425	0.18692					-0.106892	0.159763	0.159499	0.304952					-0.0133471	0.147977	0.209851				0.186575	0.210593
0.0688355	0.251579					0.212609	0.233838	0.258561				0.1706	0.194838	0.0424348	0.22143					-0.0311523	0.208256					-0.0350215	0.156271	0.126314	0.304952					0.0298664	0.147977	0.209851				0.186575	0.212782
0.0688355	0.251579					0.235685	0.231657	0.29597				0.0462578	0.194244	0.0241471	0.251155					-0.0311523	0.222691					-0.0482626	0.158138	0.126314	0.205293					0.119187	0.174902	0.265101				0.205057	0.235639
0.0714888	0.276349					0.183144	0.227742	0.29597				0.0349258	0.195942	0.00949971	0.298759					-0.0623621	0.164821					-0.0818448	0.160229	0.174057	0.255181					0.030561	0.174902	0.265101				0.205057	0.255473
0.053735	0.276349					0.183144	0.223492	0.0789819				0.0757905	0.296209	0.0117106	0.367261					-0.0731773	0.179112					-0.100416	0.162977	0.174057	0.198098					0.0534619	0.183964	0.326272				0.173403	0.255473
0.080566	0.0814683					0.258376	0.16963	0.0789819				0.132122	0.253252	0.0450563	0.367261					0.014659	0.179112					-0.0332765	0.162565	0.170704	0.176711					0.149371	0.183964	0.184663				0.182662	0.24526
0.0747681	0.0846204					0.223285	0.145589	0.239496				0.132122	0.26824	0.0450563	0.361112					0.014659	0.130201					-0.0534586	0.182215	0.184214	0.190768					0.149371	0.169482	0.184663				0.204228	0.212193
0.0727915	0.0846204					0.110559	0.143593	0.239496				-0.0086786	0.212343	0.0580603	0.252902					-0.0784748	0.173254					-0.0102766	0.190557	0.184214	0.17148					0.13574	0.169482	0.187485				0.204228	0.213885
0.0546214	0.0695881					0.110559	0.152589	0.154382				0.012921	0.212343	0.0580603	0.170839					-0.0754939	0.173254					-0.039643	0.190557	0.102808	0.33814					0.290258	0.190763	0.187485				0.0237609	0.260319
0.0519166	0.0692773					0.0772724	0.152589					0.0190463	0.208368	0.0576267	0.371273					-0.0346509	0.21834					0.037296	0.176656	0.140105	0.341881					0.290258	0.191899	0.185033				0.0796419	0.27571
0.0519166	0.0690052					0.211651	0.188765					0.0190463	0.261738	0.0591948	0.371273					-0.0830071	0.21834					-0.0624346	0.157277	0.140105	0.341881					0.301064	0.199174	0.186871				0.0796419	0.276119
0.0927342	0.0690052					0.295802	0.194372					0.00450791	0.256109	0.0591948	0.408031					-0.0873333	0.214153					-0.0624346	0.157277	0.171525	0.312037					0.208112	0.199174	0.186871				0.0923408	0.26576
0.0840447	0.0850746					-0.0276899	0.179267					0.00450791	0.256109	0.0590682	0.431457					-0.0873333	0.210297					-0.0993514	0.157569	0.160562	0.301005					0.0890969	0.178267	0.186244				0.0923408	0.280058
0.0776516	0.0991586					-0.0166895	0.19011					-0.0382125	0.236796	0.0257593	0.412719					-0.0531467	0.199107					-0.0993514	0.167288	0.160562	0.209359					0.210559	0.178267	0.195603				0.0265972	0.211926
0.080474	0.0731064					-0.0166895	0.139396					0.0484517	0.287618	0.0372224	0.231681					0.196015	0.147855					-0.0709638	0.176874	0.175299	0.292145					-0.0229273	0.1642	0.184902				-0.0339364	0.212471
0.0813875	0.0719315					0.0521917	0.139396					0.0484517	0.327446	0.0352475	0.279714					0.0790412	0.147855					0.0513926	0.189137	0.175299	0.24072					-0.0165264	0.174908	0.182781				0.0740633	0.211553
0.0813875	0.0801672					-0.031223	0.140936					-0.0358618	0.321145	0.0466769	0.261827					-0.0849603	0.20458					-0.0540242	0.189137	0.150807	0.243931					-0.0165264	0.191784	0.200588				0.0740633	0.211173
0.0893568	0.137927					0.0654681	0.140151					0.18247	0.304487	0.0513539	0.37172					-0.0849603	0.198912					0.113354	0.159488	0.00595148	0.248197					0.039925	0.18742	0.207385				-0.0886463	0.211177
0.0905596	0.160343					0.213311	0.140151					0.18247	0.233052	0.0513539	0.144335					0.234958	0.197631					0.168307	0.168401	0.140095	0.162232					0.0427396	0.183453	0.210147				-0.0506403	0.220711
0.0905596	0.339407					0.217119	0.135124					0.150736	0.251759	0.0503981	0.155223					0.301108	0.160707					0.250267	0.17326	0.106914	0.217598					0.0427396	0.138495	0.210147				-0.0506403	0.220231
0.0507243	0.194131					0.217119	0.135124					0.136693	0.231155	0.034269	0.155223					0.297618	0.160707					0.106423	0.173527	0.095784	0.362963					0.0521543	0.135366	0.186689				0.168507	0.220337
0.0495791	0.285183					0.1223	0.135753					0.151232	0.19502	0.0300611	0.222733					0.122822	0.150818					0.194149	0.167099	0.0070551	0.361118					-0.0247867	0.136983	0.186689				0.200104	0.219879
0.0495791	0.211564					0.0636398	0.146037					0.151232	0.198799	0.0215345	0.138893					0.17821	0.136441					0.194149	0.167099	0.0560646	0.325657					0.0419245	0.132968	0.193356				0.2083	0.266848
0.0535932	0.219436					0.0548166	0.149398					-0.0390337	0.200874	0.0313581	0.138893					0.207902	0.206724					0.137089	0.163405	0.0560646	0.352311					0.144508	0.132654	0.193356				0.2083	0.266848
0.0802324	0.247362					0.052591	0.149398					0.157364	0.200874	0.0200956	0.348669					0.196468	0.122461					0.157467	0.163405	0.124833	0.337295					0.120853	0.132654	0.190286				0.156958	0.262083
0.0791513	0.136571					0.071326	0.137952					0.157364	0.202998	0.053606	0.154581					0.137788	0.122461					0.157467	0.166358	0.102675	0.35196					0.177725	0.152452					0.147492	0.260903
0.0791513	0.277575					0.00260703	0.168004					0.152742	0.195342	0.053606	0.222736					0.137788	0.182345					0.137385	0.166358	0.0905841	0.35196					0.281725	0.152452					0.173027	0.272471
0.0922007	0.198991					-0.0165267	0.156195					0.00690494	0.19886	0.0517901	0.222736					-0.0673059	0.182345					0.137385	0.225404	0.100049	0.303574					0.174676	0.150383					0.196125	0.285823
0.0954325	0.337816					-0.0165267	0.19459					0.103912	0.254615	0.0462416	0.181782					-0.0898306	0.174767					-0.0592479	0.234447	0.141043	0.250047					0.1005	0.144902					0.196125	0.285101
0.0882234	0.337816					-0.0125885	0.19459					0.103912	0.297305	0.011468	0.135213					-0.0371798	0.163793					-0.00532635	0.207663	0.190823	0.277697					0.292704	0.150983					0.103408	0.217863
0.0882234	0.179227					-0.0125885	0.172667					0.116523	0.297305	0.0165428	0.0246992					-0.0838277	0.171696					0.0384459	0.246383	0.190823	0.277697					0.214969	0.160935					0.084774	0.217701
0.0837452	0.355803					0.00416055	0.189238					0.116523	0.261577	0.0217439	0.0331496					-0.0751618	0.151521					0.0384459	0.258905	0.165351	0.270791					0.0611519	0.174678					0.130736	0.212998
0.0791034	0.168156					0.0843981	0.189238					0.186016	0.197728	0.0351062	0.173215					0.0416342	0.131703					-0.0172378	0.258905	0.191536	0.270791					0.0611519	0.168868					0.130736	0.214297
0.0791034	0.235757					0.124121	0.235477					0.186016	0.201218	0.0208165	0.0844026					0.0796075	0.126083					-0.0172378	0.192911	0.191536	0.24449					0.0531628	0.191543					0.0255997	0.214297
0.0347863	0.122756					0.00388934	0.152931					0.175683	0.244971	0.0534169	0.0215602					0.0328009	0.121982					0.0666867	0.165592	0.148553	0.153136					0.146451	0.208952					0.107691	0.213786
0.0344467	0.146449					0.0235376	0.152931					0.0577516	0.274903	0.0534169	0.0371563					-0.0763784	0.1183					0.0666867	0.177617	0.165758	0.155874					0.22687	0.194444					0.107691	0.211566
0.0344467	0.129638					-0.00984011	0.186376					-0.0622878	0.280236	0.031744	0.0371563					-0.0770672	0.199814					0.110342	0.177617	0.165758	0.15603					0.248618	0.209511					0.0893319	0.210654
0.0343913	0.376791					0.124394	0.186376					-0.0458006	0.254564	0.031744	0.0340372					-0.0679805	0.191958					0.110342	0.161398	0.12409	0.15603					0.184192	0.211906					0.110918	0.210353
0.0343913	0.383349					0.124394	0.202885					-0.0505356	0.314392	0.0257064	0.0119327					-0.0712689	0.168493					-0.0888234	0.164531	0.0877798	0.149542					0.184192	0.19306					0.110918	0.214055
0.035725	0.37786					0.0149818	0.202885					0.00556057	0.314392	0.0569198	0.0125951					-0.0238291	0.205856					-0.0888234	0.171367	0.150973	0.18528					0.273274	0.161897					0.0825569	0.220992
0.035725	0.37786					0.00373309	0.178961					0.00556057	0.196243	0.0569198	0.0125951					0.138597	0.192519					-0.0742933	0.171367	0.150973	0.159664					0.237927	0.151214					0.124351	0.210331
0.0359201	0.351429					-0.0244506	0.178961					-0.0223839	0.198606	0.0277404	0.0121999					0.138597	0.212157					-0.0253083	0.156763	0.174786	0.162221					0.121276	0.151214					0.172113	0.210445
0.0393948	0.320572					-0.000914563	0.197657					-0.0958765	0.196701	0.0103965	0.12577					0.139554	0.212157					-0.0253083	0.272736	0.174786	0.162221					0.121276	0.178375					0.212019	0.219506
0.0511331	0.16111					-0.0342848	0.209585					-0.0984346	0.195867	0.0174483	0.223383					0.159954	0.202745					-0.0335535	0.282198	0.189279	0.152706					0.204828	0.178375					0.212019	0.217752
0.0660519	0.202883					0.0285214	0.22217					-0.0353231	0.195643	0.0302283	0.0479209					0.260078	0.190602					0.173856	0.282198	0.197088	0.152706					0.111787	0.179094					0.202343	0.220825
0.0617896	0.313594					-0.0220776	0.22217					-0.0183563	0.212393	0.0282907	0.0479209					0.228854	0.185365					0.173856	0.220288	0.197088	0.179541					0.219196	0.160486					0.194289	0.220825
0.0617896	0.319917					-0.0220776	0.188077					-0.0183563	0.214656	0.056678	0.0792478					0.204591	0.209284					0.085922	0.220288	0.189601	0.179541					0.29662	0.160486					0.199357	0.211352
0.0686092	0.335636					-0.0275757	0.188077					0.0257358	0.210552	0.056678	0.0792478					0.156523	0.209284					0.122276	0.201632	0.149675	0.323096					-0.00927963	0.204429					0.199357	0.210362
0.0499863	0.118679					-0.0404489	0.165992					0.0257358	0.20803	0.056672	0.211398					-0.0543715	0.199438					-0.0623886	0.249746	0.135856	0.315631					-0.00237345	0.208302					0.0943794	0.210777
0.0490041	0.121391					-0.0397381	0.184069					0.0212079	0.275857	0.056672	0.211398					0.281606	0.217791					-0.0225953	0.249746	0.135856	0.298505					-0.00237345	0.196251					0.191442	0.210777
0.0490041	0.196131					0.103994	0.204687					-0.00294063	0.275857	0.0526946	0.277239					0.138758	0.217791					-0.0225953	0.220625	0.170987	0.308033					0.108128	0.156532					0.191442	0.210597
0.0609141	0.383697					0.115834	0.199809					-0.00294063	0.263003	0.0532567	0.277239					0.0616713	0.206877					-0.0341181	0.202073	0.181225	0.229271					-0.0119393	0.156532					0.189638	0.210433
0.0609141	0.383697					0.162419	0.194849					-0.0983824	0.257284	0.0505307	0.125181					0.0229491	0.222811					-0.101802	0.200836	0.181225	0.368717					0.0184292	0.162505					0.13832	0.221276
0.0807615	0.381826					0.162419	0.140607					-0.10597	0.279647	0.0505307	0.143133					0.0229491	0.222811					0.0920601	0.174263	0.184824	0.364936					-0.00703855	0.143064					0.192412	0.249649
0.0574293	0.337249					0.0799987	0.136941					0.040808	0.318058	0.0563907	0.354332					0.166463	0.230065					0.0587004	0.241515	0.184824	0.358956					0.0818019	0.190317					0.192412	0.264991
0.0574293	0.386853					0.173688	0.138628					0.104928	0.313955	0.0518964	0.354332					0.0999242	0.230065					-0.109625	0.241515	0.188542	0.359277					0.243364	0.186094					0.191999	0.267154
0.0887393	0.352532					0.183953	0.134557					0.104928	0.24581	0.0569613	0.321805					0.0255444	0.227935					-0.017138	0.245554	0.188542	0.356182					0.233682	0.201387					0.191999	0.261672
0.0691038	0.369765					0.206519	0.134347					0.0252074	0.215361	0.0324138	0.321805					0.0463577	0.226331					-0.017138	0.245554	0.179826	0.161069					0.233682	0.213647					0.213104	0.252375
0.0810982	0.369765					-0.0217113	0.134347					-0.0822929	0.21661	0.0324138	0.272762					-0.0369235	0.226331					-0.0452561	0.244961	0.144195	0.229943					0.177264	0.213647					0.213104	0.223789
0.0752164	0.334113					0.0281265	0.15856					-0.103129	0.204443	0.0184286	0.345471					-0.000484144	0.221589					-0.0922808	0.165109	0.12424	0.23617					0.102758	0.199155					0.210088	0.223789
0.0658803	0.334113					0.00539962	0.15856					-0.107745	0.210896	0.0192324	0.345471					-0.000484144	0.157102					-0.0965258	0.155141	0.108178	0.246587					0.104728	0.199155					0.117485	0.217048
0.0461876	0.240554					0.0134598	0.155247					-0.0724309	0.210896	0.0350175	0.350216					0.083568	0.129941					0.0418303	0.16574	0.158836	0.307974					0.0970616	0.190288					0.0797415	0.216129
0.0350788	0.276187					0.0435202	0.144796					-0.0825727	0.208109	0.0444069	0.304487					-0.00566319	0.127092					0.0418303	0.168842	0.158836	0.297034					0.121008	0.146958					0.0885166	0.219517
0.0448379	0.276187					0.0279997	0.149729					-0.0871562	0.199171	0.0444069	0.304487					0.0139224	0.136797					-0.0509194	0.28047	0.0582966	0.280036					0.0356114	0.133668					0.0969511	0.226728
0.0417579	0.331498					0.0766236	0.160619					0.0679893	0.195981	0.0555743	0.263951					-0.0621546	0.136797					-0.0507963	0.280631	0.0586672	0.302013					-0.00114158	0.139807					0.147653	0.226728
0.0409443	0.331498					0.0907848	0.171848					0.106613	0.194444	0.0590307	0.322981					-0.0777011	0.182909					-0.0507963	0.299945	0.0673979	0.302013					-0.00114158	0.137806					0.158976	0.215003
0.0409443	0.324374					0.160717	0.169196					-0.0709417	0.197517	0.0590307	0.322981					-0.0777011	0.190405					-0.0987149	0.300644	0.0673979	0.166453					0.00154551	0.16494					0.158976	0.227506
0.0327361	0.112349					0.160717	0.205343					-0.0799728	0.206626	0.0589445	0.365063						0.171207					-0.00186587	0.275907	0.123257	0.169458					0.00154551	0.151685					0.136789	0.241077
0.0327361	0.147063					-0.0276092	0.223471					-0.0799728	0.194299	0.0589445	0.365063						0.185943					0.0048061	0.25942	0.123257	0.157371					0.0437352	0.142412					-0.07787	0.241077
0.0345101	0.0908016					-0.0276092	0.20966					-0.107241	0.194531	0.0579817	0.314666						0.122243					-0.0153221	0.289002	0.101083	0.153315					0.149917	0.133369					-0.0751303	0.232272
0.0345101	0.0908016					-0.0240987	0.229655					-0.0584982	0.213884	0.0577433	0.259128						0.122243					0.065648	0.288688	0.0468086	0.150918					0.203924	0.133369					0.0468196	0.216241
0.0353148	0.0798413					-0.0240987	0.232375					-0.0457757	0.203892	0.0581278	0.282703						0.123886					0.0808469	0.265237	0.0468086	0.156345					0.0392126	0.132922					0.0608977	0.21875
0.0351904	0.309402					-0.0285261	0.202791					-0.0457757	0.210009	0.0587684	0.354938						0.123886					0.102891	0.307359	0.107591	0.153339					0.0393714	0.134548					0.0608977	0.243791
0.0332501	0.319111					0.0365681	0.169965					-0.0973859	0.210009	0.0587684	0.354938						0.122542					0.248514	0.286823	0.107591	0.145349					0.0393714	0.137951					0.0688864	0.243791
0.0803767	0.109386					0.0590923	0.161394					-0.104794	0.195441	0.0570136	0.373526						0.122542					-0.0248243	0.286823	0.0512564	0.145349					0.019625	0.165123					0.0688864	0.230132
0.0680192	0.16901					-0.00525343	0.161394					-0.105908	0.196237	0.0570136	0.373526						0.11719					0.0836369	0.23654	0.0912248	0.156589					0.157736	0.165123					0.0174498	0.223477
0.0521242	0.103381					0.0863932	0.187537					-0.106396	0.194809	0.0581498	0.356427						0.11719					0.0794435	0.258379	0.0912248	0.156589					0.157736	0.176789					0.0604686	0.259581
0.0774766	0.103381					0.203251	0.187537					-0.0937428	0.196272	0.0581498	0.356427						0.118973					0.178245	0.258379	0.0723706	0.156407					0.0448111	0.183135					0.0604686	0.291973
0.0752115	0.0788032					0.21141	0.186562					-0.0511866	0.196272	0.0586075	0.361773						0.118973					0.178245	0.243863	0.0533445	0.204888					0.031486	0.183135					-0.0639836	0.291973
0.0716891	0.0788032					0.183804	0.173116					-0.0533509	0.195547	0.0586075	0.285354						0.131229					0.0903833	0.243863	-0.0113406	0.250059					-0.00248708	0.167872					-0.0865754	0.303318
0.0716891	0.112789					-0.0129674	0.173116					-0.0533509	0.194871	0.0307252	0.289815						0.133906					0.0405272	0.233826	-0.0227883	0.250059					0.0565334	0.154408					0.00560153	0.315942
0.0881618	0.112789					-0.00317673	0.222196					-0.102862	0.229093	0.0217824	0.314026						0.133906					0.0405272	0.250711	0.0418566	0.246468					0.022282	0.168443					0.0435534	0.315942
0.0917656	0.352155					-0.0161215	0.225194					-0.00987111	0.202941	0.0329073	0.326835						0.120767					0.129887	0.215339	0.0775291	0.246468					-0.0164057	0.168443					0.0435534	0.240891
0.0753033	0.353435					-0.0168424	0.210828					0.0571625	0.202941	0.0329073	0.326835						0.157354					0.0694667	0.179663	0.0929292	0.19781					0.034384	0.144144					0.038093	0.246666
0.0753033	0.298186					0.0293463	0.161446					-0.0788981	0.1995	0.0169482	0.235483						0.157354					-0.045834	0.15835	0.0929292	0.19781					0.0852355	0.191523					0.00817989	0.246666
0.081595	0.298186					0.00283265	0.161446					-0.00629178	0.251604	0.00644413	0.220793						0.14118					-0.101051	0.156361	0.00814019	0.145242					0.00035889	0.200031					-0.0628914	0.354027
0.0668668	0.280634					0.00283265	0.168118					-0.00629178	0.282688	0.0120691	0.277871						0.183353					-0.106045	0.158495	0.00814019	0.162517					0.00035889	0.183381					-0.0882708	0.357419
0.0552349	0.138862					-0.0291936	0.145418					-0.00860593	0.290011	0.00927275	0.300709						0.183353					0.105871	0.171339	0.0356024	0.161162					-0.00328735	0.167445					-0.0883573	0.333644
0.0903216	0.14332					-0.0291936	0.19385					-0.0873501	0.273398	0.00874725	0.194377						0.157097					0.032089	0.170427	0.0356024	0.149224					-0.0258339	0.17499					-0.0725925	0.362229
0.0831185	0.244483					-0.000624084	0.19385					-0.087793	0.252619	0.0345916	0.384497						0.196112					0.06424	0.181769	0.0135879	0.147088					-0.0253175	0.17499					-0.0763566	0.37122
0.0913854	0.398418					-0.0180657	0.189719					-0.0844725	0.219174	0.0349862	0.415625						0.175522					-0.0147792	0.158328	-0.0243126	0.147088					0.117843	0.164098					-0.0784304	0.362368
0.058177	0.378576					-0.0277161	0.218882					-0.0570785	0.219174	0.0349862	0.351468						0.175522					0.1484	0.164674	-0.0258322	0.145953					0.125789	0.161607					0.00385287	0.246894
0.058177	0.393801					0.0387065	0.235825					-0.0595805	0.201715	0.0295272	0.351468						0.229421					0.171977	0.156382	0.00889577	0.147114					0.158551	0.172581					0.0195297	0.246894
0.0848991	0.35653					0.0387065	0.235825					-0.0601602	0.202266	0.0303757	0.372511						0.229797					0.171977	0.156382	-0.00142757	0.14603					0.158551	0.147592					-0.0223512	0.238755
0.0853291	0.383399					-0.0319793	0.219662					0.0141525	0.207801	0.0303757	0.372511						0.229797					0.125726	0.156391	-0.011117	0.14603					0.0961279	0.138855					-0.0814139	0.237631
0.0790807	0.381497					-0.0296214	0.219662					0.0141525	0.217765	0.02745	0.185123						0.136986					0.125726	0.156391	0.0786993	0.145269					0.196933	0.136691					-0.0663437	0.2434
0.0649638	0.381497					0.00230125	0.205149					0.024408	0.217765	0.027813	0.185123						0.136986					-0.0617551	0.155058	0.0777278	0.14596					0.22688	0.131773					-0.0663437	0.25855
0.0851345	0.371754					-0.0354825	0.150325					0.0191126	0.198549	0.0187861	0.190773						0.1735					-0.0804319	0.161071	0.125725	0.145528					0.231418	0.132548					-0.0868474	0.250253
0.076043	0.110194					-0.0387423	0.13527					0.0191126	0.20554	0.0236097	0.190773						0.1735					0.240659	0.161071	0.125725	0.145959					-0.00514654	0.132548					-0.0234926	0.269057
0.076043	0.256636					-0.0387423	0.141005					0.0550917	0.224508	0.0236097	0.22573						0.191256					0.240659	0.156576	0.139874	0.157109					0.0595724	0.13619					-0.0160791	0.269057
0.0765093	0.277772					-0.0235145	0.139017					0.0131326	0.224508	0.0204236	0.22573						0.191256					0.2015	0.154627	0.150767	0.168935					0.0236249	0.134607					-0.0160791	0.261988
0.0631685	0.251959					-0.0235145	0.160359					0.00115736	0.210992	0.0218934	0.0241634						0.165679					0.2015	0.155406	0.14142	0.168935					0.0124991	0.140268					-0.0621206	0.245779
0.0631685	0.359259					-0.0106085	0.150157					0.096043	0.201189	0.0219226	0.0233865						0.165679					-0.0202376	0.274848	0.160423	0.147992					0.0124991	0.140268					-0.0812163	0.24925
0.0315079	0.328111					0.209248	0.143094					0.0444754	0.198822	0.0113975	0.0273526						0.191697					-0.037863	0.214314	0.16577	0.15786					0.0808857	0.152245					-0.0829504	0.260165
0.0312651	0.29957					0.101128	0.143094					0.0204729	0.227328	0.0151429	0.0273526						0.191697					0.0144715	0.214314	0.16577	0.15786					0.0645987	0.148367					-0.083112	0.260165
0.0312651	0.325897					-0.0370784	0.135193					0.133558	0.227328	0.02107	0.0130486						0.201176					0.0144715	0.24	0.111104	0.14551					0.114667	0.148367					-0.0866575	0.230309
0.0350839	0.325897					-0.0370784	0.135193					0.203837	0.208773	0.0581954	0.012832						0.214808					0.00114705	0.24	0.0495703	0.148987					0.183914	0.189413					0.058377	0.311454
0.0378107	0.149909					0.242463	0.134547					0.203837	0.232161	0.0581954	0.012944						0.214808					-0.0139461	0.197863	0.00865038	0.150759					0.127036	0.166389					0.147804	0.368934
0.0319424	0.165494					0.242463	0.136377					0.173291	0.247346	0.0585189	0.012944						0.177266					0.3266	0.189534	0.166453	0.145439					0.175921	0.148322					0.147804	0.382829
0.0319424	0.0910726					0.311046	0.13968					0.0732768	0.237785	0.0586572	0.0207772						0.177266					0.3266	0.189799	0.166453	0.15341					0.175921	0.131726					0.143881	0.382829
0.0320805	0.0857473					0.311046	0.13968					0.0833044	0.249333	0.0586572	0.0216634						0.155928					0.32117	0.174799	0.117131	0.157376					-0.0154189	0.176237					0.143881	0.32299
0.0475577	0.0824977					0.308092	0.171946					0.0833044	0.249333	0.0570924	0.0216634						0.173506					0.222049	0.174799	0.140148	0.157376					-0.0154189	0.147202					0.00402193	0.337213
0.085814	0.0772444					0.123016	0.171946					0.102359	0.268599	0.0570924	0.0145624						0.198002					0.27783	0.169543	0.0735371	0.153442					-0.013318	0.142397					0.0227944	0.337213
0.0733816	0.111024					0.123016	0.186244					0.155191	0.276487	0.0541118	0.0140478						0.191818					0.27783	0.191226	0.0735371	0.160957					-0.013318	0.142397					-0.0837559	0.312785
0.0751172	0.090378					0.106624	0.194741					0.155191	0.276487	0.0443227	0.0182135						0.185976					0.0374452	0.194799	0.113757	0.164301					-0.0138404	0.132095					-0.031317	0.303576
0.0650493	0.0688638					0.20968	0.194741					0.0775569	0.277191	0.0138923	0.0359211						0.124006					-0.0492682	0.194799	0.114828	0.149478					0.0581781	0.153625					-0.00824756	0.251364
0.0592186	0.0688638					0.22372	0.175386					-0.00550116	0.2889	0.0449156	0.0359211						0.119752					-0.0492682	0.217531	0.131481	0.160996					0.0975361	0.156827					-0.0487299	0.254516
0.0592186	0.103284					0.214615	0.158731					-0.0320792	0.213048	0.0496433	0.0803527						0.120555					-0.098467	0.217531	0.141381	0.160719					0.0161562	0.156827					0.0373135	0.28315
0.0605678	0.103284					0.158583	0.178176					-0.0479103	0.213048	0.0338603	0.288241						0.12553					-0.109198	0.202516	0.0848776	0.281916					0.131535	0.135506					0.0373135	0.28315
0.0734411	0.119276					0.158583	0.178176					-0.04429	0.303168	0.0455406	0.111788						0.117133					-0.109198	0.202516	0.0415608	0.26754					0.236573	0.13166					0.035079	0.251638
0.0808529	0.240855					0.157513	0.146968					-0.0607204	0.311924	0.0568749	0.209888						0.116729					-0.107795	0.194099	0.117703	0.286503					0.245936	0.131673					-0.0742222	0.213345
0.0891514	0.311545					-0.0239824	0.20148					0.0692479	0.282119	0.0557965	0.129142						0.116729					-0.0796085	0.228701	0.187222	0.216923					0.221734	0.131673					-0.018525	0.210835
0.0796076	0.311545					-0.0239824	0.210327					0.0692479	0.248158	0.0575272	0.135539						0.146346					-0.0119698	0.249743	0.187222	0.216923					0.0043618	0.13751					-0.0258238	0.210835
0.063494	0.311979					-0.0411265	0.182781					-0.0473056	0.329655	0.0567481	0.147103						0.146346					-0.0119698	0.257054	0.183265	0.228675					0.025986	0.141532					0.0424268	0.210364
0.063494	0.311979					-0.0182207	0.173901					-0.00822898	0.327218	0.0581728	0.0592294						0.143348					-0.0604135	0.257054	0.176173	0.228675					0.00339168	0.141532					0.0376818	0.210357
0.0481561	0.112052					-0.0182207	0.184808					-0.00822898	0.333108	0.0581728	0.214509						0.129905					-0.0274423	0.251176	0.10149	0.290569					0.00628818	0.15337					0.0294269	0.210352
0.0481561	0.112052					-0.0386638	0.184808					-0.0126271	0.24925	0.0493698	0.120434						0.136838					0.0709323	0.22258	0.10149	0.290569					0.0691377	0.160426					0.113629	0.211909
0.0487566	0.0678921					-0.0400665	0.161181					-0.0270703	0.355557	0.0581316	0.286784						0.11634					0.0709323	0.226293	0.0808701	0.314664					0.0273166	0.139258					0.113629	0.212957
0.0440334	0.164919					-0.0282347	0.160372					-0.0597871	0.355557	0.057499	0.286784						0.143063					-0.0753101	0.226293	-0.0114848	0.331719					0.0273166	0.131805					0.0828486	0.212295
0.0440334	0.154016					-0.0188453	0.17087					-0.0597871	0.241828	0.0585995	0.100264						0.150285					-0.0792111	0.185149	-0.00658953	0.245379					-0.0128454	0.133025					0.0693329	0.210327
0.0448596	0.0996744					0.0602088	0.146337					0.150595	0.240601	0.0585995	0.321462						0.167002					-0.101557	0.182598	-0.00658953	0.283122					-0.0128454	0.137163					0.133329	0.213228
0.0448596	0.0840671					0.0903162	0.140161					0.156448	0.240601	0.0569239	0.0892889						0.16139					0.0386366	0.206433	-0.0256903	0.283122					0.0311729	0.137163					0.133329	0.213228
0.0948522	0.079985					0.0529065	0.137517					0.123362	0.232313	0.0581219	0.329517						0.193225					-0.0487751	0.188889	-0.0249633	0.177476					-0.00937607	0.173937					0.164102	0.221903
0.091606	0.079985					-0.0299807	0.133308					0.126821	0.212795	0.0523681	0.205577						0.193225					-0.0890375	0.156968	-0.0238337	0.25972					0.00154745	0.178332					0.164102	0.21941
0.0868035	0.0766004					-0.00430633	0.134302					0.102774	0.220945	0.0506587	0.0473663						0.221669					-0.108424	0.170963	0.0189228	0.25972					-0.0107818	0.178332					0.132143	0.217968
0.0645051	0.0981732					0.0021338	0.134302					0.0395097	0.2216	0.0477168	0.0617101						0.203539					-0.0941896	0.176704	0.0189228	0.344597					0.0578954	0.163901					0.120788	0.23949
0.0737164	0.0731987					0.136299	0.137315					0.0395097	0.2216	0.043378	0.0986151						0.227115					-0.0318388	0.176704	0.0148368	0.339134					0.0578954	0.183824					0.127691	0.256494
0.0884436	0.0731987					-1.86871e-05	0.136064					-0.00297325	0.265557	0.0142815	0.0986151						0.230538					0.0289716	0.184032	-0.0218089	0.332741					-0.0154463	0.178943					0.102488	0.25565
0.0542163	0.0685274					-1.86871e-05	0.144734					0.022442	0.238323	0.0196615	0.116058						0.198695					0.0289716	0.184032	-0.0117782	0.313812					-0.0127365	0.191755					0.0805165	0.228432
0.0542163	0.0720585					-0.0301079	0.144734					0.0612797	0.238323	0.0103683	0.0591841						0.182584					-0.0608634	0.174729	0.0874103	0.219902					0.0311314	0.184248					0.085463	0.228432
0.0513721	0.0728491					-0.0225344	0.149113					0.0612797	0.229806	0.0579972	0.392198						0.160834					-0.0813532	0.158555	0.0520136	0.219902					-0.0196803	0.184248					0.151345	0.229341
0.0513721	0.0779463					-0.0184716	0.14771					0.0532958	0.251707	0.0579972	0.400607						0.146424					0.00116404	0.160102	0.0292909	0.314157					-0.0235789	0.16319					0.207694	0.210338
0.0504414	0.15503					-0.0184716	0.14771					0.0532958	0.236775	0.00790377	0.389367						0.146424					-0.108775	0.176754	0.0447838	0.308268					-0.0235789	0.16319					0.207694	0.21836
0.0504414	0.15987					-0.026045	0.182439					0.0234698	0.223535	0.0270666	0.389367						0.177258					-0.0960897	0.177794	0.135403	0.307266					-0.00723438	0.148695					0.192697	0.217653
0.0397572	0.15987					-0.0378361	0.162859					0.0302894	0.223535	0.0331625	0.113881						0.177258					-0.0960897	0.216124	0.179813	0.258968					-0.00723438	0.168204					0.118381	0.218486
0.0397572	0.079725					0.00294912	0.151717					0.0655525	0.212086	0.0198382	0.330159						0.177513					-0.0779274	0.216124	0.179813	0.258968					0.010976	0.174081					0.127793	0.214093
0.0851901	0.0941761					0.014456	0.145645					0.0655525	0.249512	0.0560321	0.283189						0.159441					-0.0596893	0.200854	0.163484	0.234679					0.245304	0.174081					0.17241	0.212402
0.0553517	0.0941761					0.162001	0.133209					-0.105462	0.346398	0.0560321	0.0830765						0.159441					-0.0596893	0.230735	0.0316667	0.198911					0.245304	0.146423					0.17241	0.218122
0.0956373	0.0713807					0.162001	0.179651					-0.0986621	0.33966	0.0526215	0.20848						0.221001					-0.109628	0.230735	0.102183	0.304413					0.232693	0.177238					0.18152	0.21946
0.0903032	0.0910424					0.165454	0.148119					-0.0849366	0.33966	0.0526215	0.290433						0.218484					0.0337617	0.204517	0.0829336	0.161795					0.152443	0.177238					0.201953	0.211071
0.0802422	0.108127					0.183839	0.142219					-0.0849366	0.294286	0.0490274	0.244001						0.218484					0.0179936	0.194306	0.0644713	0.161795					-0.0217634	0.197128					0.201953	0.211219
0.0785355	0.069369					0.270144	0.142219					-0.105554	0.334253	0.0548204	0.251752						0.203977					-0.0548604	0.194306	0.116545	0.254502					-0.0217634	0.199952					0.162298	0.211219
0.0832233	0.144892					0.243467	0.13356					-0.102177	0.277451	0.035933	0.272186						0.147565					-0.052652	0.159954	0.116545	0.230893					0.240701	0.199952					0.117978	0.214496
0.0485508	0.11487					0.222504	0.154391					-0.104868	0.277451	0.0205277	0.060157						0.147565					0.114098	0.169603	0.0760878	0.219569					0.240701	0.197831					0.110825	0.235213
0.0617395	0.11487					0.17873	0.154391					-0.107099	0.26921	0.0517092	0.0403508						0.15764					0.114098	0.169603	0.046273	0.180308					0.305907	0.161498					0.108002	0.235213
0.0617395	0.10569					-0.0134446	0.161077					-0.0725525	0.26921	0.0357728	0.0468384						0.129461					0.0645917	0.191315	0.046273	0.163958					0.305907	0.161498					0.0649525	0.23101
0.060842	0.233884					0.18582	0.161077					0.031997	0.260494	0.0233988	0.119464						0.185481					-0.10063	0.207115	-0.00148008	0.160051					0.303558	0.195032					0.0499226	0.242178
0.060842	0.277455					0.260353	0.136667					0.0626944	0.260494	0.0339203	0.397631						0.185481					-0.0759209	0.206604	0.0406981	0.152935					0.136107	0.197931					0.0512538	0.242178
0.0781062	0.134985					0.260353	0.133146					-0.0344301	0.212662	0.0356131	0.397631						0.18093					-0.0737193	0.197039	0.0406981	0.270336					0.136107	0.1923					0.0225113	0.23157
0.0762984	0.220401					0.226965	0.1333					-0.0597624	0.275342	0.0147316	0.396438						0.207213					-0.111075	0.223738	0.00955284	0.263202					0.12338	0.14057					0.0571018	0.216981
0.075651	0.220118					0.273918	0.1333					0.0562542	0.278352	0.0303207	0.321593						0.212825					-0.112345	0.224884	0.00955284	0.253374					0.230958	0.15514					0.155334	0.219754
0.075651	0.341123					0.291055	0.138353					0.0816047	0.278352	0.0147338	0.409025						0.233205					-0.112294	0.224884	0.170056	0.307667					0.201901	0.153091					0.181945	0.213252
0.0808541	0.312684					0.156651	0.142979					0.0816047	0.247154	0.0168552	0.349435						0.233205					-0.107454	0.15633	0.170056	0.292682					0.201901	0.149528					0.181945	0.215411
0.0522716	0.37336					0.0876047	0.142979					-0.0559047	0.247154	0.0567658	0.379942						0.231802					-0.0865515	0.169258	0.161002	0.333047					0.176678	0.155531					0.0269676	0.242748
0.0345803	0.195714					0.0572114	0.148778					-0.0665088	0.20126	0.0567658	0.379942						0.213313					-0.0865515	0.169258	0.139757	0.333047					0.176678	0.155531					0.104111	0.245031
0.0345803	0.195714					0.0572114	0.148778					-0.0590873	0.196123	0.0117544	0.312718						0.213313					-0.108845	0.162649	0.0404223	0.294436					0.160645	0.154157					0.104111	0.243615
0.0510972	0.21116					0.182615	0.154304					-0.0590873	0.196123	0.0127216	0.312718						0.197334					-0.0659983	0.160135	0.0790861	0.276636					0.160645	0.154157					0.0641522	0.224275
0.0402031	0.21116					-0.030174	0.138418					0.0454454	0.19486	0.0571692	0.174147						0.135006					-0.0773616	0.154921	0.137978	0.33015					0.175057	0.160887					0.0694152	0.224275
0.0610051	0.294479					0.127864	0.13329					0.0454454	0.194656	0.0571692	0.226038						0.117942					-0.0949505	0.19808	0.102937	0.33015					0.00885565	0.144489					0.0356212	0.210367
0.0610051	0.294479					0.0664054	0.134578					-0.0415887	0.194571	0.0504208	0.226038						0.124989					-0.110269	0.203603	0.102937	0.297815					-0.0144572	0.156311					0.0356212	0.210367
0.0634961	0.347669					0.029875	0.140647					-0.0508284	0.197259	0.0401272	0.288652						0.122739					-0.0693406	0.203603	0.148261	0.321117					-0.0144572	0.185285					0.162233	0.233744
0.0669764	0.391642					0.029875	0.140647					-0.0697509	0.199502	0.0183706	0.288652						0.152957					-0.111943	0.204464	0.148261	0.292854					-0.0270539	0.158662					0.166062	0.210594
0.0884481	0.237771					-0.00278159	0.184327					0.0193822	0.196683	0.0302229	0.222802						0.137791					-0.110249	0.204464	0.160758	0.34974					-0.00844692	0.174964					0.12298	0.21033
0.0888477	0.285106					0.0203468	0.190285					0.0193822	0.194331	0.0101984	0.266564						0.126808					-0.105322	0.170757	0.160758	0.34974					-0.00844692	0.163603					0.158276	0.210743
0.0769455	0.285106					0.0203468	0.190285					0.00328672	0.198659	0.0376317	0.0286627						0.126808					-0.112289	0.24192	-0.00432133	0.359339					-0.0240599	0.175508					0.158921	0.214066
0.0674506	0.134083					0.0850697	0.169995					0.0273324	0.198659	0.0175939	0.0409278						0.117582					-0.106028	0.24192	-0.00432133	0.356578					-0.026138	0.175508					0.145899	0.219949
0.0674506	0.304832					0.0191043	0.198725					0.00671266	0.215808	0.0559319	0.0409278						0.117582					-0.106028	0.228965	0.0759364	0.337712					-0.0270707	0.181644					0.0883598	0.219949
0.0420011	0.304832					0.039133	0.189368					0.0877064	0.209128	0.0512828	0.0290911						0.117031					-0.112276	0.22239	-0.0042662	0.330331					-0.0270707	0.140536					0.0777384	0.21067
0.0310655	0.368578					-0.0393232	0.202869					0.0595843	0.205466	0.0543916	0.0290911						0.118857					-0.0891663	0.244105	-0.0029905	0.22957					-0.0203971	0.143426					0.144072	0.21067
0.0310655	0.368578					-0.027389	0.199534					-0.00212888	0.21448	0.0548587	0.0188534						0.122086					-0.0891663	0.257527	0.190086	0.180465					-0.0203971	0.143426					0.144072	0.212731
0.031202	0.359213					-0.0165691	0.199534					-0.00212888	0.245942	0.0548587	0.0732886						0.122086					-0.0340209	0.290361	0.179218	0.182019					-0.0267119	0.163372					0.0981786	0.212532
0.031202	0.351179					-0.0195625	0.168896					-0.0660731	0.291723	0.0427989	0.106533						0.158617					-0.0340209	0.290361	0.165389	0.205303					0.0079849	0.176					0.077092	0.21387
0.0322699	0.325964					-0.0318952	0.168896					-0.0660731	0.29271	0.0278897	0.106533						0.158617					-0.0442083	0.282182	0.130901	0.205303					0.101933	0.176					0.161049	0.21387
0.0326316	0.203858					-0.0318952	0.152454					-0.0292205	0.232497	0.033164	0.0218669						0.175402					-0.10207	0.211484	0.0801527	0.251031					0.136424	0.171555					0.161049	0.21315
0.0320857	0.203858						0.179526					-0.0391888	0.232497	0.00822678	0.0210562						0.184607					-0.0664168	0.18875	0.0581188	0.158455					0.0933964	0.15061					0.159691	0.21315
0.0314311	0.356134						0.188905					-0.0678187	0.223603	0.0261518	0.0210562						0.184607					-0.0854815	0.189211	0.069054	0.158455					-0.00984707	0.165128					0.159691	0.210424
0.0314311	0.341956						0.188905					0.0274964	0.200511	0.0339889	0.0715097						0.163345					-0.10992	0.179118	-0.0160559	0.159397					-0.0038875	0.161323					0.140375	0.216716
0.038041	0.342715						0.149908					-0.0197731	0.19529	0.00887567	0.0320654						0.144227					-0.10992	0.192428	0.121356	0.159397					-0.0038875	0.161323					0.0391041	0.215839
0.038041	0.251872						0.192687					0.0774281	0.244481	0.0223452	0.0320654						0.164928					0.0907359	0.192428	0.121356	0.148999					0.0271121	0.1484					0.119388	0.215839
0.0366449	0.251872						0.192687					0.140502	0.24752	0.0357694	0.0190476						0.164928					0.0907359	0.186683	0.145717	0.148999					0.185545	0.17219					0.165035	0.227067
0.0366449	0.220034						0.219507					0.188979	0.24752	0.039328	0.0190476						0.131253					-0.0980054	0.168283	0.145717	0.147876					0.0101155	0.158158					0.165035	0.382454
0.0362596	0.169492						0.22414					0.102009	0.233946	0.0292621	0.040841						0.199329					-0.0117687	0.160433	0.169	0.166853					0.0101155	0.198407					-0.0864001	0.382454
0.0362596	0.280382						0.22414					0.065075	0.223563	0.0287393	0.040841						0.211236					0.0993727	0.155125	0.169	0.177012					-0.021956	0.200242					-0.0686891	0.361498
0.0405108	0.107648						0.220492					0.156336	0.210039	0.026337	0.268307						0.176376					0.0753494	0.158671	0.16286	0.177012					-0.021956	0.194067					-0.055444	0.346747
0.0396017	0.107648						0.167563					0.156336	0.273671	0.0412104	0.245284						0.160837					0.089076	0.163767	0.170087	0.160341					-0.0253133	0.181707					-0.055444	0.344522
0.0396017	0.339595						0.167563					0.120756	0.308367	0.0412104	0.346873						0.161047					0.246702	0.163979	0.170087	0.220187					-0.0253133	0.181707					-0.0878989	0.372592
0.077381	0.307312						0.200396					0.134387	0.198426	0.0214279	0.343127						0.172793					0.246702	0.154704	0.174835	0.283784					-0.0173736	0.17583					-0.0887991	0.404323
0.077381	0.267378						0.20925					0.134387	0.199509	0.0472422	0.256852						0.172793					0.219338	0.154713	0.174835	0.283784					-0.0173736	0.138256					-0.0857959	0.404323
0.0903711	0.353539						0.203223					0.126135	0.199509	0.0472422	0.256852						0.152586					0.20517	0.165487	0.0190281	0.229936					-0.0226659	0.138256					-0.0899117	0.408496
0.0983019	0.148988						0.143535					0.126135	0.212672	0.0334969	0.200038						0.15178					0.20517	0.165487	-0.0186671	0.259048					-0.0226659	0.138934					-0.0595686	0.408496
0.0937714	0.151037						0.155566					0.122657	0.247314	0.0530619	0.0756162						0.166117					0.153879	0.160384	-0.0186671	0.259048					-0.0226096	0.146364					-0.0315452	0.240277
0.0947345	0.119963						0.153645					0.122657	0.281225	0.0567297	0.316575						0.132686					0.153879	0.168679	-0.011353	0.346777					0.0220181	0.154476					-0.0256498	0.372544
0.0967384	0.0892823						0.153036					-0.0210868	0.281225	0.0567297	0.0758992						0.123639					0.0152097	0.175492	-0.0220574	0.20306					0.0333839	0.154476					-0.0240489	0.380354
0.0970414	0.351017						0.159656					-0.00761852	0.271509	0.0335179	0.179797						0.121613					0.0994577	0.175492	0.15849	0.20306					0.164185	0.143357					-0.0336827	0.380354
0.0818445	0.30019						0.159656					0.0643483	0.312448	0.0529472	0.436393						0.115576					0.0994577	0.158463	0.15849	0.275083					0.164185	0.143357					-0.0638142	0.353289
0.0737699	0.257358						0.159932					0.0643483	0.312448	0.036119	0.392756						0.116572					-0.0964909	0.160075	0.134206	0.275083					0.177194	0.140477					0.0685411	0.312845
0.0732047	0.366072						0.157551					0.0259887	0.267824	0.0193672	0.392756						0.116572					-0.112355	0.160075	0.115769	0.317879					0.194239	0.136553					0.0769815	0.323737
0.0732047	0.325095						0.157551					0.0259887	0.370571	0.0337106	0.421712						0.121176					-0.109437	0.155294	0.148823	0.317879					0.275142	0.137973					0.0769815	0.335521
0.0872827	0.352423						0.160683					0.0855798	0.350437	0.0337106	0.317192						0.118697					-0.0706051	0.160221	0.149519	0.25849					0.249887	0.157746					-0.00517042	0.333759
0.0860634	0.352423						0.146808					0.0855798	0.256805	0.0241455	0.288432						0.127882					-0.111825	0.160221	0.149519	0.25849					0.230536	0.140053					-0.0213334	0.303489
0.0860634	0.330824						0.155486					0.115034	0.30217	0.0306625	0.379691						0.127882					-0.0387782	0.158476	0.118065	0.282158					0.192073	0.149262					-0.0164842	0.314153
0.0868028	0.30308						0.18567					0.115034	0.380064	0.041722	0.379691						0.135412					-0.0147152	0.156581	0.103985	0.322395					0.00470689	0.142371					-0.0164842	0.318356
0.080786	0.274341						0.18567					-0.0489122	0.380064	0.0398869	0.403708						0.135412					0.00826486	0.167651	0.14646	0.350903					0.210559	0.145857					-0.0593721	0.282698
0.0438184	0.334						0.162339					-0.0489122	0.293526	0.0458861	0.402128						0.132195					0.0231333	0.167638	0.14646	0.350903					0.252577	0.151253					0.00809333	0.231955
0.0428618	0.334						0.177939					-0.0365273	0.293526	0.0568525	0.402128						0.132195					0.0271562	0.164632	-0.0172987	0.271501					0.252577	0.147787					0.0926149	0.264842
0.0428618	0.308469						0.16751					0.00939163	0.297989	0.0568525	0.375943						0.16318					0.00737392	0.164632	0.0125908	0.271501					0.233007	0.139315					0.0926149	0.264842
0.0427068	0.351298						0.18604					0.00939163	0.286483	0.0579749	0.102951						0.173346					0.0162587	0.160337	0.0125908	0.218148					0.279387	0.146077					-0.0557906	0.249586
0.0427068	0.351298						0.18604					0.00212523	0.235852	0.0579749	0.233385						0.173346					0.0491557	0.185974	0.00402269	0.273779					0.295598	0.146077					0.0344965	0.249586
0.0467196	0.36296						0.191969					0.0319713	0.235852	0.0408794	0.376009						0.149786					0.142053	0.216853	0.00402269	0.310477					0.192016	0.141602					0.0244702	0.230089
0.047183	0.369156						0.142923					0.145534	0.195878	0.0308498	0.0895878						0.141669					0.142053	0.215637	-0.0176985	0.303387					0.123865	0.141602					0.124895	0.230089
0.0507624	0.369156						0.14718					0.145534	0.195878	0.0424256	0.0380378						0.132209					0.0727758	0.211645	-0.0200813	0.294349					0.0633503	0.147369					0.124895	0.256945
0.0948047	0.38607						0.14718					0.0896483	0.224793	0.0455979	0.0495957						0.11538					0.0945271	0.198052	-0.0162967	0.169934					0.0633503	0.197644					0.115524	0.276694
0.0924326	0.382108						0.168975					0.114101	0.19487	0.0455979	0.118168						0.163595					0.180218	0.161959	-0.00108406	0.157028					0.167139	0.149856					-0.0429769	0.289559
0.0873375	0.396413						0.186512					0.0196862	0.194837	0.0468773	0.183671						0.146253					0.180218	0.167533	-0.00108406	0.160219					0.167139	0.149856					0.0764925	0.31057
0.039734	0.377459						0.186512					-0.0241405	0.195201	0.0503309	0.207122						0.132929					-0.0749289	0.167533	0.153325	0.150579					-0.0138954	0.176451					-0.0195033	0.309054
0.039734	0.213207						0.180584					0.021178	0.199854	0.0458898	0.186227						0.126772					0.0807443	0.17047	0.153325	0.149334					0.120505	0.159663					0.0479211	0.213111
0.0387809	0.139977						0.153985					0.021178	0.209394	0.0529197	0.336544						0.126772					-0.0207917	0.169732	0.171694	0.149334					0.120505	0.138127					0.119466	0.216715
0.0384374	0.140279						0.165599					0.0102062	0.209394	0.0334366	0.336544						0.11588					-0.0362299	0.166268	0.171694	0.230911					0.0503136	0.138127					0.119466	0.223013
0.0384374	0.159827						0.169877					-0.0754429	0.19675	0.0435048	0.295249						0.139003					-0.0365442	0.167415	0.190778	0.230911					0.0503136	0.132352					0.0354423	0.223652
0.0426586	0.159827						0.169877					0.0728262	0.19675	0.0506175	0.253679						0.139003					-0.100667	0.165579	0.190778	0.217776					0.197313	0.213759					0.0354423	0.223652
0.0426586	0.350068						0.152017					0.0511087	0.205699	0.0573945	0.296245						0.146454					-0.107427	0.18658	0.0989693	0.179286					0.0541223	0.181807					0.0471697	0.218028
0.0476363	0.375795						0.172256					-0.0844086	0.203118	0.0568841	0.296245						0.146454					-0.100096	0.18658	0.124467	0.185921					0.0541223	0.160611					0.0510885	0.225819
0.0624383	0.31339						0.160478					-0.0844086	0.208105	0.0350485	0.0956025						0.119471					-0.0872399	0.160669	0.124467	0.203087					0.0240157	0.173802					0.0618747	0.232605
0.036294	0.370928						0.207394					0.0793719	0.208105	0.0393693	0.12061						0.115366					-0.0325175	0.171267	0.0787976	0.21781					0.0415638	0.188515					0.056756	0.230214
0.0345173	0.149179						0.209216					0.0793719	0.206005	0.0393693	0.0176001						0.115513					0.0277785	0.195207	0.14089	0.220592					0.0415638	0.188515					-0.0185996	0.243531
0.0336885	0.149179						0.200762					0.0778709	0.206005	0.0360863	0.0176001						0.115513					0.0277785	0.195207	0.14089	0.286408					0.147108	0.183795					0.0568308	0.2247
0.0336885	0.170615						0.191979					0.0778709	0.195135	0.0260382	0.0210177						0.122189					0.0361108	0.179082	0.170282	0.315979					0.0582007	0.170227					-0.0245237	0.227137
0.0365561	0.0760766						0.191979					0.0110382	0.258457	0.0126494	0.0210177						0.127572					0.0361108	0.159184	0.195748	0.310163					0.0664055	0.151757					0.159164	0.223431
0.034711	0.0760766						0.184141					-0.0582002	0.229216	0.0499707	0.019228						0.127572					-0.0896983	0.159184	0.185577	0.349492					0.0664055	0.162473					0.0789267	0.277789
0.034711	0.073387						0.140302					-0.105725	0.201063	0.0433121	0.019228						0.136824					-0.0230836	0.159954	0.190776	0.353385					-0.0242593	0.199125					0.170583	0.341649
0.0509842	0.073387						0.140302					-0.0838458	0.201063	0.0440082	0.0572979						0.136824					-0.0230836	0.185893	0.198213	0.279682					-0.00715756	0.188682					0.170139	0.364227
0.0657415	0.0925816						0.140621					-0.0838458	0.240895	0.043239	0.0572979						0.146116					-0.0372627	0.185893	0.198652	0.235377					0.00546701	0.190808					0.204799	0.364227
0.0766464	0.202459						0.145782					-0.0751016	0.339159	0.0381806	0.0166967						0.133435					-0.0965896	0.169195	0.198652	0.224038					0.00587939	0.139814					0.204799	0.321602
0.0900552	0.20321						0.159655					-0.0751016	0.339159	0.0415267	0.0287588						0.123228					-0.0965896	0.18355	0.155039	0.224038					-0.0194432	0.133172					0.189226	0.333351
0.0508396	0.20321						0.159655					-0.0882011	0.298752	0.0336585	0.0203981						0.11557					0.0022546	0.195781	0.191036	0.276014					-0.0194432	0.133885					0.189226	0.333351
0.0367255	0.111207						0.145944					0.0504706	0.281616	0.0327367	0.0126593						0.116972					0.0102465	0.199121	0.196341	0.276014						0.132663					0.198052	0.341024
0.035918	0.287675						0.145944					0.0504706	0.298554	0.0222026	0.0126593						0.123306					0.0941813	0.191931	0.196341	0.266306						0.134235					0.198052	0.352434
0.0367539	0.193751						0.140799					-0.0207996	0.315442	0.0495229	0.0339999						0.123306					-0.0799551	0.202632	0.1853	0.25516						0.134235					0.19434	0.352434
0.0364401	0.291123						0.137725					0.000685089	0.366315	0.0529656	0.0339999						0.172611					0.139139	0.202632	0.187631	0.25516						0.1331					0.19434	0.355722
0.0335342	0.291123						0.139745					-0.0107859	0.366315	0.0529656	0.0396817						0.178932					0.139139	0.203699	0.194678	0.321416						0.136298					0.193162	0.302451
0.0326497	0.215622						0.156165					-0.0107859	0.374236	0.037523	0.139579						0.178932					0.194706	0.223297	0.194678	0.324656						0.136298					0.193162	0.239724
0.0326497	0.255331						0.142266					-0.0701779	0.374236	0.0326653	0.139579						0.157461					0.26496	0.223297	0.167031	0.30579						0.131727					0.113295	0.223605
0.0362022	0.255331						0.147903					-0.0357424	0.20742	0.0186811	0.220974						0.200068					0.26496	0.210457	0.119539	0.216105						0.132852					0.00991099	0.219115
0.0398481	0.386979						0.143001					-0.0330439	0.327517	0.0185732	0.220974						0.189891					0.0956	0.211009	0.184081	0.216105						0.131553					0.179199	0.22254
0.0355877	0.175056						0.143001					-0.041876	0.342738	0.0478733	0.22624						0.179768					0.0741669	0.203235	0.195093	0.228588						0.144431					0.179199	0.22254
0.0355877	0.175056						0.148777					-0.0480977	0.342738	0.0473775	0.22624						0.197672					0.282988	0.17863	0.195093	0.178704						0.146832					0.15282	0.253444
0.0572326	0.269986						0.153814					0.0874899	0.297235	0.04904	0.059928						0.190005					0.288891	0.17863	0.199138	0.266519						0.180137					0.15282	0.254649
0.0704459	0.269986						0.147739					0.0725276	0.253053	0.0512011	0.059928						0.190005					0.288891	0.230941	0.199138	0.261408						0.180137					0.182348	0.227731
0.038048	0.313723						0.141553					0.0868505	0.270355	0.0483199	0.0594834						0.155925					0.119542	0.229564	0.175446	0.331122						0.139026					0.182348	0.227731
0.038048	0.313723						0.14984					0.102149	0.306212	0.0532883	0.0594834						0.155925					0.0728632	0.207774	0.174594	0.365575						0.139026					0.194507	0.224388
0.0322537	0.249358						0.14984					0.222767	0.292354	0.0532883	0.0120243						0.136869					0.0732462	0.200712	0.171595	0.365575						0.13154					0.194507	0.273351
0.0317158	0.249358						0.144501					0.222767	0.34171	0.0510601	0.0135447						0.165554					0.122044	0.258973	0.184924	0.342223						0.13154					0.0742351	0.275617
0.0317158	0.346786						0.144501					-0.0317169	0.34171	0.0521547	0.0160341						0.175366					0.155646	0.256054	0.185341	0.342223						0.15642					0.0742351	0.275617
0.0506845	0.322874						0.148974					0.0163702	0.30251	0.0542221	0.0479128						0.175366					0.138813	0.263135	0.177827	0.309044						0.184535					0.0993878	0.243758
0.0374582	0.342002						0.208125					0.0163702	0.277253	0.0542221	0.0479128						0.134244					0.164312	0.229872	0.154066	0.191513						0.178032					0.13908	0.245108
0.0331599	0.342002						0.204102					0.0888829	0.291307	0.0543766	0.0433383						0.181524					-0.0685901	0.198679	0.163839	0.152137						0.148876					0.13908	0.248303
0.0331599	0.269121						0.204102					0.12835	0.344052	0.0539952	0.0233856						0.181524					-0.0108754	0.224246	0.163839	0.161767						0.13635					0.13408	0.240159
0.0384531	0.269121						0.152394					0.12835	0.203635	0.0494681	0.0195565						0.21251					-0.0108754	0.233382	0.17708	0.159555						0.135789					0.119201	0.240749
0.0324989	0.263721						0.152394					0.133004	0.303756	0.0551552	0.0200945						0.217525					0.0714593	0.232776	0.189521	0.195248						0.138496					0.196819	0.240749
0.0324989	0.297101						0.175537					0.133004	0.303756	0.0560317	0.0200945						0.217525					0.0714593	0.262678	0.189521	0.182413						0.138496					0.196819	0.243835
0.0494411	0.361085						0.161306					0.150179	0.252658	0.0560317	0.0168696						0.213592					0.255689	0.262678	0.130256	0.161525						0.139881					0.176531	0.243835
0.0393035	0.34281						0.139707					0.150179	0.252658	0.0476089	0.0277947						0.153782					0.255689	0.194443	0.130256	0.151092						0.147445					-0.0852071	0.240692
0.046653	0.328101						0.139707					0.0859139	0.209963	0.0110966	0.0157698						0.153782					0.21231	0.196723	0.105752	0.151092						0.147445					0.135884	0.216366
0.0666037	0.124674						0.133868					0.150714	0.209963	0.0266226	0.0157698						0.197486					0.161567	0.196723	0.0793829	0.150125						0.14145					0.1449	0.22706
0.0732839	0.101178						0.237206					0.150714	0.225111	0.0569114	0.0125092						0.201584					0.249896	0.195245	0.0285087	0.153587						0.148914					0.112704	0.238881
0.062073	0.105502						0.194168					0.0666163	0.27864	0.0569114	0.0134003						0.201584					0.261048	0.178267	0.0805553	0.156715						0.153074					0.145298	0.250541
0.0460931	0.0831944						0.16673					0.0666163	0.281915	0.0165249	0.0148582						0.195216					0.261048	0.179301	0.120349	0.238855						0.153074					0.145298	0.247596
0.032365	0.0805853						0.183886					0.0608539	0.283049	0.00735839	0.0143157						0.127274					-0.0814752	0.179301	0.120349	0.238855						0.14547					0.138331	0.213789
0.0786087	0.0805853						0.205333					0.0761918	0.287655	0.00830864	0.0164587						0.143548					0.0945392	0.172867	0.0265431	0.262611						0.13342					-0.00115017	0.213681
0.0786087	0.209687						0.205333					0.115105	0.329179	0.0255712	0.0662005						0.14108					0.0335379	0.169197	0.00498965	0.284334						0.134419					-0.0363582	0.210904
0.0864154	0.209687						0.198036					0.142866	0.330329	0.0223991	0.0741463						0.138325					0.110065	0.181907	0.00498965	0.284334						0.178958					-0.0354618	0.219834
0.0931405	0.184676						0.177557					0.0800794	0.319069	0.0183147	0.0741463						0.145702					0.0859267	0.181907	-0.00679924	0.242079						0.191557					-0.0407422	0.222193
0.0330715	0.204094						0.15611					-0.0399865	0.270413	0.0192163	0.0193151						0.145702					-0.00632095	0.208493	0.0287577	0.208259						0.194535					-0.0489086	0.222193
0.0330715	0.244066						0.16881					-0.0149513	0.309045	0.0395673	0.0344212						0.146966					0.0933939	0.195883	0.0585976	0.25923						0.196892					-0.0489086	0.218219
0.0969115	0.251341						0.212421					0.0633526	0.225462	0.0395673	0.0344212						0.143002					0.131191	0.195883	0.13479	0.25923						0.196892					0.142405	0.213694
0.0814351	0.33343						0.197002					0.0235467	0.199729	0.0545662	0.0139321						0.143002					0.104844	0.201658	-0.00150213	0.181246						0.188375					0.142405	0.214538
0.0767142	0.293586						0.213974					0.0235467	0.21134	0.0579161	0.0220115						0.150404					0.104844	0.201658	-0.0229598	0.292686						0.209892					0.141886	0.211829
0.0892645	0.309575						0.210997					-0.0710384	0.209293	0.049347	0.0292578						0.131					-0.0790785	0.209486	-0.0229598	0.305354						0.202458					0.141886	0.211721
0.049981	0.390064						0.204611					-0.0709276	0.209293	0.0565106	0.0292578						0.143793					0.00347525	0.197471	-0.0227426	0.242727						0.197743					0.105951	0.217447
0.049981	0.324411						0.141048					-0.0709276	0.202204	0.0560282	0.0127199						0.177225					0.165724	0.18509	-0.0210731	0.249262						0.193544					-0.0213386	0.226411
0.0644057	0.383213						0.141048					-0.0641356	0.254854	0.042463	0.0791106						0.177225					0.108583	0.18509	-0.022341	0.27574						0.138723					-0.0862132	0.251553
0.0644057	0.390431						0.134608					0.206486	0.237633	0.040133	0.0423657						0.148696					0.178418	0.167282	-0.0179323	0.27574						0.142098					-0.0572361	0.222516
0.0723421	0.341141						0.135493					0.206486	0.24424	0.0435155	0.0423657						0.168792					0.23681	0.170173	-0.00260457	0.204865						0.142098					-0.0572361	0.221867
0.0488921	0.200041						0.134317					0.18963	0.259344	0.0519935	0.0333901						0.154654					0.21461	0.170173	-0.00260457	0.195889						0.147753					-0.0513731	0.221052
0.086518	0.153546						0.136735					0.0974564	0.259344	0.0521634	0.103204						0.176226					0.21461	0.200752	-0.0229971	0.206095						0.158648					-0.0513731	0.219567
0.0736421	0.153546						0.136735					0.049756	0.249673	0.0509888	0.14405						0.176226					0.138685	0.268102	-0.0181928	0.172889						0.158648					-0.0856396	0.213663
0.0890374	0.3075						0.133351					0.0445792	0.249673	0.0530054	0.0355735						0.184897					0.135826	0.268102	-0.0171462	0.164142						0.15581					0.179134	0.216713
0.0738426	0.3075						0.133351					0.0406138	0.204023	0.0421817	0.0500993						0.191597					0.135826	0.263598	-0.0171462	0.159022						0.1937					0.179134	0.21388
0.0526281	0.307523						0.134362					0.0533814	0.21505	0.0368444	0.0500993						0.126533					0.170688	0.263598	-0.0026968	0.146411						0.205886					0.129659	0.213941
0.0754112	0.191748						0.137395					0.0668113	0.210786	0.0368444	0.051346						0.145977					0.238809	0.232415	0.0284129	0.148432						0.205886					0.176418	0.214788
0.0882006	0.191748						0.137395					0.128893	0.21609	0.0277014	0.0218517						0.131584					0.238809	0.243878	0.0185168	0.148432						0.19005					0.176418	0.2192
0.0801268	0.351486						0.133075					-0.0419958	0.27946	0.0248195	0.0126691						0.132099					-0.088861	0.245602	0.0185168	0.152416						0.193271					0.131164	0.218178
0.0779523	0.374601						0.136196					0.0716127	0.275169	0.0158637	0.379661						0.132099					-0.088861	0.222206	-0.0256096	0.155523						0.193271					0.131164	0.218516
0.0914338	0.334894						0.133083					0.0171832	0.286269	0.019504	0.339354						0.151974					-0.103132	0.222206	-0.0252219	0.17717						0.210096					0.0477061	0.217255
0.0784123	0.199532						0.133083					0.112943	0.327614	0.0211217	0.291571						0.151974					-0.102572	0.217571	-0.0252219	0.17717						0.209973					0.045507	0.214734
0.0909172	0.199532						0.133069					0.112943	0.327614	0.0256121	0.405353						0.173189					-0.102572	0.217571	-0.00885423	0.177446						0.209973					0.0397818	0.210774
0.0953062	0.218838						0.143474					0.136369	0.262936	0.0474361	0.119098						0.173189					-0.0317258	0.211766	-0.0235099	0.178727						0.212839					0.04592	0.210327
0.0979064	0.140641						0.146654					0.136369	0.278789	0.00971552	0.119098						0.16695					0.0108161	0.211766	-0.0235099	0.178727						0.182288					0.0265578	0.210326
0.0935987	0.34489						0.180504					0.112923	0.278789	0.0228096	0.134586						0.138639					0.00172999	0.171678	-0.0196096	0.218733						0.182288					0.130722	0.210379
0.0417767	0.34489						0.180504					0.112923	0.284869	0.0318673	0.134586						0.155158					-0.0736643	0.213247	-0.0196096	0.196925						0.145494					0.133833	0.210379
0.0417767	0.331275						0.139432					-0.0234928	0.303471	0.0457062	0.251776						0.155028					-0.049587	0.213247	-0.0244531	0.176617						0.188161					0.128806	0.212624
0.0935718	0.34942						0.139432					-0.0448803	0.303471	0.0457062	0.251776						0.155028					-0.100958	0.201881	-0.0255434	0.14575						0.184399					0.150882	0.212624
0.0925966	0.394265						0.133152					-0.0448803	0.311602	0.0149161	0.340955						0.136282					-0.0700561	0.2166	-0.0255434	0.229356						0.184399					0.209811	0.211902
0.0530381	0.394265						0.133152					0.185713	0.246046	0.0302937	0.424712						0.135814					-0.0234526	0.2166	-0.0144807	0.18125						0.173447					0.209811	0.211571
0.0360136	0.354843						0.144973					0.185713	0.209341	0.0329653	0.171345						0.161787					-0.0444994	0.194415	-0.0204354	0.166723						0.134313					0.0436505	0.21673
0.0420544	0.354843						0.157025					0.162741	0.251137	0.0380743	0.237868						0.145677					0.0295461	0.206572	-0.0173976	0.166723						0.179342					0.107435	0.210343
0.0420544	0.317155						0.18589					0.162741	0.22507	0.0461147	0.237868						0.204132					0.0747598	0.198632	-0.0110132	0.147375						0.179342					0.107435	0.211223
0.0585172	0.157703						0.179815					0.0141742	0.20399	0.0536399	0.0573893						0.205064					-0.0661907	0.198632	-0.00676679	0.179693						0.178143					0.129837	0.210327
0.0761309	0.0889883						0.1494					-0.000592869	0.20399	0.0536399	0.252549						0.205064					-0.109054	0.195238	-0.0103864	0.196127						0.178143					0.168418	0.216404
0.0681597	0.137066						0.137992					0.046248	0.242655	0.0384531	0.252549						0.197321					-0.0343167	0.195238	-0.023682	0.196127						0.166025					0.168418	0.216404
0.0639343	0.132236						0.13739					0.046248	0.235507	0.0455902	0.366373						0.181945					-0.0343167	0.191418	-0.0255164	0.155144						0.180426					0.189278	0.211571
0.0639343	0.298092						0.140426					0.0443947	0.20916	0.0335477	0.366373						0.181945					-0.110453	0.154465	0.120543	0.145812						0.185471					0.189278	0.22255
0.0780902	0.215886						0.140426					0.0443947	0.20916	0.0483305	0.35145						0.173457					-0.0899906	0.156409	0.120543	0.14608						0.193013					0.199967	0.221927
0.088457	0.135586						0.142794					0.017685	0.204571	0.0586723	0.338958						0.123293					-0.0640227	0.156056	0.106806	0.14608						0.199144					0.199967	0.221927
0.088457	0.135586						0.155142					0.249025	0.259141	0.0586723	0.295233						0.123293					-0.01255	0.159671	0.114448	0.157284						0.200242					0.202561	0.215166
0.095809	0.0843741						0.155142					0.249025	0.264332	0.0529078	0.128252						0.123922					-0.104773	0.159671	-0.021336	0.16944						0.203228					0.202561	0.210327
0.0873911	0.0843741						0.144484					0.245379	0.264332	0.0166916	0.128252						0.131549					-0.110646	0.156476	-0.021336	0.16944						0.203228					0.159464	0.210327
0.072799	0.083732						0.153762					0.179007	0.227962	0.0232228	0.337246						0.145691					-0.103178	0.15573	0.159262	0.177471						0.164669					0.194245	0.211018
0.0902744	0.0965647						0.159462					0.184594	0.243809	0.0578694	0.316417						0.145691					-0.0968676	0.155354	0.111395	0.183362						0.164669					0.194245	0.214926
0.0409996	0.112871						0.159462					0.214801	0.238507	0.0556728	0.321865						0.129485					-0.0238588	0.156357	0.0702878	0.1574						0.174247					0.142714	0.218374
0.0415694	0.112871						0.149396					0.214801	0.226403	0.0459715	0.192435						0.129485					-0.0855541	0.168456	0.17166	0.146435						0.178284					0.142714	0.218374
0.0415694	0.226543						0.137881					0.0552421	0.231466	0.0328172	0.192435						0.125306					-0.067267	0.168456	0.141202	0.149451						0.178284					0.0946042	0.210501
0.0535318	0.226543						0.140059					0.0846432	0.231466	0.0187188	0.147856						0.121027					-0.0872848	0.163269	0.0868491	0.162435						0.157449					0.13918	0.235161
0.0527664	0.262513						0.137251					-0.0184946	0.233118	0.0455058	0.0896678						0.123397					-0.0653185	0.163269	0.0868491	0.162435						0.159171					0.148939	0.235161
0.0527664	0.29181						0.134979					-0.0184946	0.233118	0.045379	0.102888						0.14805					-0.0232816	0.154654	0.138463	0.271102						0.159171					0.124231	0.244237
0.0666008	0.29181						0.136105					-0.0680075	0.223464	0.0576508	0.0372246						0.130018					-0.0798252	0.160533	0.138463	0.28397						0.14445					0.145188	0.244237
0.0396289	0.235143						0.191289					-0.087344	0.303788	0.0536441	0.0372246						0.124949					-0.0766969	0.160533	0.125651	0.28397						0.14445					0.055099	0.239166
0.0688744	0.182669						0.207412					-0.087344	0.21145	0.0536441	0.29359						0.134549					-0.108957	0.189611	0.00135534	0.22927						0.132485					0.0589366	0.213717
0.0846657	0.251384						0.211042					-0.0770761	0.219139	0.0500988	0.29359						0.134549					-0.0554638	0.189611	0.0791155	0.286399						0.132913					0.0199096	0.211531
0.0767073	0.251384						0.21282					-0.0770761	0.236379	0.0326981	0.254179						0.126601					-0.0652867	0.173527	0.0680751	0.262099						0.134293					0.122854	0.216317
0.0823696	0.140926						0.21282					-0.0760721	0.241136	0.0203181	0.201484						0.126601					-0.0781606	0.166236	0.0455167	0.280035						0.134293					0.122854	0.228531
0.0966195	0.326326						0.20238					0.0308166	0.197615	0.0161182	0.323599						0.129848					-0.00984081	0.175727	0.0481045	0.297969						0.188811					0.00779918	0.21517
0.0823649	0.36165						0.230604					0.0308166	0.196925	0.053352	0.17921						0.129848					0.0348386	0.197017	0.0270778	0.297969						0.183392					0.0168702	0.210327
0.0744616	0.344881						0.220843					-0.0181064	0.224825	0.0372494	0.0697194						0.142867					0.0369043	0.215505	-0.00994661	0.229402						0.176294					0.0168702	0.210777
0.0965144	0.262752						0.215208					-0.00965538	0.20857	0.0205708	0.0591394						0.13497					-0.0797079	0.215848	0.0647182	0.229402						0.151022					0.0538006	0.210347
0.0862753	0.300384						0.209107					0.0562588	0.195469	0.0126902	0.0410616						0.125479					-0.0270345	0.189161	0.0976	0.194886						0.133372					0.0538006	0.210634
0.0591394	0.300384						0.141395					0.0562588	0.209868	0.0157134	0.023828						0.13037					-0.0270345	0.195813	0.0812018	0.266651						0.131823					0.215298	0.210627
0.0591394	0.293						0.145199					-0.000637881	0.211368	0.0172053	0.306637						0.13037					-0.0668	0.195813	0.074552	0.289577						0.131823					0.215298	0.213958
0.0614946	0.259587						0.145199					-0.000637881	0.211368	0.0256045	0.214037						0.136777					-0.109351	0.172415	0.135298	0.289577						0.131945					0.21048	0.213958
0.0808685	0.301189						0.151573					-0.0643627	0.208048	0.0256045	0.19641						0.136777					-0.0944139	0.185297	0.140884	0.190519						0.132077					0.17688	0.212283
0.0860228	0.220767						0.16497					-0.0672754	0.202391	0.0580246	0.373497						0.127813					-0.0944139	0.16692	0.102626	0.289005						0.136971					0.142439	0.219075
0.0883722	0.136508						0.16497					-0.0638953	0.200786	0.0570646	0.301843						0.127813					-0.11011	0.157771	0.148599	0.289005						0.137974					0.142439	0.219075
0.0708557	0.115959						0.161564					-0.0721009	0.198985	0.0586538	0.339591						0.134656					0.0203294	0.155208	0.12071	0.341725						0.137974					0.045389	0.210766
0.0708557	0.0721146						0.204418					0.0267547	0.19748	0.0586538	0.339591						0.204069					-0.111515	0.154556	0.186352	0.351637						0.132296					0.0572112	0.210405
0.092987	0.0776084						0.229078					0.0496133	0.195997	0.013769	0.304819						0.198222					-0.106381	0.196116	0.165208	0.351637						0.13419					0.0576873	0.210327
0.088669	0.0776084						0.229078					0.0871754	0.195997	0.0249373	0.260396						0.198222					-0.108115	0.198902	0.157461	0.343565						0.135487					0.0875058	0.213686
0.060621	0.0900806						0.203357					0.0481083	0.202331	0.0327339	0.220726						0.136871					-0.0821026	0.198902	-0.0115939	0.226362						0.135487					0.0584276	0.215574
0.060621	0.110257						0.207771					0.095714	0.219912	0.0327339	0.307704						0.136871					-0.0821026	0.180389	-0.0115939	0.226362						0.13435					0.0583363	0.215574
0.0767664	0.149482						0.207771					-0.0650216	0.291831	0.0413713	0.307704						0.167811					-0.100288	0.1757	0.0931365	0.281232						0.13435					0.16608	0.216785
0.0867115	0.149482						0.230274					-0.037141	0.210931	0.0293697	0.271533						0.148215					-0.100288	0.179071	0.105499	0.304904						0.13311					0.16608	0.220682
0.0965922	0.246296						0.232265					-0.0121943	0.20871	0.0225643	0.336946						0.123103					-0.0807745	0.165886	0.105499	0.297276						0.143291					0.146625	0.262027
0.0502611	0.19561						0.232265					-0.0240943	0.208576	0.0482694	0.336946						0.123103					-0.0807745	0.200431	0.0974237	0.172998						0.140579					0.194173	0.288425
0.0417195	0.19561						0.233414					-0.0240943	0.213949	0.0482694	0.371452						0.116332					-0.089713	0.189689	0.0974237	0.191733						0.136645					0.194173	0.288699
0.0417195	0.378422						0.196752					-0.0864866	0.205419	0.034276	0.371411						0.219307					-0.101941	0.224194	-0.0107685	0.190183						0.139984					0.201707	0.288699
0.0777626	0.2697						0.196752					-0.00886381	0.343393	0.0291517	0.371411						0.237583					-0.0425045	0.224194	-0.0107685	0.193368						0.131468					0.201707	0.307692
0.0513438	0.316565						0.148729					-0.00886381	0.268494	0.0390946	0.395622						0.234191					-0.0345922	0.159518	-0.0230573	0.203117						0.132491					0.196521	0.309935
0.0723975	0.236039						0.194374					-0.092983	0.227909	0.0533881	0.395622						0.184604					-0.0345922	0.161826	-0.0115533	0.203117						0.132491					0.196521	0.311367
0.0903989	0.0693402						0.193947					-0.0140847	0.217783	0.0423109	0.39148						0.15302					0.0487954	0.161826	-0.0115533	0.203527						0.131748					0.116009	0.318678
0.0792252	0.257565						0.193947					0.087173	0.227848	0.0251378	0.305499						0.172072					0.0487954	0.165194	-0.00482912	0.203527						0.131481					0.0924179	0.290993
0.0792252	0.174855						0.176238					0.087173	0.227848	0.0151357	0.305499						0.195295					-0.0247125	0.175024	0.0462422	0.205058						0.131481					0.0924179	0.299997
0.0869072	0.171958						0.136202					0.0107389	0.217853	0.0144688	0.360059						0.195295					-0.1107	0.175024	0.0211455	0.180066											0.213795	0.25984
0.0770555	0.171958						0.189172					0.11111	0.209528	0.0400797	0.139989						0.187501					-0.0925077	0.167684	0.047639	0.193201											0.213795	0.247326
0.0766591	0.0770309						0.189172					0.11111	0.213643	0.0242629	0.0626373						0.168153					-0.101564	0.233142	0.126238	0.241777											0.208134	0.270431
0.0756034	0.243908						0.187343					0.0102497	0.206227	0.0387851	0.0454268						0.183527					-0.101564	0.233142	0.126238	0.214999											0.208134	0.274894
0.0786159	0.243908						0.187343					-0.0209469	0.204524	0.0219139	0.0576916						0.1413					-0.0529782	0.219764	0.0980868	0.236995											0.145228	0.210413
0.0624102	0.267772						0.200076					-0.0811444	0.195374	0.0173145	0.0576916						0.15484					-0.00521982	0.24606	0.174415	0.223428											0.134861	0.210486
0.0409387	0.267772						0.172686					0.0122172	0.196	0.0295699	0.347477						0.181115					-0.0710867	0.24606	0.174415	0.276971											0.173375	0.210486
0.0409387	0.128173						0.195277					0.0122172	0.194318	0.0295699	0.394962						0.20195					-0.0731329	0.221708	0.173754	0.276971											0.173375	0.210414
0.0349399	0.0701516						0.189656					-0.104808	0.194258	0.0195503	0.282947						0.18663					-0.0965565	0.289414	0.109869	0.281333											0.17202	0.21107
0.0349399	0.0714887						0.196795					-0.104356	0.194619	0.0375819	0.386949						0.209311					-0.0718158	0.249045	0.0439337	0.171244											0.17202	0.211181
0.0698838	0.0714887						0.207912					-0.0980403	0.194619	0.0415582	0.0476518						0.205446					-0.0979938	0.271306	0.137844	0.187861											-0.015828	0.215607
0.0853444	0.125837						0.217163					-0.0842489	0.198152	0.0385517	0.0476518						0.189787					0.0966473	0.255386	-0.0203656	0.187861											0.226897	0.212611
0.0940114	0.172152						0.218522					-0.0580089	0.198152	0.0377874	0.0552882						0.189787					0.0966473	0.255386	-0.00754825	0.223773											0.226897	0.211957
0.0695996	0.172152						0.223461					-0.0879709	0.196909	0.0410639	0.0552882						0.122785					0.0900736	0.199282	-0.00754825	0.273678											0.225786	0.22397
0.0813363	0.225827						0.223461					-0.0708248	0.197338	0.0566986	0.0190819						0.122785					-0.0776462	0.214501	0.0552645	0.273678											0.209655	0.22397
0.0693063	0.225827						0.171073					-0.0708248	0.223713	0.0224283	0.0190819						0.116392					0.00907306	0.214501	0.0596275	0.260561											0.2115	0.224243
0.0662367	0.3005						0.171073					-0.0782355	0.194311	0.0586102	0.0179344						0.12164					0.0165775	0.289344	0.0596275	0.194871											0.219547	0.224243
0.0662367	0.180077						0.184352					-0.0797636	0.195466	0.0595489	0.0179344						0.131146					-0.0757224	0.289344	0.01467	0.211751											0.219547	0.219965
0.0639107	0.0734967						0.189679					-0.0564993	0.194297	0.0595489	0.0209577						0.117796					-0.102295	0.225185	-0.02196	0.240896											0.182511	0.219897
0.0621817	0.0876288						0.189679					-0.0564993	0.20385	0.0595016	0.0209577						0.117387					-0.0582961	0.232058	0.0201616	0.240896											0.195855	0.21033
0.0574313	0.111873						0.169232					-0.0894979	0.20385	0.0595632	0.085174						0.118611					0.0159222	0.232058	0.046113	0.19315											0.195855	0.210328
0.0646266	0.111873						0.170882					-0.103457	0.195987	0.0595632	0.0903422						0.118611					0.0159222	0.227056	0.0487021	0.214002											0.11435	0.212801
0.0507602	0.266828						0.173645					0.0520788	0.212007	0.0595755	0.0903422						0.115452					0.0264558	0.21356	0.108592	0.199544											0.11435	0.214289
0.0784303	0.283266						0.173645					0.0520788	0.210464	0.0596777	0.0378058						0.115452					-0.0977856	0.195809	0.143672	0.295208											0.0382906	0.21358
0.057239	0.283266						0.150802					0.0600838	0.210464	0.0596777	0.177662						0.115877					-0.0987598	0.195809	0.110312	0.298454											0.0382906	0.217953
0.057239	0.212836						0.150802					0.00947926	0.343532	0.059523	0.177662						0.115877					-0.0987598	0.154592	0.0831528	0.283546											-0.0182381	0.250552
0.0566539	0.250598						0.134066					-0.0754933	0.194235	0.0589518	0.107205						0.119551					-0.079206	0.155141	0.180676	0.2794											-0.0182381	0.25075
0.036862	0.261649						0.134551					-0.0748369	0.194193	0.0595893	0.232639						0.119551					-0.0498723	0.155141	0.107008	0.2794											-0.00233382	0.274646
0.0378609	0.322711						0.136182					-0.045921	0.196148	0.0596723	0.232639						0.115208					-0.0487704	0.176732	0.0774826	0.261152											-0.00233382	0.273438
0.07004	0.29843						0.136182					-0.045921	0.20047	0.059696	0.142899						0.119479					-0.10453	0.171672	0.0774826	0.163984											-0.0422104	0.279705
0.0678729	0.29843						0.189614					0.0801187	0.207028	0.059696	0.343549						0.1152					0.175465	0.160283	0.0598761	0.163984											0.146522	0.266657
0.0644265	0.212727						0.189614					0.109922	0.207028	0.0596736	0.194928						0.1152					0.175465	0.154743	0.091832	0.164788											0.146522	0.284123
0.0644265	0.212727						0.184515					0.0902551	0.194648	0.0596736	0.194928						0.115219					0.0185959	0.154622	0.133829	0.172324											0.111833	0.320402
0.0719959	0.161527						0.171954					0.0250437	0.224095	0.0596422	0.409672						0.128503					-0.0329241	0.154622	0.142383	0.211668											0.0420802	0.323054
0.0834688	0.258496						0.156398					0.0250437	0.224095	0.0590541	0.398996						0.128503					-0.0453344	0.155877	0.135384	0.211668											0.112954	0.328166
0.0924976	0.286496						0.151791					-0.00128774	0.239297	0.0590541	0.398996						0.133554					-0.0241552	0.15885	0.135384	0.179618											0.112954	0.311631
0.0894425	0.286496						0.134847					-0.0198145	0.239297	0.0589361	0.0950083						0.178686					0.0218166	0.158544	0.151029	0.179618											0.124483	0.341283
0.0537607	0.156112						0.1334					0.0473435	0.232874	0.0589744	0.0950083						0.178686					0.037558	0.170406	0.139744	0.162413											0.124483	0.341283
0.0672153	0.279282						0.1334					0.0473435	0.196504	0.0593291	0.211842						0.123246					0.125694	0.170406	0.0887907	0.158709											-0.0254281	0.323423
0.0636561	0.279282						0.133444					0.13821	0.200057	0.0593269	0.211842						0.123246					-0.0726766	0.170123	0.0887907	0.167072											0.103013	0.291342
0.0652539	0.351531						0.133592					0.13821	0.196762	0.0593269	0.267292						0.115326					-0.0726766	0.170123	0.0943144	0.204688											0.103013	0.257908
0.0726371	0.360344						0.137485					0.100355	0.202983	0.0593981	0.267292						0.115326					0.0012707	0.163349	0.0603897	0.174826											0.0492576	0.260341
0.0682872	0.360344						0.14158					-0.0570832	0.25771	0.0593981	0.182243						0.131529					0.0012707	0.163349	0.148273	0.188095											0.0318162	0.257229
0.0765364	0.351929						0.14158					-0.0626785	0.318295	0.0593228	0.182243						0.131529					-0.0254076	0.187782	0.190099	0.180289											0.0465961	0.367075
0.0775821	0.208178						0.133801					-0.0432983	0.201738	0.0592546	0.269319						0.137179					0.168924	0.187782	-0.0123699	0.192016											0.0418828	0.378904
0.0727023	0.208178						0.13608					-0.0432983	0.194187	0.0595883	0.269319						0.141065					0.168924	0.180302	0.00369368	0.206203											-0.00235809	0.387776
0.0727023	0.369881						0.137608					-0.0781716	0.197134	0.0595883	0.285242						0.176142					0.225214	0.191233	0.00369368	0.181798											0.0967754	0.386881
0.0392416	0.356573						0.137608					-0.0709263	0.194469	0.0595616	0.307302						0.176142					0.225214	0.191233	0.0240361	0.169897											0.118902	0.338276
0.0392416	0.335453						0.136187					-0.0741777	0.195401	0.0595921	0.307302						0.168689					0.201579	0.186758	-0.0116836	0.200579											0.116626	0.216552
0.0386335	0.124758						0.136187					-0.0983474	0.194906	0.0596183	0.208052						0.133505					0.201579	0.186758	-0.00951309	0.200579											0.116194	0.217809
0.0386335	0.242954						0.134769					-0.0937423	0.194906	0.0596785	0.208052						0.132472					0.0914167	0.156902	-0.0154506	0.179679											0.103522	0.212354
0.0420769	0.236117						0.143969					-0.107188	0.200743	0.0596785	0.181271						0.132472					0.0914167	0.225083	0.0713437	0.179679											0.124484	0.221851
0.0685328	0.176134						0.14152					-0.107543	0.200743	0.0592856	0.249706						0.119801					0.130686	0.225083	0.132747	0.183904											0.0346604	0.218424
0.0729153	0.196369						0.137908					-0.105678	0.198378	0.0594765	0.35381						0.120197					0.2179	0.18698	0.142737	0.282542											0.0167501	0.218974
0.0614955	0.196369						0.13951					-0.105929	0.205993	0.0594765	0.325099						0.123295					0.2179	0.164454	0.142737	0.192933											-0.0393721	0.216186
0.0793853	0.202669						0.133024					-0.106339	0.205993	0.0594648	0.30097						0.123295					0.155048	0.164454	0.0702263	0.192933											0.0809042	0.215884
0.0899999	0.18869						0.134144					-0.0839304	0.195398	0.0595409	0.0482733						0.125122					0.280322	0.199135	0.0511033	0.231744											0.0809042	0.21384
0.0916172	0.18869						0.134144					-0.0839304	0.194736	0.0595409	0.0317562						0.137608					0.280322	0.173369	0.0335467	0.211419											-0.010545	0.210352
0.0886172	0.266279						0.133367					-0.104645	0.194202	0.0594919	0.0344832						0.137608					0.278764	0.241104	0.0274487	0.165693											0.0153036	0.210675
0.057188	0.147564						0.133135					-0.069523	0.201198	0.0595534	0.0706353						0.126727					0.278764	0.269177	0.0320748	0.165693											0.0153036	0.212668
0.0603166	0.24574						0.133135					-0.0628135	0.205684	0.0595534	0.0199479						0.135534					0.183279	0.269177	0.00130024	0.148697											-0.0575721	0.213445
0.0574311	0.321318											-0.0755891	0.205684	0.0596495	0.019733						0.140923					0.0379132	0.215788	-0.000691064	0.364158											-0.0170376	0.249274
0.0530429	0.321318											-0.0870753	0.203931	0.0596495	0.019733						0.140923					0.0303614	0.223396	-0.000691064	0.283993											0.178914	0.249274
0.0682321	0.20859											-0.108056	0.207813	0.0593862	0.0936696						0.131401					0.0158293	0.235891	-0.010974	0.226964											0.178914	0.218478
0.0576209	0.28831											-0.0800401	0.208772	0.059319	0.0936696						0.121401					-0.0131261	0.229328	-0.010974	0.267739											0.13533	0.22956
0.0576209	0.226362											-0.0959385	0.196023	0.0595391	0.0676417						0.12324					0.024506	0.281241	0.00448337	0.316979											0.178211	0.22956
0.0462229	0.276397											-0.0959385	0.251247	0.0595847	0.101607						0.127538					0.0896471	0.281241	0.0367237	0.316979											0.178211	0.219364
0.0462229	0.276397											-0.0581282	0.251247	0.0596322	0.145872						0.127538					0.0896471	0.280931	0.0472004	0.300012											0.13394	0.218846
0.0614714	0.281204											-0.0581282	0.246086	0.0596322	0.018313						0.121154					0.0475986	0.284645	0.00942168	0.250039											0.105738	0.218846
0.0541134	0.123472											-0.0164313	0.248541	0.0594354	0.131342						0.117382					0.0475986	0.284645	0.0179254	0.205205											-0.0542139	0.211524
0.0508457	0.130898											-0.0164313	0.248541	0.0594354	0.162925						0.117618					-0.0498265	0.168095	0.0179254	0.230909											0.028316	0.219308
0.0505618	0.130898											-0.0490768	0.283253	0.0595885	0.269618						0.117618					0.101973	0.17911	6.00572e-05	0.311592											0.028316	0.220861
0.0505618	0.221744											-0.0993388	0.301062	0.0595885	0.227198						0.146991					0.101973	0.259616	0.0658575	0.302258											-0.0753144	0.220861
0.0470061	0.279658											-0.0884657	0.267914	0.0594958	0.268744						0.181072					0.147747	0.27116	0.0658575	0.296587											-0.0270073	0.214144
0.0496017	0.279658											-0.0884657	0.27068	0.0594531	0.268744						0.200648					0.151691	0.27116	0.0206241	0.151405											-0.0270073	0.213617
0.0612134	0.261911											-0.0995608	0.282518	0.0595518	0.421775						0.205015					-0.0225505	0.237262	0.0144204	0.147016											-0.0444425	0.213617
0.0447981	0.167325											-0.0995608	0.306877	0.0595518	0.300066						0.206793					-0.0225505	0.205108	-0.00837713	0.149903											-0.0351209	0.225317
0.0407987	0.268862											-0.024474	0.306484	0.0595086	0.406453						0.206793					0.115237	0.204176	0.00765475	0.148901											-0.0786907	0.225317
0.0407987	0.227482											-0.024474	0.273805	0.0591673	0.418367						0.194507					0.115237	0.215055	0.00204655	0.152385											-0.0349259	0.214267
0.0473606	0.227482											-0.0552485	0.283513	0.0591673	0.31668						0.228718					0.171349	0.227155	-0.0171104	0.152385											0.0678973	0.21367
0.0473606	0.160309											0.0947485	0.221063	0.0589091	0.193193						0.216766					-0.0209422	0.228549	0.0018233	0.146134											0.0865671	0.215307
0.0589353	0.306092											0.0947485	0.257377	0.0590232	0.142105						0.209763					-0.0780312	0.224282	0.0113929	0.15514											0.0865671	0.214648
0.0945832	0.222014											0.0799794	0.256001	0.0592698	0.0626865						0.203266					-0.0492272	0.251604	-0.00164664	0.15514											0.076847	0.22607
0.0815768	0.35966											-0.0359136	0.194863	0.0592698	0.0626865						0.125102					0.30112	0.251604	-0.00164664	0.145512											-0.0323796	0.22607
0.0403557	0.367297											-0.0295928	0.196315	0.0590858	0.260545						0.128531					0.30112	0.263459	-0.0151362	0.146038											0.0115477	0.217389
0.0403557	0.352596											0.0335087	0.196315	0.0592532	0.260545						0.128531					0.251305	0.263459	-0.0246567	0.145556											0.0115477	0.214198
0.0755307	0.284424											0.0581157	0.195131	0.0592532	0.254447						0.135499					0.264218	0.235733	-0.0224526	0.161745											-0.0156752	0.22256
0.0755307	0.284424											0.138756	0.198639	0.05946	0.0940963						0.149075					0.277788	0.230134	0.0969414	0.167075											-0.0161476	0.22256
0.0806694	0.260254											0.0387392	0.197641	0.05946	0.0940963						0.149075					0.283083	0.226416	0.105164	0.204548											-0.0556083	0.219648
0.0806694	0.113053											0.0387392	0.214342	0.0595237	0.286422						0.145669					0.125935	0.22322	0.134847	0.204548											-0.0535718	0.221624
0.0808376	0.113053											-0.08538	0.216043	0.0595237	0.358861						0.197391					0.118721	0.243133	0.134847	0.157626											0.038685	0.219593
0.0656458	0.127561											-0.0644153	0.202703	0.0596909	0.358861						0.197391					-0.064551	0.243133	0.0824117	0.157626											0.038685	0.214077
0.0656458	0.204819											-0.0644153	0.199988	0.0596909	0.303073						0.220664					-0.064551	0.227685	0.105645	0.145722											-0.00771302	0.214077
0.0768085	0.227208											-0.0976136	0.225749	0.0596223	0.118025						0.220664					0.0279805	0.241323	0.10925	0.145722											0.0228972	0.214181
0.0865161	0.227208											-0.0976136	0.225749	0.0595874	0.118025						0.222429					0.0279805	0.241908	0.13189	0.200099											-0.0184601	0.214554
0.0894366	0.15177											-0.0933333	0.226277	0.0595296	0.126884						0.222429					-0.104041	0.164898	0.00459978	0.25302											-0.036494	0.214554
0.088656	0.15177											-0.0165239	0.226277	0.0595043	0.061829						0.194585					-0.104041	0.180283	0.0194541	0.244667											0.0339243	0.214262
0.0702773	0.173079											-0.0165239	0.217697	0.0595043	0.30997						0.199838					-0.0993096	0.23282	0.0234284	0.18919											0.0753336	0.212644
0.0702773	0.136241											-0.101172	0.217594	0.0594568	0.30997						0.199838					-0.0929509	0.23282	0.0286828	0.161884											0.0753336	0.211068
0.080481	0.119669											-0.0960598	0.194286	0.059456	0.289151						0.212276					-0.104649	0.224825	0.0286828	0.160299											0.157251	0.211076
0.0322208	0.25182											-0.000865444	0.194286	0.0595872	0.309548						0.222705					-0.0145867	0.202605	0.0318583	0.168496											0.145947	0.210447
0.0322208	0.119156											0.105536	0.194247	0.0595872	0.322489						0.222705					-0.0145867	0.202605	0.0205573	0.168496											0.157933	0.210447
0.0333554	0.205131											0.0874308	0.23465	0.0595998	0.369781						0.228698					0.0570484	0.198142	0.052361	0.185145											0.148499	0.210373
0.0316151	0.124593											0.100918	0.280226	0.0597039	0.369781						0.228698					0.0309197	0.198142	0.0691781	0.223882											0.148499	0.215572
0.0316151	0.124593											0.100918	0.26674	0.0597039	0.369085						0.231285					0.0530934	0.172902	0.0624847	0.223882											0.131879	0.218883
0.0322513	0.145262											0.192352	0.325385	0.059668	0.338523						0.186191					0.0530934	0.172902	0.117299	0.186617											0.119197	0.218267
0.0345425	0.171206											0.192352	0.267497	0.0588019	0.338523						0.186191					-0.0344118	0.159554	0.117299	0.211837											0.165836	0.223542
0.0363932	0.210942											0.174902	0.271489	0.0587251	0.278845						0.133033					-0.00929743	0.166141	0.0227713	0.228602											0.165836	0.223957
0.0629589	0.121369											0.162729	0.256855	0.0595889	0.0778286						0.188808					0.141927	0.166141	0.0227713	0.228602											0.180642	0.211822
0.0786352	0.19104											0.162729	0.307007	0.0595889	0.023149						0.185563					0.18301	0.235702	0.0343278	0.199907											0.180642	0.210362
0.0826442	0.19104											0.134182	0.293358	0.0595895	0.0481617						0.185563					0.18301	0.235702	0.0343278	0.15081											0.168953	0.210362
0.077378	0.141146											0.134182	0.26087	0.0595895	0.0459963						0.168141					0.101287	0.22711	0.00727271	0.152754											0.0278177	0.210412
0.0574633	0.141146											0.0732998	0.327708	0.0594701	0.21841						0.11874					0.101287	0.229272	0.0442907	0.26233											-0.0114224	0.211226
0.0681679	0.168336											0.143275	0.327234	0.0593454	0.113112						0.177609					0.22466	0.229272	0.0386946	0.293499											0.0440141	0.213029
0.0680163	0.380328											0.143275	0.311367	0.0569535	0.0513947						0.177609					0.22466	0.26395	0.0101004	0.29803											0.0834909	0.212833
0.0955955	0.360571											0.0858478	0.281189	0.0447382	0.0513947						0.175647					0.219653	0.26395	0.0418333	0.313607											0.0834909	0.210356
0.042431	0.360571											-0.098258	0.296737	0.0114187	0.0222324						0.175647					0.219653	0.259069	0.122597	0.313607											-0.00119696	0.212037
0.042431	0.167217											-0.10223	0.28987	0.0206365	0.0222324						0.194876					-0.0868112	0.249508	0.126106	0.292865											-0.0221731	0.210947
0.0520548	0.167217											-0.105871	0.279045	0.0275379	0.0209964						0.124375					-0.0868112	0.249508	0.111354	0.336316											-0.0497816	0.211466
0.0526747	0.317934											-0.105293	0.299817	0.0245732	0.0307779						0.16065					-0.0358901	0.235845	0.0134306	0.320251											-0.0347776	0.213635
0.0417617	0.227708											-0.104672	0.299817	0.0138039	0.0466344						0.187703					0.0597595	0.276162	-4.23024e-06	0.313255											-0.0494	0.212727
0.0417617	0.123552											-0.106911	0.279731	0.0545596	0.0466344						0.180157					-0.0347347	0.277799	0.00321358	0.295392											-0.085152	0.210511
0.0487413	0.123552											-0.102318	0.288285	0.0551641	0.158054						0.188306					0.177129	0.277799	-0.00925267	0.174775											-0.0672508	0.228508
0.0405067	0.078002											-0.0933596	0.243063	0.0554965	0.158054						0.200957					0.177129	0.174249	0.0302764	0.179804											-0.0672508	0.215626
0.0622421	0.324703											-0.0844927	0.236919	0.0554965	0.202907						0.211365					0.184355	0.245609	0.025204	0.179804											-0.0865163	0.226143
0.0647201	0.262682											-0.103756	0.34681	0.0232377	0.247718						0.212879					0.184355	0.251724	0.025204	0.194474											-0.0864445	0.224527
0.0741421	0.208076											0.00316954	0.369878	0.0349315	0.247718						0.218264					0.107005	0.193214	-0.000125612	0.226136											-0.0876734	0.214055
0.0741421	0.262243											0.00316954	0.368407	0.0464886	0.166953						0.218264					0.226695	0.193989	-0.000125612	0.226136											-0.059751	0.212931
0.0818411	0.32352											-0.020124	0.325189	0.0464886	0.104457						0.158087					0.226695	0.191145	0.012033	0.21943											-0.059751	0.216263
0.0840415	0.32352											0.0452868	0.329903	0.0438271	0.186357						0.158087					0.215318	0.285933	-0.00366511	0.292471											-0.0801889	0.216263
0.0922975	0.302646											0.0708278	0.346001	0.0171986	0.186357						0.172454					0.159868	0.223423	0.00300653	0.353922											-0.0472793	0.211461
0.0893984	0.244131											0.0765439	0.350963	0.0186056	0.0634913						0.178084					0.0381837	0.223423	-0.00469012	0.353922											-0.0521386	0.213001
0.0873099	0.177087											0.0501848	0.27716	0.0154858	0.283177						0.178084					0.139897	0.168837	0.0453472	0.298722											-0.0483576	0.213912
0.0833969	0.211089											0.0182453	0.276471	0.037012	0.339204						0.155733					0.230682	0.15943	0.0453472	0.30849											-0.0549336	0.215634
0.0574796	0.340982											0.0439437	0.276471	0.0382154	0.301266						0.156326					0.230682	0.160457	-0.0104494	0.30849											-0.0880676	0.213941
0.0858128	0.282181											0.134564	0.240881	0.0382154	0.207179						0.159203					-0.0543806	0.170135	-0.00992388	0.342537											-0.0749439	0.213699
0.0784578	0.356876											0.134564	0.204171	0.0359513	0.195717						0.159203					-0.0889742	0.171334	0.00773201	0.358387											-0.0802863	0.212527
0.0784578	0.353053											0.0743071	0.244173	0.037263	0.250976						0.134041					-0.0869215	0.171334	-0.015197	0.358387											-0.0802863	0.212531
0.0877373	0.302118											0.0855335	0.23271	0.00895453	0.250976						0.134041					-0.0868637	0.161526	-0.017947	0.354558											-0.0464547	0.217005
0.0929685	0.0827878											0.148763	0.256084	0.0407857	0.242533						0.116489					-0.0668165	0.190893	-0.017947	0.29469											-0.0464547	0.216969
0.0959723	0.0827878											0.148763	0.278911	0.0126275	0.137165						0.11699					-0.0668165	0.18895	0.0075173	0.29469											-0.0218754	0.239625
0.0865905	0.0720078											0.178161	0.216843	0.0268496	0.173668						0.118595					-0.0623309	0.194228	0.0075173	0.184471											-0.0218754	0.239147
0.0784991	0.076805											0.178161	0.214747	0.0268496	0.120595						0.118595					-0.0623309	0.167808	0.00691263	0.277734											-0.03579	0.226126
0.0622764	0.0724622											0.106649	0.218064	0.0580943	0.0518042						0.181848					-0.110259	0.223482	0.120186	0.288037											-0.0816367	0.224803
0.0622764	0.0746874											0.109837	0.205885	0.0588242	0.0343389						0.181848					-0.0957926	0.223482	0.120186	0.288037											-0.070534	0.225785
0.0908325	0.0746874											0.109837	0.254298	0.0588242	0.0142623						0.176033					-0.0696574	0.21558	0.109486	0.240958											-0.070534	0.210954
0.0495732	0.0680625											0.0493282	0.196403	0.0587159	0.0185786						0.162632					-0.0696574	0.21558	0.0600525	0.154931											-0.081834	0.237405
0.0790227	0.0680625											0.0721784	0.202692	0.0587159	0.0185786						0.170808					-0.092261	0.173819	-0.0133546	0.279508											-0.081834	0.237294
0.0775063	0.0790931											0.122518	0.203322	0.0557337	0.0241008						0.147095					-0.077828	0.166409	-0.0133546	0.279508											0.0396582	0.236074
0.0590605	0.0821992											0.122518	0.210411	0.0557337	0.0353829						0.140424					-0.077828	0.172328	0.16417	0.274587											0.0396582	0.240029
0.0590605	0.0821992											-0.0287257	0.241531	0.0500212	0.0664351						0.116624					-0.106589	0.174729	0.16417	0.274587											0.0207406	0.240029
0.0612319	0.0685765											-0.0728342	0.241531	0.0452417	0.0664351						0.116624					-0.106589	0.179728	0.195641	0.239799											0.170233	0.212206
0.0507651	0.0945741											-0.00025326	0.219603	0.0358902	0.128785						0.115668					-0.0813474	0.179728	0.195641	0.272184											0.170233	0.210443
0.0507651	0.0675931											-0.00117465	0.243407	0.0358902	0.128785						0.115668					-0.0813474	0.205547	0.194043	0.28694											0.164536	0.211299
0.0789581	0.0675931											-0.102348	0.243407	0.0354501	0.109098						0.11577					-0.100878	0.220017	0.0996045	0.310832											0.0886247	0.216169
0.0676178	0.0700966											-0.10001	0.216319	0.0354501	0.109098						0.115923					-0.100878	0.216	0.0996045	0.330231											0.0917312	0.217124
0.0741146	0.197335											-0.0721789	0.236816	0.012485	0.247448						0.121164						0.229976	0.0936868	0.332431											0.118547	0.22234
0.0394189	0.191655											-0.0686494	0.236816	0.015486	0.288154						0.121164						0.241946	0.134065	0.343277											0.116041	0.221885
0.0488589	0.32628											-0.0687417	0.216826	0.0116557	0.288154						0.12447						0.263092	0.149313	0.343277											0.0359863	0.22205
0.0611199	0.32628											-0.0442513	0.234232	0.0332308	0.183351						0.12447						0.263092	0.149313	0.23544											0.139281	0.210941
0.0596545	0.201819											-0.0691061	0.241837	0.0349169	0.242688						0.116194						0.211446	0.142276	0.23544											0.139281	0.215401
0.0335067	0.201819											-0.0410109	0.241837	0.0212982	0.134875						0.118418						0.227438	0.142276	0.269182											-0.0168301	0.215936
0.0335067	0.0697724											-0.0410109	0.21186	0.00798513	0.0127472						0.119884						0.227438	0.128255	0.280259											0.00942257	0.2189
0.0379634	0.0697724											-0.073103	0.211354	0.0263408	0.145508						0.119884						0.253156	0.128255	0.280259											0.00942257	0.2189
0.0919814	0.243842											-0.0189317	0.211354	0.0474822	0.107482						0.118549						0.253156	0.111567	0.240895											-0.0758448	0.216925
0.0854874	0.228512											-0.0189317	0.236764	0.0474822	0.0780544						0.118549						0.250399	-0.0194159	0.24693											-0.0758448	0.223335
0.0328015	0.385003											0.00366629	0.236764	0.0398893	0.0725423						0.117168						0.250399	-0.015478	0.24693											-0.0753309	0.221855
0.0328015	0.351577											0.0376782	0.248561	0.0410439	0.0725423						0.128279						0.266974	-0.015478	0.200633											-0.0281617	0.221657
0.0633696	0.199274											0.0940369	0.230566	0.030975	0.0160495						0.125264						0.266974	-0.0258317	0.200633											-0.0281617	0.21766
0.045605	0.113068											0.0940369	0.235608	0.0354521	0.141966						0.120922						0.20073	-0.00782086	0.148947											-0.0836849	0.22113
0.0704858	0.115298											0.101073	0.232732	0.0403793	0.141966						0.124444						0.170131	-0.00782086	0.150167											-0.0874218	0.22113
0.0673936	0.13565											0.101073	0.27794	0.0270943	0.163238						0.124444						0.165635	-0.0212865	0.153942											-0.0829563	0.213976
0.0826837	0.13565											0.00954341	0.27794	0.0270943	0.163238						0.115144						0.177131	-0.025666	0.153942											0.172263	0.213976
0.0771745	0.147924											0.00954341	0.257785	0.0287656	0.0412395						0.116434						0.175513	-0.0249127	0.276857											0.172263	0.21353
0.0657104	0.194782											0.11622	0.250146	0.0353373	0.0130861						0.116434						0.170086	-0.0249127	0.269727											0.0121847	0.213415
0.0657104	0.194782											0.11622	0.22996	0.0358445	0.0142749						0.115614						0.163415	-0.0188282	0.252259											0.0740945	0.214606
0.0578841	0.157664											0.10454	0.22996	0.0374635	0.0142749						0.115277						0.167611	-0.0188282	0.199482											0.187781	0.211354
0.0872362	0.199637											-0.0541624	0.23876	0.0374635	0.0427981						0.115277						0.167611	-0.0257944	0.153081											0.187781	0.212641
0.0619223	0.225189											-0.0541624	0.280043	0.0241928	0.0800432												0.219325	-0.0118483	0.146635											0.215034	0.218437
0.0746381	0.225189											0.0255183	0.260375	0.0101413	0.0800432												0.219325	0.0204962	0.146635											0.215034	0.215545
0.0355208	0.180645											0.03144	0.234234	0.0239277	0.141128												0.212201	0.0285277	0.146831											0.210142	0.220361
0.0351337	0.153509											0.0359542	0.211699	0.0285794	0.141128												0.205296	0.0182099	0.147263											0.208753	0.220361
0.0351337	0.175365											0.0359542	0.211699	0.0113012	0.224984												0.175126	-0.0176725	0.154345											0.208753	0.210468
0.031997	0.154829											0.114579	0.203485	0.0217464	0.124546												0.175126	0.0124981	0.1666											0.198552	0.215289
0.031997	0.0884708											0.114579	0.246485	0.0153035	0.0738282												0.159666	0.0124981	0.1666											0.198552	0.222275
0.0322493	0.0893448											-0.0427512	0.218961	0.0346112	0.014535												0.215852	0.0187431	0.147939											0.175	0.222336
0.0322493	0.255612											0.123499	0.218961	0.0281258	0.0212487												0.220557	0.0813049	0.153948											0.203227
0.0334184	0.302149											0.123499	0.216348	0.0205441	0.0409565												0.220557	0.0149942	0.157132											0.203227
0.0842747	0.306317											0.156446	0.207801	0.0132032	0.0409565												0.189539	0.0149942	0.157132											0.181744
0.0762878	0.332533											0.200318	0.199097	0.0206892	0.211526												0.20693	-0.00628004	0.153327											-0.0809249
0.096364	0.332533											0.200318	0.198364	0.0425976	0.236788												0.20693	-0.00628004	0.153327											-0.0654556
0.0894042	0.301623											0.132455	0.196459	0.0502259	0.236788												0.201836	-0.00248761	0.150349											-0.0864909
0.0769217	0.371074											0.132455	0.196459	0.0517675	0.139366												0.186623	-0.00248761	0.166415											-0.0838373
0.0810688	0.341405											0.0743775	0.196392	0.0580469	0.202063												0.192243	0.00759899	0.164063											-0.0840812
0.0928545	0.325724											0.0809181	0.195583	0.0582931	0.197201												0.192243	0.00759899	0.157776											-0.0867146
0.0928545	0.317589											0.214568	0.208875	0.0582931	0.200475												0.194116	-0.00956314	0.158718											-0.0868691
0.0913759	0.121141											0.21842	0.220991	0.0256493	0.283785												0.194116	-0.00956314	0.145351											-0.0866259
0.0486064	0.139893											0.21842	0.217057	0.0152611	0.253199												0.18322	-0.020901	0.146827											-0.0769468
0.0543389	0.139893											0.110335	0.228678	0.0134033	0.253199												0.181217	0.0321287	0.146827											-0.064293
0.0520947	0.162169											0.0833103	0.227995	0.0196973	0.1402												0.190887	0.0416358	0.145951											-0.064293
0.0520947	0.208104											0.0833103	0.199941	0.0326206	0.1402												0.196479	0.129258	0.14542											-0.0842634
0.0878593	0.208104											-0.00807268	0.196726	0.0391049	0.0823505												0.182383	0.129258	0.14542											-0.0732233
0.0581134	0.198713											0.0699144	0.194966	0.0391049	0.193792												0.182383	0.118777	0.147563											0.0680741
0.068312	0.336133											0.092803	0.195348	0.0382962	0.235154												0.179885	0.130374	0.147563											0.111546
0.0333229	0.350468											0.106127	0.197153	0.028246	0.235154												0.193374	0.161819	0.146863											0.111546
0.0922512	0.350468											0.114132	0.199533	0.0547264	0.0775748												0.195691	0.153753	0.146863											0.0280096
0.0902418	0.303851											0.14688	0.200165	0.0547264	0.213793												0.193818	0.144921	0.150361											0.169505
0.0703116	0.315724											0.14688	0.195115	0.0544996	0.213793												0.161007	0.119157	0.154999											0.169505
0.0703116	0.315724											-0.0310583	0.197416	0.0217037	0.334004												0.161007	0.0155097	0.154999											0.10779
0.0698811	0.374362											0.0243875	0.196809	0.0475129	0.344689												0.157162	0.118821	0.307554											0.0584794
0.0698811	0.379397											0.0243875	0.196809	0.0497133	0.344689												0.157162	0.174284	0.307554											0.135512
0.0330073	0.379397											0.0847246	0.198481	0.0580077	0.331614												0.155514	0.174284	0.330156											0.0571365
0.0395676	0.388313											0.0847246	0.217384	0.0415664	0.135783												0.168884	0.15324	0.330156											0.0694797
0.0345696	0.29463											0.181163	0.203873	0.0279042	0.135783												0.168884	0.168542	0.291235											0.189962
0.0345696	0.29463											0.181163	0.195268	0.0232535	0.386138												0.156825	0.181748	0.291235											0.189962
0.0626811	0.145629											0.154795	0.223539	0.0265822	0.323047												0.158946	0.104706	0.267876											0.158261
0.0626811	0.341336											0.169079	0.204163	0.0425667	0.323047												0.160784	0.0664678	0.221013											0.0976495
0.0629589	0.322568											0.169079	0.204163	0.0508404	0.295912												0.155166	0.0833032	0.330648											0.18328
0.0584024	0.322568											0.196809	0.246322	0.0260741	0.0497232												0.171116	0.0833032	0.337202											0.18328
0.0584024	0.292782											0.204174	0.249032	0.0338859	0.140532												0.178188	0.139629	0.337749											0.208463
0.0475099	0.0894012											0.204174	0.217714	0.0580643	0.135142												0.178188	0.139629	0.184979											0.208463
0.0475099	0.284909											-0.0449643	0.212207	0.0589134	0.0947847												0.170457	-0.00509821	0.181566											0.184322
0.0467223	0.284909											0.0457955	0.221702	0.0589134	0.115229												0.167278	0.105028	0.181566											0.185005
0.0467223	0.278348											0.0481185	0.221702	0.0546671	0.115229												0.167278	0.105028	0.223134											0.185005
0.0678709	0.278348											0.0748611	0.20654	0.0535352	0.116157												0.166359	0.0617304	0.231244											0.125054
0.0793859	0.362363											0.0956089	0.214196	0.0575061	0.109686												0.162949	0.0617304	0.288556											0.108081
0.087033	0.226271											0.0956089	0.221386	0.0540294	0.109686												0.155974	0.104126	0.327547											0.168314
0.0909771	0.287738											0.0184978	0.239067	0.0492911	0.180214												0.157893	0.0618737	0.330963											0.189406
0.0614817	0.269635											0.0396023	0.232107	0.0464933	0.067199												0.157893	0.0618737	0.330963											0.189406
0.0614817	0.288345											0.0498296	0.2151	0.0307524	0.153317												0.165066	0.0256463	0.26077											0.0836033
0.0573496	0.318536											0.0569777	0.228214	0.0536079	0.272541												0.187461	0.0529474	0.26077											-0.0263584
0.0573496	0.345106											0.0569777	0.228214	0.0581425	0.272541												0.268931	0.0529474	0.303348											0.00377986
0.0673171	0.345769											-0.0478358	0.217101	0.0586409	0.131076												0.268931	0.0778741	0.303348											0.00310151
0.0673171	0.358369											-0.0217939	0.204564	0.05893	0.222646												0.281321	0.0429006	0.28172											-0.085095
0.0645888	0.358369											0.160159	0.220484	0.058936	0.150623												0.281321	0.0378287	0.17127											-0.0854878
0.0753042	0.220404											0.160159	0.218761	0.058936	0.25301												0.23573	0.0378287	0.163241											-0.0785288
0.0815519	0.220404											0.107896	0.291383	0.0139945	0.25301												0.176713	-0.021909	0.163241											-0.0786786
0.0926407	0.264334											0.147733	0.30641	0.0277027	0.28998												0.173685	-0.0171792	0.161496											-0.075103
0.0878558	0.278497											0.198548	0.30641	0.0558824	0.318466												0.179899	-0.00686771	0.161496											-0.075117
0.0581768	0.278497											0.178673	0.246785	0.0558824	0.0490113												0.195162	-0.0126552	0.175186											-0.0862125
0.0444919	0.288778											0.178673	0.239744	0.044005	0.0758417												0.195162	-0.0178014	0.175186											-0.0456049
0.0429229	0.287051											0.158311	0.242007	0.0529984	0.0558846												0.173218	-0.0178014	0.175725											0.0446116
0.0429229	0.297656											0.158311	0.218698	0.0529984	0.068662												0.16069	-0.0204111	0.175725											0.0777085
0.077233	0.297656											0.139729	0.197592	0.0528941	0.068662												0.166363	0.164888	0.145555											0.0777085
0.0472068	0.208428											0.139729	0.244916	0.0546619	0.137799												0.166363	0.141996	0.148699											0.0454293
0.0663499	0.208428											0.121919	0.243464	0.0451912	0.137799												0.20889	-0.0251423	0.148688											0.116573
0.0681177	0.0802619											0.121919	0.240427	0.0104674	0.225815												0.22057	-0.0251423	0.148688											0.116573
0.0807146	0.0840304											0.124251	0.251853	0.0100215	0.225815												0.195977	0.000135449	0.164124											0.0533862
0.0588935	0.0942516											0.155679	0.251853	0.0476055	0.199349												0.195977	-0.0234324	0.165718											-0.00425591
0.0863793	0.0942516											0.182981	0.199508	0.0371986	0.08689												0.177911	-0.00464435	0.16915											0.185314
0.0518744	0.313422											0.182981	0.194899	0.0332049	0.186656												0.175857	-0.00464435	0.146965											0.185314
0.07595	0.313422											-0.0426157	0.198913	0.0257598	0.154872												0.185227	-0.0135571	0.186753											0.188261
0.07595	0.296607											-0.0426157	0.218078	0.0296944	0.154872												0.17153	0.00323354	0.193358											0.188261
0.0920753	0.307859											-0.0757966	0.224843	0.0349432	0.0815171												0.17153	0.00323354	0.178341											0.140901
0.0935862	0.280147											-0.0651683	0.242479	0.0349432	0.088459												0.174897	0.0219197	0.151174											0.140901
0.0660876	0.249111											-0.0651683	0.242479	0.0260837	0.231453												0.187036	0.0726875	0.168487											0.126481
0.0925582	0.0837758											0.0448705	0.235447	0.0283649	0.133108												0.187036	0.0746788	0.19331											0.126481
0.0827853	0.0732061											0.0874488	0.253147	0.0253242	0.346176												0.167401	0.0746788	0.248155											0.0950344
0.0677459	0.0732061											0.0874488	0.274122	0.0133128	0.319876												0.160212	0.0061236	0.320152											0.0450803
0.0728809	0.0742997											0.0799925	0.205472	0.0144064	0.319876												0.167123	0.0776133	0.320152											0.0450803
0.083798	0.0757682											-0.0345221	0.224062	0.0267177	0.343925												0.1666	0.023657	0.317084											-0.0134595
0.0813087	0.151561											-0.0406737	0.282753	0.0186659	0.237858												0.170757	0.0545975	0.272117											-0.0143948
0.0772281	0.138177											-0.0294807	0.228494	0.0140559	0.237858												0.170421	-0.0214667	0.176577											0.140897
0.0695729	0.138177											-0.072689	0.242098	0.0537785	0.201003												0.1677	-0.0243267	0.166093											0.145798
0.0816813	0.0784961											-0.0137195	0.242098	0.0537785	0.0420385												0.160839	-0.0163541	0.231734											0.145798
0.0755368	0.0960295											-0.0137195	0.253617	0.0382306	0.0420385												0.16702	-0.0163541	0.231734											0.0575905
0.0755368	0.103528											-0.0230247	0.288075	0.0448169	0.0476375												0.16702	0.0520938	0.205255											0.0575905
0.090846	0.103528											-0.0130661	0.288075	0.0147167	0.10404												0.155135	0.0520938	0.243459											0.0783997
0.0812306	0.0944263											0.0233612	0.264455	0.0337713	0.133448												0.159215	0.0362124	0.259778											0.19521
0.0812306	0.0944263											0.0367636	0.281134	0.0173582	0.133448												0.159215	0.0362124	0.259778											0.19521
0.0892461	0.0859795											-0.0708475	0.227419	0.0426114	0.071092												0.154529	0.00773128	0.347252											0.205152
0.0731524	0.195619											-0.0644239	0.235668	0.0420675	0.071092												0.154589	0.102804	0.347252											0.217408
0.0685521	0.178886											-0.0866568	0.235668	0.0397025	0.0754865												0.155492	0.0879429	0.320102											0.217408
0.070825	0.139075											0.00384178	0.223997	0.033685	0.0473935												0.155492	0.174785	0.306897											0.19868
0.072803	0.205694											0.00384178	0.223997	0.0506728	0.0368082												0.159861	0.159316	0.219726											0.19868
0.0619639	0.068296											-0.101453	0.308581	0.0518717	0.104653												0.159861	0.0842482	0.249319											0.176053
0.0360447	0.0781378											-0.0973148	0.33329	0.0551699	0.0611713												0.155028	0.0557765	0.229295											0.177944
0.091309	0.0781378											-0.0398829	0.268803	0.0551699	0.0446264												0.155935	0.105929	0.225745											0.220204
0.0845066	0.0735996											-0.0398829	0.268803	0.0150184	0.0795954												0.175938	0.150035	0.169763											0.22126
0.0704367	0.0681751											-0.0709279	0.252207	0.015703	0.0795954												0.175938	0.196745	0.182373											0.22126
0.0437711	0.0681751											-0.063662	0.296887	0.0331603	0.0464864												0.154651	0.196745	0.182373											0.189464
0.0372253	0.0706328											-0.0310316	0.28947	0.0182365	0.0464864												0.15451	0.158246	0.197279											0.184306
0.0333046	0.0706328											-0.0835076	0.222723	0.0323613	0.0562823												0.154694	-0.0174675	0.197798											0.184306
0.0314302	0.069849											-0.0950174	0.259902	0.0329589	0.0562823												0.167456	-0.0120237	0.197798											0.125085
0.0300863	0.069849											-0.0789264	0.23425	0.00922854	0.0630159												0.167456	-0.0134811	0.145354											0.142263
0.0300863	0.101918											-0.0742587	0.329926	0.0433833	0.0896003												0.158179	0.0166248	0.200335											0.149336
0.030142	0.0779581											-0.0406494	0.333615	0.0342774	0.0377056												0.168102	0.0166248	0.218748											0.142194
0.0300506	0.0779581											0.00583809	0.257801	0.0326414	0.081562												0.169599	0.131738	0.241134											0.142587
0.0300506	0.313308											0.00583809	0.263903	0.0509006	0.081562												0.169599	-0.00815934	0.241134											0.182514
0.0300423	0.313308											-0.0516535	0.263903	0.0579123	0.102204												0.15487	0.00527327	0.233662											0.182514
0.0299505	0.338551											-0.0393058	0.208592	0.0163606	0.102204												0.155277	-0.0257735	0.145406											0.0864275
0.0299505	0.338551											-0.0283839	0.206759	0.0433679	0.063616												0.156347	-0.0256041	0.150349											0.14779
0.0301165	0.293014											-0.0673761	0.30449	0.0451452	0.063616												0.156291	0.168043	0.15155											0.14779
0.0307806	0.293014											-0.0502201	0.200697	0.0249089	0.0809153												0.154822	0.163036	0.15155											0.182716
0.0298464	0.263694											-0.037051	0.211574	0.016592	0.399151												0.156733	0.169996	0.168489											0.182716
0.0297638	0.200251											-0.0389603	0.21165	0.0547061	0.36059												0.162619	0.169996	0.276545											0.213659
0.0297428	0.361673											0.0688434		0.0547061	0.36059												0.168536	0.175671	0.303184											0.213659
0.0297428	0.372217											0.0688434		0.0574391	0.0902477												0.170516	0.175671	0.303184											0.20583
0.0297652	0.370733											0.0177894		0.0574391	0.0902477												0.169886	0.118586	0.303075											0.175587
0.0297652	0.14715											-0.014051		0.0381611	0.278436												0.165926	-0.025824	0.303075											0.208809
0.0297955	0.141569											-0.014051		0.0195342	0.151704												0.155766	-0.0222044	0.268496											0.208809
0.0303399	0.141569											-0.00520057		0.00737887	0.0429913												0.154413	-0.0231452	0.27653											0.215731
0.0309275	0.204492											-0.0744058		0.0578484	0.0429913												0.154451	-0.0231452	0.27653											0.21793
0.0309275	0.215124											-0.0744058		0.0576911	0.0171024												0.159324	0.177752	0.245047											0.21793
0.0307936	0.292147											-0.0276431		0.0561588	0.365647												0.159324	0.177752	0.264775											0.0608939
0.0305975	0.346192											-0.0346183		0.0350086	0.430842												0.156741	0.174797	0.315325											0.105122
0.0303916	0.348989											-0.0462026		0.038646	0.425963												0.164834	0.087189	0.315325											0.105092
0.0303133	0.348989											-0.0228795		0.02423	0.240198												0.172596	0.087189	0.347486											0.110353
0.0300826	0.255083											0.0486544		0.02423	0.134519												0.172596	0.160454	0.334565											0.156207
0.0300739	0.255083											0.0486544		0.0237426	0.205856												0.155747	0.160454	0.260089											0.156207
0.0300739	0.306493											0.0369648		0.0517832	0.30325												0.166554	0.181481	0.246855											0.0838234
0.030254	0.306493											0.0388052		0.0537925	0.30325												0.201824	0.181481	0.239515											0.0905955
0.030254	0.279695											0.00574179		0.0514826	0.268219												0.201824	0.0438626	0.187274											0.0926283
0.0303341	0.227859											-0.0888298		0.0453613	0.209296												0.218053	0.0438626	0.249251											0.13814
0.0301492	0.155797											-0.0935087		0.0526136	0.29042												0.218053	0.105638	0.249251											0.13814
0.0301492	0.155797											-0.0865723		0.0560462	0.098797												0.208059	0.146152	0.228573											0.0378893
0.0299196	0.146323											-0.0321676		0.0560462	0.137194												0.163069	0.15646	0.241947											0.0235001
0.0299196	0.146323											0.0151978		0.0342336	0.214015												0.180644	0.0652806	0.241947											0.197056
0.0299404	0.153119											0.0151978		0.047233	0.316715												0.180644	0.0652806	0.321581											0.197056
0.0298914	0.153119											-0.0635118		0.0358813	0.232265												0.164187	0.103837	0.341496											0.165069
0.0298522	0.15371											-0.0852467		0.0467397	0.349276												0.157753	0.103837	0.345001											0.116198
0.029794	0.15371											-0.0852467		0.0467397	0.341491												0.190002	0.133069	0.345001											0.217714
0.029794	0.0721585											-0.0599654		0.0189743	0.244373												0.229282	0.133069	0.28257											0.217714
0.0304837	0.116553											-0.0599654		0.0168824	0.244373												0.23142	0.138238	0.335373											0.216342
0.0302283	0.114736											-0.0874005		0.0277922	0.0269991												0.220534	0.0378504	0.364237											0.209831
0.0302283	0.114736											-0.0809038		0.0271848	0.0269991												0.158334	0.0726391	0.36208											0.209831
0.0302478	0.230181											-0.0631446		0.0511519	0.0151993												0.158768	0.0951316	0.331524											0.203647
0.0302414	0.251807											-0.0499911		0.0543459	0.0474331												0.154485	0.0646765	0.315993											0.203647
0.0302414	0.234316											-0.10127		0.0552804	0.0911179												0.155835	0.0646765	0.312946											0.19724
0.0301412	0.323613											-0.10515		0.0552804	0.0233809												0.156329	0.0798996	0.34161											0.19724
0.0300437	0.28122											-0.0995623		0.0468656	0.0223277												0.155363	0.0734685	0.34161											0.177711
0.0300437	0.0752743											-0.105631		0.0424259	0.0199097												0.157193	-0.00330527	0.286036											0.177711
0.0299982	0.182719											-0.07749		0.0424259	0.0199097												0.157193	0.0422178	0.161375											0.147741
0.0299982	0.204658											-0.07749		0.0306582	0.0129061												0.156635	0.0614088	0.185345											0.172838
0.0303355	0.204658											-0.0899494		0.0386082	0.0129061												0.156635	0.0614088	0.20278											0.192631
0.0304644	0.16332											-0.0899494		0.0565212	0.0155724												0.173919	0.0368903	0.20278											0.192631
0.0300509	0.08548											-0.0728945		0.0583552	0.0155724												0.173919	0.0527837	0.166094											0.0665137
0.0299808	0.120664											-0.0609614		0.0583552	0.0243989												0.169694	-0.0114969	0.158725											0.0665137
0.0299275	0.16265											-0.0609614		0.056794	0.0243989												0.169694	0.0256591	0.169279											0.0161189
0.0299275	0.283657											-0.0706026		0.056794	0.0127066												0.17367	0.0234155	0.152481											0.0424482
0.0303029	0.336523											-0.0943784		0.0575873	0.0365931												0.17367	0.0293284	0.176505											0.0424482
0.0303029	0.336523											-0.0598973		0.0264134	0.0122665												0.159585	0.0293284	0.166953											0.165206
0.0300157	0.334051											-0.0577423		0.0213264	0.0122665												0.157034	0.0534087	0.159664											0.183421
0.0300157	0.276074											-0.0577423		0.0407981	0.0127998												0.154518	0.00306766	0.147511											0.183421
0.0301449	0.134835											0.0320537		0.0443302	0.0679282												0.171062	0.0897571	0.147511											0.180279
0.0302179	0.116751											0.0320537		0.0443302	0.0679282												0.178731	-0.00440827	0.349203											0.0458351
0.030061	0.269047											-0.0150565		0.0179496	0.0729213												0.178731	0.101442	0.349203											-0.0496284
0.030061	0.269047											0.0433525		0.0154222	0.182777												0.169771	0.144059	0.343453											0.0467115
0.0301244	0.177698											0.0433525		0.0194441	0.182777												0.186677	0.144059	0.330331											-0.0708444
0.0307729	0.233327											-0.0944285		0.0124081	0.077488												0.188994	0.16566	0.36075											0.0330804
0.0307729	0.253059											-0.0463877		0.0152669	0.077488												0.188994	0.16566	0.36075											0.122756
0.0310974	0.253059											-0.0463877		0.028856	0.0132779												0.156475	0.134955	0.319959											0.122756
0.0309694	0.356834											-0.0600182		0.028856	0.0132779												0.19698	0.156246	0.254242											0.000335063
0.0306684	0.356834											-0.0600182		0.0169767	0.0856451												0.19698	0.0465116	0.254242											0.123439
0.0306684	0.326926											-0.0692283		0.033423	0.0856451												0.184375	0.134107	0.305499											0.163089
0.0308957	0.311428											-0.0874286		0.0362936	0.0898507												0.187378	0.108923	0.305499											0.178958
0.0306025	0.22333											-0.0311841		0.0362936	0.0977496												0.204878	0.0533549	0.284153											0.178958
0.0306025	0.344353											-0.0744209		0.029346	0.117371												0.204878	0.105936	0.33206											0.122026
0.0302123	0.272459											-0.0672229		0.036107	0.117371												0.195578	0.0668236	0.33206											0.122026
0.0302123	0.263171											-0.0932442		0.036107	0.132036												0.202164	0.120464	0.228233											-0.0280381
0.0301065	0.122543											-0.0644588		0.0233044	0.0808711												0.198284	0.108991	0.310605											0.0148765
0.0301065	0.144692											-0.0836891		0.020005	0.0518217												0.211891	0.0902159	0.332501											0.141501
0.0298041	0.144692											0.0753776		0.0584376	0.0518217												0.209937	0.05848	0.332501											0.141501
0.0298041	0.161956											0.0753776		0.0591156	0.0375818												0.230244	0.111098	0.249863											0.133492
0.0298683	0.161476											0.0774328		0.0591156	0.0409753												0.221459	0.143089	0.249863											-0.0661031
0.0299221	0.161476											-0.050645		0.0589874	0.0596666												0.228988	0.143089	0.236031											-0.0692805
0.0300279	0.0681299											-0.0184706		0.0589874	0.0596666												0.22651	0.164849	0.261946											-0.0113316
0.0300967	0.15565											-0.0409749		0.0536536	0.0644312												0.229805	0.164849	0.296011											-0.0113316
0.0300967	0.177474											-0.028495		0.0528817	0.106621												0.235826	0.161293	0.305197											-0.0445086
0.0301738	0.203187											-0.0277534		0.0528817	0.106621												0.235826	0.161293	0.21669											-0.048757
0.0301749	0.203187											-0.0640326		0.0180763	0.0785993												0.221999	0.165863	0.21669											-0.06275
0.0299227	0.194605											-0.0221003		0.0180763	0.125965												0.234516	0.0357715	0.245312											-0.0584651
0.0299227	0.0848323											-0.10193		0.0145574	0.160299												0.234516	0.0271409	0.269303											-0.0533495
0.0298935	0.0676068											-0.056387		0.0287977	0.160299												0.212687	0.046315	0.278352											-0.0375501
0.029769	0.0800839											-0.0662921		0.0287977	0.103356												0.230116	0.0431902	0.299272											-0.0397501
0.029769	0.0823958											0.0486281		0.0366048	0.0582784												0.230116	0.0245377	0.299272											-0.0751679
0.0298007	0.0823958											0.0486281		0.027967	0.075736												0.172582	-0.0209358	0.281933											-0.0225679
0.0305159	0.0873847											0.0668823		0.027967	0.0754581												0.187154	-0.0209358	0.281933											-0.0225679
0.0305159	0.328449											0.0668823		0.0153436	0.0754581												0.223239	0.02073	0.174174											-0.0179406
0.0313004	0.317559											0.0425954		0.0505545	0.0614141												0.223239	0.0156658	0.177565											-0.0150698
0.0300898	0.317559											0.0139212		0.0483589	0.0221591												0.221719	0.0161644	0.19057											-0.0196736
0.0300898	0.306389											0.0139212		0.0363637	0.022143												0.155764	-0.0200095	0.19057											0.053365
0.0300895	0.306389											-0.0394539		0.0270741	0.022143												0.158977	-0.0216736	0.145902											-0.0115074
0.0300895	0.263607											-0.00218313		0.0508432	0.101656												0.160579	-0.0258297	0.145787											0.0411143
0.0302547	0.273514											-0.00218313		0.0525584	0.193937												0.160579	-0.0190111	0.145787											0.0560554
0.0304264	0.273514											-0.0467801		0.0525584	0.258699												0.156603	0.162386	0.154239											0.159586
0.0315876	0.234088											-0.0467801		0.0587118	0.25985												0.167286	0.162386	0.154239											0.159586
0.0315876	0.260506											0.000665961		0.0594451	0.312101												0.167286	0.143265	0.148626											0.134918
0.0320215	0.324929											0.000665961		0.0594451	0.312101												0.165625	0.162995	0.148626											0.0978294
0.0393124	0.324929											0.0291236		0.0564023	0.262983												0.186973	0.162995	0.147205											0.0978294
0.0393124	0.389867											-0.0602833		0.054661	0.370815												0.187039	0.165974	0.192772											0.0548634
0.0442412	0.360327											-0.0595724		0.0506412	0.324109												0.174371	0.18095	0.207197											0.0275068
0.0442412	0.272405											-0.0809966		0.0582105	0.302248												0.168883	0.18095	0.207197											0.0275068
0.0858583	0.272405											0.072884		0.0582105	0.281738												0.208267	0.1536	0.341926											0.0910341
0.0952184	0.239768											0.072884		0.0575601	0.0469338												0.208267	0.0269685	0.317717											0.0979616
0.0957927	0.229195											-0.00245168		0.0377065	0.0640813												0.208767	0.189271	0.232687											0.0945241
0.0953965	0.150706											-0.0291089		0.0298217	0.0640813												0.208767	0.201196	0.232687											0.0970258
0.0879008	0.239523											-0.0511426		0.0262368	0.084751												0.183174	0.20391	0.149149											0.165248
0.0709763	0.239523											-0.0266081		0.0392562	0.139743												0.183233	0.20391	0.147105											0.165248
0.0897826	0.291516											-0.0495214		0.0330886	0.139743												0.154663	0.200965	0.145252											0.0780214
0.0662127	0.229299											-0.0133534		0.0426657	0.127467												0.154663	0.200965	0.146084											0.0699186
0.0645336	0.229299											-0.00893581		0.0352318	0.289021												0.154546	0.196416	0.146084											0.168284
0.0645336	0.328392											0.0453088		0.036666	0.289021												0.157791	0.101535	0.145661											0.168284
0.0585274	0.353565											0.091663		0.0452923	0.350527												0.162573	-0.0145788	0.168757											0.00644047
0.0800746	0.356403											0.091663		0.0442539	0.350527												0.161131	-0.0145788	0.308341											0.0561688
0.0800746	0.356403											0.143757		0.0428226	0.332056												0.167436	0.0184211	0.308341											0.0561688
0.0356868	0.302149											0.156994		0.0428226	0.332056												0.180886	0.0411411	0.274493											0.0179021
0.0326238	0.335967											0.156994		0.0405821	0.266771												0.184252	0.072547	0.166046											0.0830887
0.0325695	0.349208											-0.0582317		0.0247055	0.285747												0.185017	0.0849918	0.322136											0.111532
0.0324244	0.382752											-0.0582317		0.0486655	0.285747												0.161055	0.126424	0.322136											0.111532
0.0324244	0.382442											0.0392185		0.0509632	0.33151												0.182746	0.127557	0.323109											-0.0684264
0.0691709	0.366186											0.0392185		0.0509632	0.374859												0.237409	0.127557	0.330175											-0.0684079
0.0781246	0.326714											0.00838775		0.0509787	0.374859												0.245037	0.114238	0.2335											-0.0438082
0.0496737	0.324374											0.141229		0.0436513	0.396551												0.245037	0.114238	0.179563											-0.0438082
0.0496737	0.355997											0.141229		0.0267537	0.396551												0.224408	0.0928947	0.299655											-0.00896298
0.0526605	0.355997											0.174204		0.0531836	0.413847												0.221378	0.127576	0.299655											-0.00896298
0.0767324	0.289361											0.174204		0.0531836	0.248424												0.226855	0.127576	0.295858											-0.0328759
0.0432383	0.117264											0.158692		0.055614	0.248424												0.227777	0.181404	0.311818											-0.0784146
0.0432383	0.168282											0.158692		0.055614	0.0677545												0.221462	0.181404	0.288709											-0.0777896
0.0442281	0.199108											0.0927943		0.055481	0.31337												0.229771	0.169333	0.242683											-0.072951
0.0410036	0.199108											0.0927943		0.0498553	0.29011												0.228416	0.179104	0.251786											-0.0738417
0.0410036	0.128384											0.0897868		0.0466837	0.29011												0.221764	0.187018	0.270487											-0.0836194
0.0382303	0.116292											0.172158		0.0476498	0.229625												0.209693	0.197888	0.260054											-0.0849638
0.0379365	0.147701											0.172158		0.0476498	0.0238918												0.218215	0.197888	0.201856											-0.0839268
0.0379365	0.13972											0.133447		0.0461411	0.23733												0.27114	0.033601	0.201856											0.00179387
0.0387822	0.0959942											0.2162		0.0426369	0.23733												0.254502	0.0548108	0.164329											0.00179387
0.0744073	0.170904											0.2162		0.0321067	0.226971												0.255597	0.0548108	0.212012											-0.0478252
0.0943617	0.144199											0.215212		0.0579393	0.226971												0.248181	0.0535164	0.251712											-0.024228
0.0754007	0.121781											0.215212		0.0168152	0.369443												0.250416	0.117072	0.246059											-0.024228
0.0754007	0.0759617											0.152526		0.0115686	0.042209												0.241412	0.117072	0.161469											0.0180679
0.0710793	0.0759617											-0.00938357		0.0271173	0.155752												0.248298	0.133242	0.168028											0.0612038
0.0710793	0.363741											0.000433878		0.0506139	0.233813												0.244005	0.156582	0.18583											0.0612038
0.0825071	0.363741											0.0585499		0.0571073	0.214777												0.227757	0.156582	0.210983											0.0514214
0.0813995	0.357736											0.046772		0.0273523	0.242633												0.231155	0.171161	0.228002											-0.0421457
0.0973078	0.340406											0.0944406		0.0290081	0.290934												0.24886	0.171161	0.203776											-0.0547679
0.0965425	0.366299											0.0944406		0.0435138	0.339515												0.24886	0.0911604	0.242935											-0.021151
0.0665236	0.366299											0.0357569		0.0580473	0.336746												0.229036	0.0640151	0.242935											-0.021151
0.0931329	0.329269											0.0134001		0.0504909	0.358557												0.250186	0.163212	0.226183											-0.0476457
0.0920132	0.245559											0.0514919		0.057107	0.358557												0.208545	0.17621	0.226183											0.132609
0.094167	0.245559											0.0514919		0.0582395	0.148867												0.205032	0.185528	0.208466											0.132609
0.0508065	0.310681											0.00358738		0.0580781	0.148867												0.255256	0.185528	0.152831											0.105897
0.0955169	0.310681											0.00358738		0.0510542	0.209122												0.265203	0.0991504	0.152831											0.0977214
0.0486612	0.283352											-0.0152508		0.0351442	0.230567												0.279435	0.0991504	0.150502											0.0977214
0.0486612	0.338051											0.0907337		0.0367279	0.230567												0.278748	0.169902	0.162331											-0.0237921
0.0893507	0.338051											0.0907337		0.0577925	0.221546												0.245688	0.169902	0.181867											0.0572174
0.0796764	0.210452											0.123881		0.0222522	0.226391												0.256318	0.136795	0.19686											0.0572174
0.0836303	0.311758											0.126972		0.00919006	0.241519												0.256318	0.120389	0.19686											0.033994
0.0817828	0.336114											0.0137295		0.0412966	0.241519												0.258432	0.157258	0.20037											0.033994
0.0817828	0.336114											0.0137295		0.0403588	0.123898												0.258432	0.157258	0.191729											-0.0770533
0.0388631	0.240028											0.0935709		0.0512439	0.123898												0.25571	0.145398	0.218498											-0.0453381
0.0372432	0.240028											0.0935709		0.0536474	0.0186207												0.253023	0.0149924	0.224896											-0.0610126
0.0372432	0.221405											0.121358		0.0538169	0.0213785												0.269871	0.0149924	0.167007											-0.0526321
0.0374112	0.264309											0.0705342		0.0539232	0.0300686												0.224175	-0.0155162	0.18701											-0.07358
0.0374112	0.32206											0.0705342		0.038872	0.0300686												0.205918	-0.0121363	0.18701											-0.0689603
0.0448475	0.347709											0.0438485		0.0294083	0.24898												0.182604	-0.00017448	0.192656											-0.0526721
0.0448475	0.194724											-0.0396552		0.0483416	0.24898												0.205043	-0.00017448	0.26167											-0.0747884
0.0814462	0.194724											-0.010647		0.0483416	0.225107												0.205043	-0.00983602	0.259206											-0.0719626
0.0596124	0.233749											0.229823		0.0251071	0.183297												0.175016	0.026714	0.170021											-0.0420835
0.0682994	0.265527											0.229823		0.0399452	0.1863												0.16329	0.026714	0.268693											0.103725
0.0892977	0.276519											0.198534		0.0134132	0.21821												0.177246	0.121173	0.275147											0.103725
0.0787289	0.302725											0.204759		0.0221101	0.171626												0.185459	0.121173	0.299973											0.0230703
0.0787289	0.302725											0.204759		0.0384705	0.0192858												0.191354	0.15076	0.325207											0.0145602
0.0791727	0.278458											0.217613		0.0229398	0.0192858												0.211014	0.15076	0.328822											0.0537248
0.0791727	0.278458											0.220551		0.0362565	0.014997												0.224777	0.197755	0.320759											-0.043576
0.0940159	0.217002											0.220551		0.0362565	0.014997												0.180591	0.197755	0.320759											0.021324
0.090989	0.245401											0.154101		0.0338168	0.0151626												0.180591	0.186002	0.24523											-0.00637429
0.0947506	0.254824											0.154101		0.030568	0.0158688												0.174655	0.17483	0.175461											-0.0087028
0.0840372	0.254824											0.147708		0.0193929	0.0407573												0.175729	0.151173	0.175461											0.0660208
0.075226	0.0698849											-0.0191709		0.0309433	0.0407573												0.167925	0.134519	0.155233											0.0660208
0.0716004	0.0690574											-0.0191709		0.0464125	0.0488737												0.178019	0.134519	0.160798											-0.0528557
0.0799238	0.0690574											-0.048191		0.0434345	0.0488737												0.15482	0.117227	0.213745											-0.0767966
0.080259	0.0753039											0.0338496		0.0492706	0.017404												0.154998	0.117064	0.213745											-0.0186846
0.0777644	0.0753039											0.0338496		0.0492706	0.0300875												0.15586	0.173021	0.240491											0.0360561
0.0777644	0.0677355											-0.0873305		0.0484848	0.0375221												0.165175	0.173021	0.306804											0.0950559
0.0599789	0.07283											-0.0447914		0.0484848	0.0375221												0.188221	0.179565	0.267819											0.153335
0.0599789	0.07283											-0.0447914		0.0427056	0.0303112												0.188221	0.202345	0.263909											0.153335
0.0629114	0.0707369											0.0145844		0.0447748	0.0303112												0.170977	0.202345	0.347256											0.162557
0.0629114	0.159102											0.05355		0.0186483	0.022794												0.201063	0.197999	0.347256											0.162557
0.0652907	0.181121											0.05355		0.020238	0.088779												0.201063	0.0565019	0.355104											0.150723
0.0652907	0.181121											-0.0513073		0.0252273	0.0773364												0.179807	0.0565019	0.355104											0.137367
0.0781353	0.371228											-0.0513073		0.0352138	0.0495135												0.192591	-0.018446	0.256587											0.137367
0.0765558	0.305966											0.120377		0.0376591	0.0668717												0.192591	0.134164	0.330568											0.108743
0.0518284	0.292938											0.120377		0.0407393	0.0668717												0.177599	0.134164	0.334201											0.137153
0.0518284	0.215037											-0.0272269		0.0290892	0.0123328												0.177562	0.134238	0.334201											0.137153
0.0522782	0.215037											-0.0626701		0.0234613	0.0178927												0.177562	0.134238	0.167878											0.093294
0.0725148	0.11369											-0.0449707		0.0557914	0.0178927												0.170343	0.108732	0.212012											0.093294
0.0673387	0.0848704											-0.0449707		0.0538446	0.0149823												0.18466	0.0911529	0.282167											0.1476
0.0863854	0.067472											0.0735675		0.0532071	0.0126641												0.205236	-0.0186958	0.306738											0.1476
0.0863854	0.0711158											0.0735675		0.0553889	0.0126641												0.205236	-0.0186958	0.328462											0.179581
0.0828431	0.0711158											0.0570984		0.0238664	0.0158394												0.175112	-0.0253624	0.333793											0.179581
0.0626139	0.069336											0.0736762		0.015079	0.0158394												0.175761	0.00118286	0.333793											-0.0314835
0.0564486	0.115396											0.0736762		0.0221275	0.0150049												0.175761	0.00118286	0.267188											-0.0333128
0.0560948	0.277497											0.00492161		0.0474927	0.0150049												0.206346	0.0320609	0.291315											0.0287624
0.0550267	0.277497											0.0260162		0.0474927	0.0604992												0.206346	0.0320609	0.350439											0.12579
0.0550267	0.24082											0.132052		0.0565756	0.0234187												0.226273	0.144632	0.221475											0.12579
0.084835	0.113867											0.159458		0.0563151	0.0234187												0.226273	0.186413	0.221475											0.116515
0.0946577	0.225208											0.159458		0.0267324	0.282859												0.174231	0.187588	0.185453											0.106515
0.0794359	0.345243											0.107722		0.0304793	0.282859												0.175906	0.18019	0.20812											0.145078
0.0794359	0.345243											0.107722		0.0472745	0.321577												0.16511	0.152886	0.201697											0.145078
0.0801068	0.346776											0.184373		0.0521701	0.321577												0.163151	0.0680204	0.231663											-0.00889147
0.0728892	0.363653											0.184373		0.0466234	0.250416												0.187008	0.166666	0.231663											0.0867929
0.0948489	0.219775											0.181198		0.0477646	0.250416												0.187008	0.166666	0.22932											0.0511256
0.0866452	0.136719											0.181198		0.0329054	0.205009												0.179285	0.126187	0.22932											0.0351523
0.0920473	0.303362											-0.0388928		0.0426393	0.124039												0.206133	0.138539	0.215744											0.0571396
0.0751519	0.303362											-0.0388928		0.034197	0.349378												0.206133	0.138539	0.185949											0.0765857
0.0940977	0.302856											0.00409086		0.0552326	0.369819												0.185377	0.0185238	0.185949											0.169183
0.0809287	0.337096											0.0904202		0.0552326	0.360429												0.18727	0.0881372	0.236233											0.169183
0.0822854	0.337096											0.0904202		0.0581079	0.0691741												0.167739	0.15214	0.236233											0.183601
0.0822854	0.293463											-0.00131788		0.0581079	0.0656421												0.16706	0.15214	0.18604											0.187962
0.0812464	0.2396											-0.00131788		0.0426719	0.0656421												0.156709	0.0424771	0.19915											0.187962
0.0936442	0.264969											0.147963		0.0304037	0.129488												0.185937	0.12354	0.19915											0.0442404
0.0876829	0.309022											0.147963		0.0446903	0.141771												0.188797	0.125572	0.163052											0.0442404
0.0821574	0.274621											0.152488		0.0241757	0.248166												0.188797	0.134415	0.163052											0.166778
0.0689612	0.16931											0.152488		0.0305576	0.339471												0.197902	0.134415	0.148269											0.166778
0.0378144	0.16931											0.102739		0.0247776	0.340628												0.197902	0.0530651	0.175843											0.140498
0.0378144	0.111187											0.179526		0.0342517	0.340628												0.191676	0.0758962	0.175843											0.200241
0.0385492	0.260872											0.179526		0.0430604	0.193775												0.207504	0.118782	0.191896											0.200241
0.0332628	0.312696											0.172404		0.0430604	0.193775												0.224972	0.118782	0.228373											0.211093
0.0335127	0.312696											0.136919		0.036428	0.270377												0.224972	0.077101	0.230312											0.211093
0.032045	0.372017											0.0564624		0.0439325	0.270377												0.192167	0.136434	0.230312											0.207919
0.032045	0.34877											0.121707		0.0439325	0.227821												0.160028	0.175683	0.150778											0.207919
0.0835268	0.141798											0.1784		0.03657	0.0163842												0.170591	0.175683	0.145292											0.182926
0.0848262	0.201201											0.1784		0.03657	0.0897653												0.170591	0.149676	0.149138											0.182926
0.0848262	0.131125											-0.0161774		0.0462777	0.0897653												0.162745	0.158514	0.154406											-0.0875757
0.0936492	0.234086											-0.053478		0.0423653	0.0530784												0.162745	0.158514	0.202763											0.191102
0.0891327	0.240676											-0.0999317		0.0572705	0.0530784												0.158643	0.167112	0.363581											0.208554
0.0506872	0.292243											-0.0806423		0.0572705	0.049816												0.170661	0.17547	0.354013											0.208554
0.0471371	0.214334											-0.0805379		0.0570802	0.049816												0.178995	0.17547	0.342298											0.196503
0.0469909	0.179174											0.036688		0.0570802	0.058418												0.178995	0.15861	0.321226											0.21901
0.0469909	0.251444											0.036688		0.0580921	0.058418												0.176602	0.0670001	0.300188											0.21901
0.0689057	0.251444											0.0436397		0.0580921	0.0587604												0.169399	0.0678137	0.323424											0.218764
0.0806622	0.226576											0.0436397		0.058234	0.0587604												0.160004	0.0815734	0.323424											0.218764
0.0479898	0.226576											-0.0760646		0.058234	0.0134935												0.158831	0.170819	0.285123											0.20197
0.0479898	0.197717											-0.018865		0.054476	0.0309958												0.156246	0.15849	0.172439											0.0677261
0.0483542	0.0895355											0.0387589		0.054476	0.0319662												0.156246	0.15849	0.234129											-0.0366721
0.0871365	0.0895355											0.0387589		0.0565377	0.0319662												0.155855	0.129877	0.248517											0.15637
0.0681205	0.0835846											-0.00970433		0.0566888	0.0989547												0.155128	0.129877	0.309521											0.197126
0.0501805	0.11444											-0.043473		0.0566888	0.115313												0.156189	0.0669433	0.25417											0.197126
0.0622226	0.155906											-0.043473		0.056461	0.101992												0.177152	0.0654453	0.332758											0.191062
0.0575125	0.183399											-0.0490677		0.057666	0.0738339												0.185251	0.190095	0.343582											0.205
0.0320688	0.183399											-0.0490677		0.057666	0.134289												0.215661	0.184046	0.325617											0.205
0.0320688	0.228357											-0.0120518		0.0570898	0.134289												0.215661	0.0723774	0.344125											0.182834
0.0661332	0.20483											-0.0120518		0.0561161	0.109174												0.203479	0.0479735	0.344125											0.178052
0.0814402	0.188702											-0.0848559		0.0565167	0.0154485												0.201431	0.177283	0.240303											0.174507
0.0843062	0.286025											-0.0848559		0.0580031	0.0996125												0.200862	0.177283	0.235132											0.19453
0.0574568	0.312559													0.0580031	0.126278												0.16694	0.174381	0.362926											0.19453
0.0832133	0.130288													0.0578004	0.126278												0.156284	0.174986	0.36065											0.169425
0.066693	0.200401													0.0532776	0.0782817												0.155274	-0.00209308	0.356864											0.121115
0.0527638	0.200401													0.0181009	0.0214589												0.156458	0.171692	0.32238											0.121115
0.0349752	0.179943													0.0143629	0.0462271												0.156237	0.146333	0.32238											0.123261
0.0909087	0.341408													0.0566714	0.0832269												0.167833	0.169955	0.24479											0.168916
0.0866225	0.334652													0.0453113	0.218946												0.169093	0.0426555	0.300624											0.168916
0.0775222	0.122872													0.0453113	0.312813												0.169093	0.0426555	0.300624											-0.0327652
0.0775222	0.284306													0.0338359	0.312813												0.155764	0.15129	0.31005											-0.0484629
0.0758149	0.298514													0.0442391	0.312067												0.154475	0.161978	0.348767											0.147466
0.0456065	0.298514													0.0488746	0.219624												0.157235	0.119161	0.284226											0.147466
0.0312968	0.301079													0.0571602	0.0579171												0.157235	0.162093	0.33472											0.19145
0.0312968	0.337665													0.0571602	0.0432452												0.156287	0.170855	0.344328											0.19145
0.0319985	0.369865													0.0559434	0.258635												0.168338	0.170855	0.292132											0.201808
0.0321326	0.323347													0.0566874	0.258635												0.168338	0.16671	0.334362											0.201808
0.0321326	0.376673													0.0566874	0.339112												0.157408	0.16547	0.334362											0.181215
0.0381602	0.333638													0.0558799	0.0990717												0.155951	0.192124	0.300655											0.181215
0.0385131	0.333638													0.04911	0.165559												0.177539	0.192124	0.318977											0.169525
0.0361083	0.233525													0.048415	0.191545												0.16867	0.184525	0.34257											0.0998155
0.0360813	0.131262													0.0496944	0.191545												0.16867	0.184525	0.332619											0.127438
0.0360813	0.131262													0.0115379	0.350365												0.197215	0.129083	0.3045											0.222467
0.0444962	0.0937914													0.0294059	0.350365												0.198424	0.129083	0.324377											0.222467
0.0444962	0.104165													0.0140384	0.301449												0.222741	0.0994336	0.317357											0.214389
0.0515884	0.19043													0.00896885	0.277344												0.222741	-2.34366e-05	0.34257											0.216121
0.0854757	0.19043													0.0397329	0.124607												0.163273	-2.34366e-05	0.349538											0.216121
0.0598677	0.229095													0.0230758	0.162752												0.175201	0.0128158	0.349538											0.219533
0.0594886	0.371967													0.0222695	0.162752												0.176691	0.157227	0.244049											0.220347
0.0482992	0.274699													0.0278128	0.167259												0.188936	0.185574	0.323945											0.220347
0.0482992	0.257508													0.0278128	0.167259												0.188936	0.185574	0.343235											0.209005
0.0813174	0.358127													0.0199465	0.160369												0.169737	0.179307	0.272117											0.209005
0.0806224	0.358127													0.0476355	0.0494297												0.169737	0.179307	0.195746											0.206995
0.0478359	0.361842													0.0476355	0.0720198												0.178126	0.160264	0.195746											0.11467
0.0351978	0.361842													0.0174051	0.0720198												0.185663	0.173735	0.185013											0.11467
0.0343041	0.247865													0.0282897	0.0821707												0.19267	0.132811	0.331485											0.0875679
0.0337232	0.339129													0.0410256	0.0805772												0.194279	0.176323	0.329392											0.0703807
0.0336991	0.342235													0.0527121	0.0805772												0.167775	0.159139	0.346703											0.0703807
0.0336991	0.342235													0.0552526	0.0121337												0.193396	0.132657	0.336423											0.0371854
0.0371501	0.118805													0.0163022	0.0808433												0.193396	0.086761	0.313685											0.0371854
0.0364918	0.188507													0.0283689	0.107895												0.171998	0.0813706	0.30519											0.0913034
0.0364918	0.304004													0.0574314	0.143568												0.158628	0.149219	0.344326											0.0913034
0.0375327	0.304004													0.0580936	0.143568												0.168323	0.170447	0.349318											0.152289
0.0547221	0.324405													0.0550279	0.131397												0.168046	0.189367	0.333086											0.170855
0.0349354	0.344333													0.059522	0.019351												0.223363	0.189367	0.277481											0.170855
0.0349354	0.350006													0.059522	0.0119441												0.230927	0.11352	0.347951											0.0737096
0.0315803	0.350006													0.05883	0.0207068												0.230927	0.11352	0.314409											0.0737096
0.0315803	0.266816													0.05883	0.0232513												0.1967	0.0827622	0.26689											0.0629629
0.0312163	0.308165													0.0579908	0.0232513												0.19813	0.0827622	0.191936											0.0629629
0.0312163	0.363444													0.0576629	0.0296937												0.188935	0.130905	0.282507											0.0530121
0.0312634	0.354063													0.0596375	0.0296937												0.199428	0.130905	0.35269											0.0375871
0.0342251	0.200068													0.0596375	0.0882574												0.199428	0.124036	0.35269											0.0829997
0.0364983	0.200068													0.0594158	0.0534747												0.174655	0.115819	0.33864											0.0829997
0.0624554	0.149697													0.0594158	0.0281155												0.160387	0.103394	0.306008											0.182411
0.0713048	0.273543													0.0588343	0.266068												0.242021	0.103394	0.300425											0.182411
0.0350847	0.238938													0.0586483	0.266068												0.242021	0.0997214	0.339609											0.169907
0.0350847	0.228268													0.0568361	0.282907												0.237872	0.0835275	0.299296											0.177121
0.056708	0.228268													0.0568361	0.282907												0.222862	0.0511633	0.299296											0.177121
0.0687239	0.252848													0.0479935	0.27073												0.236761	0.163397	0.292992											0.140095
0.0787	0.252848													0.0506551	0.27073												0.236761	0.163397	0.32129											0.153566
0.0942507	0.225836													0.0584205	0.205113												0.156727	0.132702	0.311101											0.1994
0.0946098	0.160493													0.0584205	0.218253												0.154963	0.113337	0.273061											0.207894
0.060126	0.160493													0.0583958	0.218253												0.157842	0.132416	0.324608											0.207894
0.0749856	0.299952													0.0570733	0.165815												0.17606	0.134685	0.332601											0.192398
0.077412	0.299952													0.0551918	0.201498												0.174637	0.145174	0.332601											0.192398
0.045369	0.190778													0.0551918	0.301398												0.171158	0.145174	0.323928											0.214371
0.083704	0.225953													0.0474614	0.301398												0.195916	0.11855	0.339699											0.214371
0.0802938	0.225953													0.0592359	0.390319												0.195916	0.148902	0.329055											0.213473
0.0761148	0.124591													0.0592359	0.390319												0.189143	0.135108	0.25186											0.213473
0.0761148	0.124591													0.0564265	0.356595												0.198946	0.135108	0.299301											0.0989423
0.0834603	0.092722													0.0573384	0.22175												0.217675	0.115727	0.321712											0.0989423
0.0802036	0.094132													0.0573384	0.22175												0.21358	0.0766355	0.321712											0.140039
0.0815737	0.232731													0.0553809	0.173974												0.193447	0.151918	0.276105											0.187832
0.0843943	0.232731													0.0449764	0.160581												0.193447	0.131284	0.285309											0.187832
0.093468	0.364305													0.0547197	0.0724316												0.168826	0.166311	0.313007											0.13306
0.0929146	0.317035													0.0547197	0.170701												0.168826	0.0736305	0.294232											0.13306
0.0827454	0.319629													0.0528615	0.170701												0.169986	0.127155	0.247923											0.201723
0.089852	0.319629													0.0469506	0.181785												0.186532	0.00908251	0.247923											0.201723
0.0934747	0.130867													0.0542264	0.181785												0.186532	0.107655	0.331228											0.203094
0.062987	0.0683019													0.0542264	0.159107												0.16916	0.143599	0.331228											0.203094
0.062987	0.0988251													0.0457519	0.159107												0.17648	0.143599	0.338622											0.186183
0.0487619	0.0807703													0.0452777	0.30226												0.241441	0.114852	0.345952											0.210216
0.0487619	0.142405													0.052799	0.346639												0.176465	0.17275	0.264799											0.210216
0.0730134	0.388214													0.0316254	0.348407												0.189813	0.152856	0.2166											0.208103
0.0627839	0.385325													0.0296521	0.348407												0.189813	0.0458677	0.216697											0.197637
0.0728547	0.356005													0.0456441	0.252488												0.18266	-0.0258263	0.216697											0.167385
0.0728547	0.358977													0.0553101	0.252488												0.201206	0.0475051	0.220528											0.195621
0.0904751	0.256382													0.0482324	0.321867												0.201174	0.0475051	0.213808											0.212604
0.0731786	0.316944													0.0229633	0.343329												0.212098	0.0195604	0.213808											0.212604
0.0816493	0.299982													0.0480776	0.413992												0.212098	0.0306893	0.181725											0.122766
0.0757204	0.327721													0.0480776	0.413992												0.230414	-0.0105142	0.145428											0.0820741
0.0913146	0.327721													0.045248	0.406506												0.230414	0.00306586	0.152241											-0.0341073
0.070524	0.281483													0.047174	0.406817												0.20916	0.00306586	0.214878											-0.0341073
0.0702973	0.10559													0.0252619	0.368563												0.238829	-0.00253185	0.214878											-0.0702672
0.0702973	0.238633													0.0558567	0.303195												0.238856	-0.0256928	0.20388											-0.0703195
0.083621	0.301326													0.0572611	0.30342												0.217253	-0.0256051	0.156001											0.142454
0.0687423	0.29529													0.0572611	0.355279												0.184738	-0.0257528	0.153917											0.142454
0.0679415	0.270696													0.0439058	0.355279												0.195839	-0.0257528	0.145431											0.145913
0.0707276	0.270806													0.0517305	0.245281												0.195839	0.0418456	0.14655											0.145913
0.0788709	0.25156													0.0517305	0.0439955												0.187272	0.115737	0.15886											0.0272444
0.0740589	0.355936													0.0560709	0.0929112												0.187272	0.173467	0.218493											0.0986595
0.0538048	0.380664													0.0323212	0.131651												0.238818	0.173467	0.218493											0.133536
0.0719065	0.346036													0.0340284	0.131651												0.27103	0.192053	0.282818											0.133536
0.0552032	0.34293													0.0427469	0.0534617												0.22897	0.195	0.282818											0.105745
0.0472968	0.34293													0.0367594	0.0393302												0.22897	0.156747	0.281782											0.0557568
0.0472968	0.324809													0.0582687	0.0586531												0.207109	0.166172	0.281782											0.0557568
0.0456785	0.311153													0.0582687	0.0586531												0.196793	0.151724	0.290934											0.045036
0.089554	0.394859													0.0567421	0.0543786												0.212226	0.161159	0.281359											0.045036
0.0569885	0.391822													0.0510701	0.0288426												0.212226	0.193111	0.296067											0.0809155
0.0569885	0.39112													0.0403416	0.192582												0.199443	0.195405	0.296067											0.0809155
0.0611032	0.339167													0.0421644	0.116427												0.198934	0.195405	0.289764											-0.0468957
0.0898764	0.339167													0.0578752	0.0772688												0.180973	0.0798166	0.3613											-0.0468957
0.0769566	0.274895													0.0579852	0.0518622												0.212506	0.140801	0.3613
0.0644644	0.274895													0.0581152	0.0169518												0.193287	0.0922055	0.36638
0.0644644	0.305849													0.0565097	0.0169518												0.246832	0.0922055	0.367849
0.0680269	0.305849													0.0589092	0.366223												0.266506	0.088997	0.261115
0.0680269	0.320707													0.0589092	0.366223												0.187105	0.13417	0.321747
0.0668671	0.375721													0.0575715	0.357994												0.187308	0.0314285	0.341821
0.0797643	0.380284													0.0544476	0.325396												0.299144	-0.00716067	0.318747
0.0817949	0.287348													0.0555087	0.362864												0.29998	0.0155345	0.272361
0.0541385	0.350272													0.0567865	0.362864												0.241119	0.00372788	0.279842
0.0334681	0.364617													0.0573639	0.308851												0.184997	0.00372788	0.279842
0.0368527	0.364617													0.0429435	0.182784												0.192748	-0.0251468	0.301913
0.0368527	0.294388													0.0580972	0.182784												0.204739	-0.0251468	0.308188
0.0915166	0.343617													0.0576609	0.278739												0.204739	-0.0253161	0.279599
0.084686	0.343617													0.0559066	0.278739												0.16334	0.0439441	0.207464
0.0703682	0.311582													0.0582429	0.232577												0.16334	0.114207	0.174523
0.0664748	0.347762													0.0588977	0.316287												0.156201	0.082392	0.195459
0.0877519	0.347762													0.0588977	0.316287												0.159788	0.0139388	0.148943
0.0937918	0.385481													0.0581978	0.135992												0.155403	0.112421	0.148943
0.0476546	0.362699													0.0586208	0.271883												0.175286	0.112421	0.148117
0.0476546	0.319693													0.0586208	0.310036												0.164147	0.0321311	0.337711
0.0363552	0.354259													0.0584387	0.310036												0.159731	0.0321311	0.337711
0.0350243	0.354259													0.0584387	0.175664												0.16466	-0.00152878	0.306791
0.0350243	0.331643													0.0582699	0.175664												0.16466	-0.0229214	0.258791
0.0719645	0.365331													0.0548987	0.150082												0.216509	-0.0229214	0.258791
0.0893978	0.373072													0.0428901	0.205345												0.215343	0.137967	0.254313
0.0906133	0.373072													0.0508778	0.292987												0.209228	0.125741	0.224869
0.097762	0.222318													0.0587115	0.331997												0.165078	0.0898438	0.252759
0.0813671	0.326792													0.0587115	0.120346												0.165078	0.115208	0.333036
0.0361073	0.350411													0.0457137	0.120346												0.162118	0.115208	0.333036
0.0374439	0.350411													0.0457137	0.165365												0.162103	0.0694883	0.286844
0.0430778	0.317837													0.0475523	0.210037													-0.0183012	0.286844
0.0405127	0.207705													0.05025	0.225328													-0.0159502	0.187112
0.0582779	0.224539													0.0439713	0.267233													-0.0159502	0.245062
0.0850001	0.224539													0.0474956	0.267233													-0.0249538	0.245062
0.0799178	0.249262													0.0511288	0.222357													-0.0203711	0.207039
0.0909825	0.354994													0.0589447	0.222357													-0.0203711	0.170656
0.0878917	0.354197													0.0589447	0.0557412													-0.021265	0.170656
0.0866473	0.333278													0.0588674	0.078682													-0.025829	0.145796
0.0866473	0.379436													0.0587565	0.0938334													-0.0196754	0.278068
0.0860489	0.355802													0.0587565	0.0938334													-0.024681	0.318992
0.0935996	0.322423													0.0586393	0.106714													-0.017752	0.318992
0.0327476	0.364065													0.0586393	0.106714													-0.017752	0.274814
0.053675	0.373163													0.0546511	0.012545													0.000800692	0.312642
0.0516693	0.383219													0.0554781	0.012545													0.000800692	0.248497
0.0491908	0.36081													0.0554781	0.013548													-0.00769316	0.289782
0.0377754	0.36081													0.0487684	0.013548													0.0884562	0.246383
0.0377798	0.245454													0.0579624	0.0213523													0.0277279	0.236738
0.0377798	0.321946													0.0559169	0.0213523													0.026601	0.153122
0.0439752	0.298617													0.040562	0.0125934													0.0129186	0.151765
0.0498537	0.265443													0.0572742	0.0177847													0.0129186	0.146431
0.0457805	0.153154													0.0360773	0.0177847													0.0523247	0.149523
0.0608465	0.270232													0.0206061	0.0151422													0.0509819	0.151129
0.0661192	0.340407													0.0109411	0.085035													-0.0132948	0.146811
0.0402948	0.340407													0.0103209	0.111712													0.13171	0.146811
0.0402948	0.330356													0.00564758	0.111712													0.151942	0.145528
0.0807284	0.296672													0.0196631	0.392421													0.173338	0.147648
0.0762334	0.29995													0.0122421	0.296544													0.175266	0.150628
0.0617683	0.346028													0.0097203	0.359966													0.175266	0.164646
0.067207	0.305828													0.0384783	0.265977													0.103835	0.243711
0.0801201	0.305828													0.0384783	0.150842													0.1301	0.243711
0.0429209	0.329051													0.0223625	0.150842													0.1301	0.260331
0.0429209	0.380784													0.0148687	0.0323992													0.0976918	0.227894
0.047149	0.304724													0.0461524	0.0183577													0.000621365	0.207431
0.0601787	0.270704													0.0461524	0.0119119													0.00979771	0.207431
0.0601787	0.382592													0.0465304	0.0143744													0.00979771	0.224414
0.0910237	0.348074													0.0211088	0.0143744													0.145112	0.22325
0.0920953	0.348074													0.0281807	0.0128402													0.145112	0.162121
0.0888614	0.338272													0.0286709	0.0426776													0.174183	0.189644
0.0812561	0.369552													0.0289069	0.287187													0.174183	0.170873
0.0822992	0.344154													0.0522093	0.287187													0.169803	0.177633
0.0506417	0.264193													0.0555431	0.386062													0.0187925	0.163061
0.0616334	0.37769													0.0541591	0.387715													-0.00451904	0.192242
0.0378083	0.333407													0.0504255	0.215708													0.0181159	0.214126
0.0378083	0.333407													0.0386919	0.196069													0.0232243	0.214126
0.0396321	0.278339													0.0572986	0.196069													-0.0217498	0.198617
0.0470801	0.140872													0.0572986	0.296919													-0.0217498	0.183007
0.0470801	0.300322													0.0573424	0.0414853													-0.0200163	0.209994
0.0635546	0.324385													0.0573424	0.13822													-0.0122188	0.209994
0.0982673	0.301483													0.0464602	0.333254													0.00336388	0.194537
0.0873625	0.236704													0.0505574	0.333254													0.0796899	0.151232
0.0873625	0.236704													0.0505574	0.335495													0.0633264	0.151232
0.0922594	0.348227													0.0476859	0.358848													0.0635933	0.148789
0.079761	0.348227													0.0568058	0.358848													0.000726583	0.145603
0.0718095	0.36142													0.0568058	0.113178													0.0434516	0.146411
0.0857874	0.377813													0.0458643	0.0598212													0.0202038	0.149009
0.0390572	0.261185													0.0452105	0.189301													0.0353567	0.1514
0.0312329	0.194401													0.0202719	0.189301													-0.019354	0.148382
0.0312329	0.199131													0.0492238	0.285393													0.101802	0.148176
0.0310574	0.199131													0.0532723	0.285393													0.17108	0.148176
0.0309076	0.227717													0.0532723	0.266592													0.0831109	0.147575
0.0306868	0.227717													0.055264	0.266592													0.121157	0.160599
0.0306868	0.190373													0.0563355	0.264575													0.121157	0.167254
0.0323364	0.190373													0.0563355	0.321946													0.149771	0.174751
0.030088	0.141649													0.0286254	0.321946													0.12788	0.15015
0.0300081	0.0669093													0.0536227	0.251521													0.0998863	0.288795
0.0300081	0.0676147													0.0569515	0.112293													0.0904081	0.296879
0.0301448	0.0997457													0.0569268	0.169463													0.0974266	0.296879
0.0300137	0.321032													0.0569268	0.197175													0.163047	0.278762
0.0300137	0.270911													0.0551176	0.247846													0.171612	0.234878
0.0299738	0.270911													0.0338258	0.247846													0.103733	0.235144
0.0298901	0.270647													0.0330095	0.209817													0.153607	0.196475
0.0298631	0.270647													0.030612	0.0869964													0.163561	0.196475
0.0298631	0.113674													0.0285447	0.0869964													0.104964	0.214903
0.0299147	0.0899771													0.0232844	0.0391181													0.104964	0.202833
0.0298419	0.108289													0.0182901	0.156148													0.060148	0.182297
0.0298419	0.0671844													0.0535011	0.211527													0.060148	0.19215
0.0298747	0.0721992													0.0561639	0.211527													0.0107809	0.204627
0.0301127	0.098093													0.0561639	0.287164													0.0107809	0.206768
0.0301127	0.197215													0.056828	0.287164													0.0582935	0.149884
0.0299994	0.197215													0.056828	0.26058													0.00317677	0.152623
0.0299994	0.193423													0.0558365	0.0432996													0.131758	0.146595
0.0301643	0.283121													0.0558365	0.0707145													0.131758	0.275471
0.0303475	0.283121													0.0554166	0.0707145													0.135236	0.255042
0.030082	0.285165													0.0233182	0.0597066													0.135236	0.27305
0.030082	0.285165													0.0465441	0.216369													0.0691823	0.348019
0.0300455	0.319661													0.0465531	0.216369													0.0897156	0.348019
0.0300455	0.280869													0.0465531	0.13919													0.081652	0.368705
0.029949	0.299487													0.0490102	0.144597													0.118008	0.368705
0.029949	0.299487													0.0282225	0.189724													0.0660477	0.362292
0.0303432	0.292124													0.0336656	0.189724													0.149105	0.356361
0.0302744	0.369488													0.0263384	0.127968													0.149105	0.24564
0.0302744	0.369488													0.0256371	0.100025													0.16479	0.257122
0.0298814	0.384859													0.0379618	0.190068													0.086413	0.233628
0.0298063	0.385823													0.0226486	0.190068													0.0521994	0.331927
0.0298063	0.386947													0.0352089	0.157185													0.0521994	0.359688
0.0298263	0.386947													0.044164	0.157185													0.0182699	0.359688
0.0298263	0.254851													0.044164	0.120981													0.0247591	0.307654
0.0301488	0.350705													0.0485907	0.0259896													0.0217144	0.329427
0.0301139	0.36301													0.0389184	0.0259896													0.033239	0.279188
0.0301139	0.377885													0.0171271	0.0208849													0.0161258	0.245397
0.0304821	0.315239													0.0263187	0.0406713													-0.0079313	0.245397
0.0304821	0.26808													0.0195919	0.0766023													0.0239151	0.211826
0.0304379	0.277439													0.0137416	0.107177													-0.00156781	0.265283
0.0304379	0.277439													0.0240391	0.107177													0.0259089	0.270802
0.0308336	0.327256													0.0240391	0.136365													0.0259089	0.335945
0.0308336	0.342977													0.0188744	0.136365													-0.0180662	0.355448
0.0430385	0.289942													0.043134	0.117552													-0.0168366	0.355448
0.0303502	0.235282													0.043134	0.102686													0.106073	0.216038
0.0304115	0.122393													0.00764487	0.241573													0.135457	0.278257
0.0318836	0.204458													0.0246425	0.286386													0.135457	0.309737
0.0318836	0.164759													0.0246425	0.0525165													0.0824662	0.337501
0.0352016	0.0731599													0.0562192	0.0712512													0.117071	0.303884
0.0316863	0.0731599													0.0562192	0.0938362													0.0794882	0.312527
0.0316863	0.0716796													0.0546992	0.0938362													0.0845187	0.312527
0.0315727	0.068904													0.0570199	0.0800209													0.0845187	0.320433
0.0315727	0.356311													0.0570199	0.202447													0.157315	0.320433
0.03169	0.356311													0.0519938	0.202447													0.157315	0.213319
0.0310407	0.325815													0.0505498	0.19738													0.027054	0.213319
0.0406793	0.253557													0.051089	0.0463815													0.0614276	0.227886
0.0452334	0.253557													0.0454449	0.0482446													0.0656891	0.257718
0.0323433	0.331281													0.0294361	0.233369													-0.00557032	0.265591
0.0305916	0.218142													0.0524966	0.255348													-0.0258317	0.265591
0.0305916	0.323929													0.0439488	0.255348													-0.0106095	0.174398
0.0304633	0.246458													0.0296204	0.279973													-0.010927	0.285768
0.0304633	0.323637													0.0408892	0.312031													-0.010927	0.282542
0.0307029	0.323637													0.0300968	0.312031													0.108971	0.263688
0.0305985	0.290762													0.0235928	0.322391													0.0962996	0.261916
0.03041	0.290762													0.0428159	0.37591													0.0324947	0.290124
0.03041	0.157674													0.0567064	0.299718													0.0248014	0.231785
0.0312974	0.254222													0.0561242	0.347353													0.083267	0.335421
0.0306611	0.254222													0.0561242	0.347353													0.083267	0.335421
0.0306611	0.212572													0.056993	0.313708													0.0860273	0.340537
0.0317364	0.189888													0.0484145	0.313708													0.0367203	0.340537
0.0317364	0.125064													0.0436873	0.164962													0.0367203	0.294181
0.0450082	0.125064													0.0268238	0.0556234													-0.0163198	0.251035
0.0569869	0.0864753													0.0559955	0.0556234													-0.00523803	0.262244
0.0326249	0.0676715													0.0567459	0.0267213													-0.00523803	0.253294
0.0326249	0.27844													0.0534635	0.0338406													0.0222141	0.174839
0.0349971	0.325106													0.0525601	0.115501													0.0984808	0.215163
0.0399526	0.325106													0.0268926	0.115501													0.10071	0.19616
0.0377128	0.279053													0.0452419	0.125698													0.113163	0.19548
0.037267	0.364125													0.0404703	0.158975													0.0588606	0.205535
0.037267	0.269971													0.0444031	0.376782													-0.0254485	0.205535
0.0411198	0.240909													0.041932	0.274929													-0.0251519	0.20512
0.043692	0.295001													0.0281307	0.220242													-0.0232263	0.192276
0.0414225	0.271736													0.0375926	0.196658													-0.0245817	0.166841
0.0401414	0.238816													0.0343421	0.353801													-0.0167755	0.187275
0.0401414	0.139503													0.055575	0.353801													0.00869591	0.18961
0.0473923	0.12431													0.050229	0.355433													0.00491963	0.196875
0.0545271	0.0790039													0.0508191	0.355433													0.147803	0.182901
0.0484687	0.103604													0.0514782	0.183325													0.159439	0.193459
0.0484687	0.0671007													0.0295295	0.321227													0.165491	0.193459
0.0545186	0.104847													0.0191991	0.3234													0.177621	0.155184
0.0545186	0.0731616													0.0172173	0.3234													0.177621	0.174703
0.0527458	0.0731616													0.054615	0.0449914													0.126704	0.174703
0.0577883	0.0672445													0.0578785	0.110742													0.144688	0.278038
0.0577883	0.0809515													0.0578785	0.259014													-0.0258181	0.289795
0.0557056	0.0969757													0.041244	0.259014													-0.0171982	0.300398
0.0567461	0.175974													0.0567607	0.176032													-0.0186373	0.195154
0.0567461	0.264991													0.0590488	0.296613													-0.0210935	0.239549
0.0583523	0.264991													0.0590488	0.273316													-0.0149653	0.2421
0.0631445	0.336552													0.0586192	0.227707													0.000598021	0.169728
0.0620269	0.184494													0.025078	0.324243													0.000598021	0.161568
0.0620269	0.198433													0.0571327	0.331705													0.0185845	0.146199
0.0494678	0.198433													0.0541909	0.331705													0.0482631	0.145291
0.0487192	0.315994													0.055586	0.205065													-0.00301136	0.154849
0.0487192	0.311785													0.0585485	0.254689													0.0339648	0.172469
0.048895	0.122877													0.0585485	0.254689													0.0500263	0.281109
0.0502302	0.113527													0.058554	0.319488													0.0126561	0.25565
0.0465243	0.124292													0.058554	0.359104													0.0126561	0.25565
0.0465243	0.158269													0.0577303	0.340446													0.024744	0.296371
0.0450707	0.0937822													0.0577303	0.12446													0.0257661	0.296371
0.0450707	0.162532													0.0573385	0.12446													-0.00182783	0.159941
0.0415564	0.196058													0.0544041	0.0709554													0.0020629	0.145238
0.0415564	0.196058													0.0303809	0.189345													0.0199418	0.145238
0.0418175	0.172406													0.0406357	0.145991													-0.000992572	0.145281
0.0567766	0.153431													0.0406357	0.146218													-0.000992572	0.145774
0.0632618	0.217382													0.0568126	0.146218													-0.00700218	0.213013
0.0704276	0.217382													0.0568126	0.179294													-0.00700218	0.253326
0.0675499	0.267308													0.0558715	0.179294													0.0495411	0.257876
0.0731122	0.0854838													0.0566515	0.146274													0.0495411	0.161014
0.0731122	0.0854838													0.0530304	0.0806842													0.148265	0.147481
0.0743174	0.0835813													0.0567407	0.0806842													0.150167	0.147481
0.0719835	0.0691062													0.0567407	0.229174													0.146794	0.159235
0.0648303	0.0737985													0.0352351	0.229174													0.111935	0.159235
0.0525512	0.0837859													0.0273252	0.124583													0.0826151	0.196686
0.0509706	0.0957436													0.0371435	0.172511													-0.00411595	0.259957
0.0509706	0.0957436													0.0426215	0.172511													0.0252379	0.285255
0.0610734	0.08155													0.0479882	0.0527327													0.00391262	0.229847
0.0610734	0.0738412													0.0351951	0.0527327													0.00391262	0.233096
0.0757881	0.0738412													0.0464243	0.0308734													-0.00979984	0.146196
0.062583	0.0761513													0.0383436	0.0231327													0.0239339	0.14578
0.062583	0.176698													0.0383436	0.1333													0.0239339	0.14578
0.0578444	0.182492													0.0199541	0.1333													0.0216386	0.145913
0.0332122	0.253351													0.0448069	0.307286													0.181585	0.146652
0.0906941	0.0827872													0.0208822	0.2558													0.170429	0.149371
0.0894262	0.340841													0.0192814	0.113383													0.170429	0.180207
0.0894262	0.351942													0.0433691	0.172101													0.120901	0.177341
0.0809467	0.351942													0.0521926	0.173884													0.0856453	0.165718
0.0508556	0.327085													0.0371609	0.173884													0.0351777	0.16205
0.044421	0.378528													0.0413558	0.0267356													0.128148	0.329082
0.0368933	0.380201													0.0413558	0.0267356													-0.0211662	0.329082
0.0760265	0.201368													0.0335303	0.0124021													-0.00343856	0.30167
0.0799979	0.201368													0.053142	0.02363													-0.00343856	0.316977
0.0798357	0.287974													0.0573208	0.02363													0.00321065	0.316977
0.0865247	0.287974													0.0573208	0.0117928													0.00937117	0.3213
0.0966471	0.247966													0.051825	0.0213537													0.0233966	0.302192
0.0804179	0.207207													0.036277	0.0172745													0.0233966	0.317203
0.0378178	0.282619													0.0351537	0.0231976													-0.0196433	0.145251
0.0378178	0.287785													0.0546212	0.0222168													0.159564	0.145281
0.0335676	0.297476													0.0577482	0.0218374													0.176472	0.154803
0.0325848	0.0839161													0.0577482	0.0148677													0.176472	0.150404
0.0323158	0.128963													0.0547439	0.0297132													0.145659	0.23034
0.0323158	0.0707144													0.0550409	0.0128668													0.178083	0.228613
0.0323426	0.324938													0.0214818	0.0610128													0.178083	0.207786
0.0321453	0.252714													0.0304873	0.0610128													0.159556	0.151773
0.0379707	0.270336													0.0219693	0.128982													0.175826	0.151773
0.0338625	0.217228													0.0241966	0.101703													0.180944	0.154667
0.0437976	0.217228													0.0172423	0.311482													0.180944	0.196779
0.0560852	0.36017													0.0542512	0.413636													0.170952	0.221268
0.0533962	0.38733													0.0542512	0.413636													0.18758	0.221268
0.0533962	0.38733													0.0532901	0.374889													0.18758	0.158177
0.0338012	0.381378													0.0532901	0.374889													0.181538	0.191744
0.0866895	0.375188													0.0494006	0.161219													0.133256	0.18731
0.096183	0.2347													0.0564314	0.33307													0.133256	0.177717
0.0524636	0.304706													0.0564314	0.33373													0.166075	0.177717
0.0395276	0.218193													0.0565324	0.33373													0.166075	0.290995
0.0395276	0.327556													0.0565324	0.297048													0.123758	0.324507
0.03968	0.335353													0.0560026	0.0783997													0.0919602	0.248914
0.0682124	0.335353													0.0560026	0.220446													0.155239	0.339346
0.0438066	0.304762													0.0553748	0.373323													0.155239	0.339346
0.0536609	0.343489													0.0553748	0.380819													0.158706	0.255173
0.0501723	0.343489													0.0330361	0.264231													0.158706	0.202938
0.0495956	0.299503													0.0564898	0.310635													0.184716	0.182842
0.0494378	0.234009													0.0564898	0.310635													0.184716	0.211833
0.0650065	0.234009													0.0558733	0.235589													0.150695	0.211833
0.0650065	0.187761													0.0587739	0.0533773													0.162388	0.150497
0.0802549	0.310426													0.0587739	0.0355778													0.162388	0.346243
0.0581331	0.32962													0.0587653	0.15344													0.121061	0.354235
0.0581331	0.376745													0.0587653	0.15344													0.182907	0.283245
0.0849551	0.385929													0.0575778	0.200911													0.194896	0.283245
0.071024	0.385929													0.0346107	0.200911													0.194896	0.237088
0.0681953	0.193402													0.0272695	0.308233													0.191661	0.293007
0.0929525	0.317045													0.0194749	0.267286													0.191661	0.266037
0.0866401	0.321809													0.0317122	0.267286													0.128325	0.260845
0.0695804	0.377008													0.0539181	0.358753													0.138758	0.25568
0.0859474	0.280761													0.055165	0.373979													0.138758	0.208256
0.0765598	0.280761													0.055165	0.341206													0.196598	0.304787
0.0765598	0.31009													0.0524454	0.189174													0.196598	0.304787
0.0788116	0.320498													0.0524454	0.185148													0.20105	0.302223
0.0774274	0.320498													0.0509626	0.185345													0.20105	0.300796
0.0697604	0.329779													0.0510467	0.334959													0.174378	0.168304
0.0697604	0.329779													0.0510467	0.366117													0.174378	0.149363
0.0680272	0.192453													0.0232455	0.366117													0.182361	0.35853
0.0644819	0.192453													0.021943	0.322071													0.091114	0.333498
0.0644819	0.221666													0.0542518	0.330567													0.0774319	0.215904
0.0734193	0.299399													0.0542518	0.330567													0.152429	0.183207
0.0675387	0.312159													0.050486	0.335201													0.152429	0.241717
0.0593313	0.312159													0.050486	0.335201													0.140383	0.147127
0.0594399	0.22503													0.0485195	0.207776													0.12344	0.147127
0.0618286	0.285836													0.0365581	0.195428													0.156968	0.146757
0.0659533	0.361855													0.04995	0.418557													0.156968	0.146757
0.0661679	0.297931													0.0468516	0.415875													0.175072	0.145583
0.0661679	0.312891													0.0368357	0.405584													0.175072	0.148358
0.0719914	0.26465													0.0368357	0.405584													0.0893762	0.146552
0.059563	0.364701													0.0300941	0.32064													0.0214698	0.145285
0.059563	0.216386													0.0284692	0.32064													0.0262638	0.288101
0.069319	0.324005													0.0247482	0.209119													0.0400635	0.246274
0.0650946	0.324005													0.0236803	0.209119													-0.0148621	0.262149
0.0472895	0.361825													0.0265856	0.267349													0.0871743	0.193848
0.0472895	0.361825													0.0282025	0.267349													0.0871743	0.184966
0.08966	0.359817													0.0535843	0.293274													0.114623	0.257492
0.0917411	0.298457													0.0535843	0.385613													0.114623	0.258895
0.0863507	0.24175													0.050086	0.385613													0.0714283	0.258895
0.0873949	0.27512													0.050086	0.385637													0.0832537	0.336383
0.0828329	0.27512													0.0574085	0.394733													0.113647	0.313256
0.0566524	0.255258													0.0574085	0.240107													0.113647	0.300891
0.0566524	0.131485													0.0487669	0.0475664													-0.0201019	0.254117
0.0683939	0.327215													0.0434279	0.337037													0.000426415	0.252499
0.0749321	0.279374													0.0487122	0.35867													0.000426415	0.150984
0.0484138	0.251289													0.0551954	0.35867													0.0104376	0.17125
0.0484138	0.248996													0.0551954	0.250679													0.0104376	0.179014
0.0477821	0.266095													0.0559622	0.328779													0.048647	0.179014
0.0477821	0.266095													0.0591858	0.328779													0.0690605	0.178143
0.0491788	0.303331													0.0592559	0.277045													0.00776678	0.153482
0.0793823	0.220607													0.0592559	0.335659													0.00776678	0.159671
0.06176	0.133943													0.059171	0.335659													-0.0228979	0.239642
0.06176	0.279915													0.0592489	0.352096													-0.0238228	0.297772
0.0331918	0.213515													0.059455	0.352096													-0.0238228	0.297772
0.0366257	0.262029													0.0595164	0.33019													0.0912123	0.253834
0.034817	0.190487													0.0595164	0.271994													0.142189	0.157644
0.034817	0.187289													0.059404	0.120516													0.156597	0.16463
0.0574091	0.187289													0.059404	0.120516													0.156597	0.250232
0.0692957	0.124427													0.0595449	0.343154													0.0785575	0.295954
0.0531585	0.12641													0.0595449	0.343154													0.0712154	0.304553
0.03805	0.12641													0.0595396	0.304942													0.0976903	0.265058
0.070537	0.0962317													0.0595396	0.348038													0.13144	0.331563
0.0849702	0.355424													0.0590848	0.362055													0.13144	0.154119
0.0926891	0.358805													0.0590848	0.373829													0.0460616	0.154145
0.0673868	0.27605													0.058124	0.373829													0.077486	0.151382
0.0830741	0.158777													0.0532656	0.134478													0.0677311	0.149684
0.0387225	0.29515													0.0582414	0.231916													0.0677311	0.147027
0.0381519	0.310123													0.059521	0.288807													0.0128844	0.217279
0.0381519	0.157302													0.059521	0.310236													0.0653979	0.222756
0.0442943	0.10441													0.0595295	0.328844													0.0653979	0.214065
0.033335	0.10441													0.0595295	0.328844													0.0275744	0.207242
0.0330283	0.0692501													0.0594457	0.181651													0.10456	0.298465
0.0330283	0.0675813													0.0595699	0.181651													0.10456	0.298465
0.057794	0.0989734													0.0595699	0.0869021													0.0314665	0.278751
0.057794	0.13937													0.0595558	0.110131													0.0387223	0.267098
0.0786725	0.366157													0.0595011	0.110131													0.100228	0.296904
0.0592464	0.279508													0.0593641	0.126275													0.169242	0.347189
0.0501603	0.279508													0.0594722	0.339621													0.169242	0.340879
0.0477345	0.318617													0.0596448	0.339621													0.151396	0.232028
0.0477345	0.318617													0.0596448	0.343608													0.145259	0.235374
0.0487378	0.111709													0.0590671	0.286567													0.153715	0.196029
0.080389	0.0672993													0.0586799	0.395093													0.153715	0.219077
0.0691803	0.0672993													0.0349952	0.355053													0.0152759	0.219077
0.0897632	0.0673548													0.0347889	0.296151													0.156159	0.209418
0.0817487	0.0704541													0.0593557	0.368081													0.156159	0.175568
0.0457204	0.24641													0.0593557	0.387009													0.153593	0.159388
0.0457204	0.332602													0.0593704	0.401434													0.0495564	0.146759
0.0355732	0.34548													0.0593704	0.363108													0.115319	0.153774
0.0355732	0.376917													0.0588442	0.363108													0.115319	0.166975
0.0649567	0.10664													0.0591803	0.294239													0.124123	0.145473
0.0623505	0.0711156													0.0593767	0.187307													0.124123	0.146587
0.0526148	0.0711156													0.0593767	0.373037													0.168028	0.170532
0.0804725	0.124777													0.0592357	0.425265													0.168028	0.166861
0.0626375	0.124777													0.0590774	0.374185													0.162631	0.175718
0.0861175	0.251509													0.0590774	0.283649													0.0981318	0.175718
0.0766158	0.333296													0.059149	0.193434													0.0309598	0.150178
0.0829728	0.395874													0.059149	0.193434													0.0606978	0.146186
0.0722235	0.298038													0.0592606	0.172903													0.0473075	0.150577
0.0669746	0.307268													0.0592606	0.251892													0.0919564	0.150577
0.0646862	0.0862103													0.0588503	0.251892													0.107747	0.148984
0.0646862	0.0747656													0.0588503	0.200261													0.107747	0.14719
0.0717073	0.0747656													0.058287	0.0721406													0.0804495	0.189351
0.0636171	0.083129													0.0590781	0.204576													0.00505631	0.266533
0.0636171	0.0897687													0.0590781	0.304541													-0.00271526	0.307037
0.0496355	0.131547													0.058699	0.304541													0.0196891	0.320033
0.0496355	0.334083													0.0566681	0.292201													0.028405	0.293753
0.0497726	0.300884													0.0483185	0.242248													0.028405	0.26388
0.0497726	0.240459													0.0427707	0.245658													0.0809105	0.18708
0.0576607	0.107392													0.0402466	0.292093													0.0809105	0.18708
0.0675892	0.334282													0.0569851	0.21278													0.0784035	0.172156
0.03783	0.334282													0.0589042	0.270727													0.0473855	0.174118
0.03783	0.306562													0.0589042	0.270727													0.0473855	0.190915
0.0386491	0.325569													0.0577204	0.298617													-0.00713449	0.216473
0.0386491	0.325569													0.0576074	0.407123													-0.0258318	0.216473
0.0363247	0.364547													0.0477822	0.297102													0.131716	0.16018
0.0363247	0.354742													0.0576417	0.273974													0.159418	0.184883
0.0359269	0.333794													0.048901	0.216816													0.159418	0.230532
0.0359269	0.376826													0.0322928	0.177599													0.156801	0.230532
0.0444051	0.0682205													0.0517295	0.400182													0.102009	0.200644
0.0444051	0.0693606													0.0543434	0.341637													-0.00203692	0.159287
0.0378337	0.189602													0.0579923	0.341637													-0.0170569	0.157343
[truncated: 1,655 more rows]

## Sheet: Figure 4
simslopestd	simslopephy	simpvalstd	simpvalphy	realslopestd	realslopephy	realpvalstd	realpvalphy
[truncated: 100 more rows]
